# Supplementary material for: Proteomic Profiling of Cranial (Superior) Cervical Ganglia Reveals Beta-Amyloid and Ubiquitin Proteasome System Perturbations in an Equine Multiple System Neuropathy
Source: Mol Cell Proteomics. 2015 Sep 13;14(11):3072–86. doi: 10.1074/mcp.M115.054635 (PMC4638047; doi:10.1074/mcp.M115.054635)
Supplement: Supplemental Data [file supp_M115.054635_mcp.M115.054635-1.xlsx]

## Sheet: Raw data
Supplementary data file 1: NCBI mammalia database analysis.
Notes: Control-115&117, EGS-114&116
Accession	Description	Score	Coverage	# Proteins	# Unique Peptides	# Peptides	# PSMs	Molecular Function	Cellular Component	Biological Process	Pfam IDs	114/115	114/115 Count	114/115 Variability [%]	116/115	116/115 Count	116/115 Variability [%]	117/115	117/115 Count	117/115 Variability [%]	# AAs	MW [kDa]	calc. pI
7531274	RecName: Full=Serum amyloid A protein; Short=SAA; Contains: RecName: Full=Amyloid protein A; AltName: Full=Amyloid fibril protein AA	476.616	51.82	1	3	7	20		extracellular	defense response; response to stimulus	Pf00277	30.3711	5	193.5	31.2611	5	121.876	2.20199	5	62.2401	110	12.2819	9.08545
149719501	serum amyloid A-2 protein-like [Equus caballus]	433.861	34.62	1	2	6	16		extracellular	defense response; response to stimulus	Pf00277	17.4809	5	41.7819	21.633	5	52.6969	1.47774	5	13.9362	130	14.331	8.1333
149701531	osteopontin-like isoform 3 [Equus caballus]	670.247	33.92	3	8	8	14				Pf00865	9.68534	12	56.4543	10.5116	12	95.194	1.4311	12	28.6585	286	31.9275	4.44971
338719128	secretogranin-1 [Equus caballus]	3707.97	47.9	1	24	24	90		cytoplasm		Pf01271	8.71141	68	191.477	8.46196	68	190.676	1.3293	69	40.5625	668	76.6876	5.19873
338712622	neurosecretory protein VGF-like [Equus caballus]	1922.22	36.69	1	21	21	56					7.97932	44	108.697	7.82905	44	118.901	1.21496	46	31.817	616	67.7208	4.79248
149691941	secretogranin-3 [Equus caballus]	552.003	23.57	1	10	10	16					6.96561	14	147.091	7.94114	14	179.767	1.24239	14	28.8107	471	53.5541	5.03369
149755226	cathepsin L1-like [Equus caballus]	124.493	11.68	1	3	3	4	catalytic activity		metabolic process	Pf00112; Pf08246	4.77703	3	22.026	5.39837	3	9.15597	1.19444	3	0.570214	334	37.3709	6.63916
149716543	apolipoprotein A-IV [Equus caballus]	2365.6	59.32	1	30	31	75	antioxidant activity; catalytic activity; enzyme regulator activity; metal ion binding; protein binding; transporter activity	cell surface; cytoplasm; cytoskeleton; extracellular	cell organization and biogenesis; defense response; metabolic process; regulation of biological process; response to stimulus; transport	Pf01442	4.37548	71	39.4291	4.56233	71	43.5866	1.16344	71	12.2903	381	43.2257	5.70654
344280186	apolipoprotein B-100-like [Loxodonta africana]	64.8979	0.36	1	1	2	3	transporter activity	cytoplasm; cytoskeleton; membrane	cell organization and biogenesis; transport	Pf01347; Pf06160; Pf06448; Pf09172; Pf12491	4.33291	1		4.05776	1		1.0821	1		4447	502.86	7.43018
194208193	ubiquitin-like protein ISG15-like [Equus caballus]	285.196	17.19	1	4	4	10	protein binding			Pf00240; Pf11976	4.14343	10	18.9991	5.05859	10	25.49	1.29085	10	7.2513	256	27.9204	7.45947
149705621	pro-neuropeptide Y-like [Equus caballus]	656.49	31.96	1	5	5	17	protein binding	extracellular	cell differentiation; cell organization and biogenesis; development	Pf00159	4.09073	17	54.44	4.18542	17	37.9733	1.12972	17	10.1639	97	10.8476	7.18115
126352355	BPI fold-containing family A member 2 precursor [Equus caballus]	162.549	14.06	1	3	3	3				Pf01273	3.95841	3	18.4808	4.29696	3	11.3901	1.17759	3	7.58026	249	26.8823	4.91943
149698064	cathepsin B [Equus caballus]	822.208	10.29	1	2	2	32	catalytic activity	cytoplasm; mitochondrion; vacuole	metabolic process; regulation of biological process; response to stimulus	Pf00112; Pf08127	3.91908	19	125.733	3.45565	18	121.774	1.13417	19	11.0019	340	37.6928	5.92236
380254466	secretogranin-2 precursor [Equus caballus]	2273.51	30.78	1	19	19	73	protein binding	cytoplasm; extracellular	cell communication; cell death; cell proliferation; cellular component movement; development; regulation of biological process; response to stimulus	Pf01271	3.74467	57	42.4594	3.97349	57	39.8377	1.13089	57	14.9677	614	70.2508	4.77979
194212990	amyloid beta (A4) precursor-like protein 2 [Equus caballus]	207.744	5.15	1	4	4	10	enzyme regulator activity; metal ion binding; protein binding			Pf00014; Pf02177; Pf03938; Pf10515; Pf12924; Pf12925	3.66167	9	89.7751	3.68322	9	56.0639	1.09958	9	9.3718	758	86.7221	4.80518
293653934	MHC class I antigen [Equus asinus]	305.185	17.7	1	1	5	9	protein binding	membrane	response to stimulus	Pf00129; Pf06623; Pf07654; Pf08205	3.17397	1		3.36345	1		1.05743	1		356	40.0509	6.20166
55962143	calsyntenin 1 [Homo sapiens]	171.061	4.48	27	3	3	4	metal ion binding	membrane		Pf00028; Pf02210	3.14922	3	23.3735	2.91979	3	47.4953	1.1708	3	11.5649	782	87.9847	4.81787
119625224	carboxypeptidase E, isoform CRA_b [Homo sapiens]	256.764	12.91	27	5	5	6	catalytic activity; metal ion binding		metabolic process	Pf00246	2.93672	6	25.6416	3.21087	6	25.8643	1.13776	6	5.66037	364	40.883	5.021
281346936	hypothetical protein PANDA_001584 [Ailuropoda melanoleuca]	522.714	5.51	4	2	2	10		cytoplasm; extracellular; Golgi; mitochondrion; vacuole	cell communication; cell differentiation; development; metabolic process; regulation of biological process; reproduction; response to stimulus	Pf02199; Pf03489; Pf05184	2.86708	10	80.7751	3.39902	10	56.0013	1.1002	10	7.83248	508	55.8408	5.03369
178540	amyloid beta-protein precursor, partial [Homo sapiens]	625.784	17.48	66	6	6	17		membrane		Pf03494; Pf10515; Pf12925	2.81765	17	24.0206	2.7196	17	34.6188	1.08375	17	15.1193	412	47.0638	5.87158
33667095	synaptic vesicle membrane protein VAT-1 homolog-like [Mus musculus]	274.851	12.71	21	3	3	6	catalytic activity; metal ion binding; nucleotide binding		metabolic process	Pf00107; Pf08240	2.70408	6	32.2623	3.27027	6	12.0711	1.15591	6	1.44574	417	45.7881	5.05908
194224406	lipopolysaccharide-binding protein [Equus caballus]	210.199	5.61	1	2	2	5	protein binding	extracellular	cell communication; cellular component movement; defense response; metabolic process; regulation of biological process; response to stimulus; transport	Pf01273; Pf02886	2.68681	5	53.782	2.76285	5	47.6386	1.03819	5	2.03762	481	53.2811	6.72705
167744962	Chain A, Crystal Structure Analysis Of Human Synaptotagmin 1 C2a-C2b	215.349	11.62	27	3	3	5	protein binding			Pf00168	2.56585	5	6.69651	2.68847	5	3.90692	1.07842	5	5.22244	284	32.467	8.60205
253982047	heat shock 70kDa protein 5 isoform 1 [Cervus elaphus]	7147.92	43.78	1	2	33	203	catalytic activity; nucleotide binding		cell organization and biogenesis; response to stimulus	Pf00012; Pf01968; Pf06723	2.39172	2	26.2174	2.41957	2	34.6537	0.96045	2	9.33478	603	66.5806	5.47803
338727275	ubiquitin carboxyl-terminal hydrolase 35-like [Equus caballus]	119.015	3.61	2	2	2	2	catalytic activity	membrane	metabolic process	Pf00443	2.30762	2	123.15	2.54865	2	125.848	0.891687	2	16.4661	914	101.872	6.02393
338725257	guanylate-binding protein 6 [Equus caballus]	179.493	5.61	1	5	5	5	catalytic activity; nucleotide binding	membrane		Pf02263; Pf02841; Pf05879	2.29427	5	1.12948	2.31414	5	8.58656	1.0318	5	20.5361	659	74.8497	6.50732
194389252	unnamed protein product [Homo sapiens]	195.362	15.54	6	2	2	6	protein binding				2.26148	4	14.3247	2.91825	4	22.3286	1.13835	4	2.80313	296	31.8075	5.41455
88192773	Chain A, Crystal Structure Of The Thrombospondin-1 N-Terminal Domain At 1.45a Resolution	205.611	17.22	28	3	3	4				Pf02210	2.17729	4	3.86337	2.18414	4	9.30743	1.03884	4	4.00862	209	22.858	7.29834
55824560	heat-shock 70-kDa protein 5 [Macaca fascicularis]	8103.42	48.84	10	9	40	240	catalytic activity; nucleotide binding		cell organization and biogenesis	Pf00012; Pf01968; Pf06723	2.16158	31	52.7151	2.12925	31	65.0133	1.02289	31	15.6297	602	66.8556	5.32568
119630758	synaptosomal-associated protein, 25kDa, isoform CRA_f [Homo sapiens]	1130.86	61.58	4	11	11	28	protein binding			Pf00835; Pf05739	2.15479	28	49.5016	2.18821	28	49.3476	0.957194	28	8.88213	190	21.5723	4.69092
149699777	haptoglobin-like [Equus caballus]	2424.38	49.86	1	19	19	78	catalytic activity		metabolic process	Pf00089	2.14979	65	27.544	2.31544	65	33.3071	1.06347	65	12.4752	347	38.4414	5.88428
338726589	perilipin-3-like [Equus caballus]	266.832	10.58	1	3	3	5		membrane		Pf03036	2.13171	5	18.3507	2.3319	5	5.59164	1.0646	5	5.14897	359	38.8947	5.2749
149705490	collagen alpha-2(I) chain isoform 1 [Equus caballus]	1236.97	6.09	2	8	8	44	protein binding; structural molecule activity	extracellular	cell communication; cell organization and biogenesis; development; regulation of biological process; response to stimulus	Pf01391; Pf01410	2.10954	44	69.2367	2.23199	44	70.5291	1.06635	44	6.08908	1364	128.608	9.02686
194221313	protein bassoon [Equus caballus]	148.27	0.95	1	3	3	3	metal ion binding			Pf05715	2.09155	2	2.11351	2.05706	2	7.69906	1.06288	2	0.733732	4007	428.009	7.75244
126352385	dopamine beta-hydroxylase [Equus caballus]	715.334	11.64	1	8	8	16	catalytic activity; metal ion binding	cytoplasm; membrane; organelle lumen	metabolic process	Pf01082; Pf03351; Pf03712	2.04801	16	98.1096	2.1756	16	125.978	1.11962	16	8.15581	610	68.1852	6.01123
395842459	dematin [Otolemur garnettii]	192.506	6.67	1	2	3	5	protein binding		cell organization and biogenesis	Pf02209	2.03928	3	4.43353	1.92889	3	10.5933	1.06364	3	3.26715	405	45.4412	8.86572
395854098	immunity-related GTPase family Q protein [Otolemur garnettii]	86.2796	3.22	7	1	2	2		membrane		Pf05049	2.03413	1		2.0827	1		1.11195	1		622	63.2645	4.67822
291393841	hypothetical protein [Oryctolagus cuniculus]	257.548	40.24	5	3	3	6					1.99905	6	20.4382	1.99867	6	34.5847	1.01067	6	3.88295	82	8.85961	9.86182
345807130	proSAAS [Canis lupus familiaris]	824.883	22.69	1	3	7	21	enzyme regulator activity	cytoplasm; extracellular	metabolic process; regulation of biological process; response to stimulus	Pf07259	1.9896	6	30.4537	2.07495	6	25.8311	1.05489	6	6.77838	260	27.2537	6.30322
338722639	fibrinogen alpha chain isoform 2 [Equus caballus]	4031.47	29.73	2	4	14	108	protein binding	extracellular	cell communication; cell organization and biogenesis; coagulation; regulation of biological process; response to stimulus	Pf08702; Pf12160	1.95195	10	25.0382	1.74983	10	16.2852	0.834112	10	14.1844	629	67.6793	7.23975
338710174	poliovirus receptor-like [Equus caballus]	162.576	7.38	1	2	2	3				Pf06126; Pf07686; Pf08205	1.93407	3	5.11649	1.90241	3	9.00522	1.05647	3	0.658303	393	42.1479	5.18604
281344285	hypothetical protein PANDA_001450 [Ailuropoda melanoleuca]	112.076	3.76	7	2	2	3	metal ion binding; protein binding	extracellular	cell communication; regulation of biological process; response to stimulus	Pf00050; Pf07648; Pf09289; Pf10591	1.91564	3	15.5791	2.00325	3	9.41484	1.06335	3	4.19475	638	72.7943	4.77979
338712504	4F2 cell-surface antigen heavy chain [Equus caballus]	157.075	5.09	1	2	2	2	catalytic activity		metabolic process	Pf00128	1.88812	2	15.6262	1.92271	2	12.2434	1.01905	2	2.41629	570	62.269	5.68115
338720079	tryptophanyl-tRNA synthetase, cytoplasmic [Equus caballus]	3839.03	33.05	1	13	13	119	catalytic activity; nucleotide binding	cytoplasm	development; metabolic process; regulation of biological process	Pf00458; Pf00579	1.81593	96	23.6354	2.22159	96	33.1672	1.1013	96	14.8438	466	52.8826	5.93506
149039608	rCG57368 [Rattus norvegicus]	107.744	21.43	26	2	2	2					1.79422	2	26.2537	1.93319	2	38.8625	1.17581	2	19.0018	140	15.5139	9.39307
149724198	thioredoxin domain-containing protein 17-like [Equus caballus]	141.295	22.76	1	3	3	4	antioxidant activity; catalytic activity	cytoplasm; cytosol	cell communication; regulation of biological process; response to stimulus	Pf06110	1.76714	4	25.095	2.13474	4	11.6682	1.05737	4	9.80337	123	13.9078	5.51611
149709309	palmdelphin-like [Equus caballus]	379.597	14.88	1	6	7	13		membrane	cell organization and biogenesis; regulation of biological process	Pf03285	1.73983	10	14.6567	1.68578	10	25.2596	1.03253	10	6.35962	551	62.5906	5.45264
281354187	hypothetical protein PANDA_007435 [Ailuropoda melanoleuca]	391.943	13.3	21	6	6	12	protein binding; RNA binding		metabolic process	Pf01873; Pf02020	1.73294	12	11.3443	1.83664	12	12.7288	1.0901	12	3.70343	406	46.4355	6.02393
148689123	carnitine deficiency-associated gene expressed in ventricle 3, isoform CRA_b [Mus musculus]	255.154	18.36	23	4	4	8					1.72068	8	34.7877	1.98691	8	17.626	1.08242	8	3.66348	207	21.8375	5.38916
194227564	a-kinase anchor protein 12 [Equus caballus]	2556.84	18.23	1	28	28	67			cell communication; regulation of biological process; response to stimulus; transport	Pf03832	1.71532	67	39.7503	1.802	67	45.5589	0.991012	67	18.4623	1695	183.725	4.38623
350595677	GRIP1-associated protein 1 [Sus scrofa]	1104.2	8.29	1	1	8	27	catalytic activity; motor activity	cytoskeleton; membrane		Pf01576; Pf09726; Pf12128	1.70901	8	31.1401	1.54236	8	48.9919	1.02589	8	9.87573	953	105.217	5.36377
345799292	adipose most abundant gene transcript 2 protein [Canis lupus familiaris]	359.026	30.67	4	4	4	7					1.68537	7	24.8039	1.90611	7	28.8253	0.997214	7	8.18046	75	7.73487	7.23975
73958548	bolA-like protein 2-like [Canis lupus familiaris]	140.655	41.86	2	3	3	4	transcription regulator activity			Pf01722	1.68122	4	5.94314	1.66315	4	4.09899	1.03004	4	4.59216	86	10.1222	6.52197
392513708	ubiquitin-associated protein 1 [Sus scrofa]	220.03	7.77	2	2	2	3					1.67178	1		1.71794	1		1.03801	1		502	54.8384	5.14795
397498968	40S ribosomal protein S23-like [Pan paniscus]	103.615	17.74	18	2	2	3				Pf00164	1.66988	2	23.6416	1.664	2	34.6756	1.01117	2	8.16947	124	13.4203	9.99365
149041577	REX2, RNA exonuclease 2 homolog (S. cerevisiae), isoform CRA_b [Rattus norvegicus]	73.7348	16.55	29	2	2	2	catalytic activity		metabolic process	Pf00929	1.65252	2	14.1562	1.44153	2	6.62273	1.035	2	3.85785	145	16.9847	8.93896
194221700	glycogenin-1-like [Equus caballus]	267.339	7.49	1	2	3	5	catalytic activity			Pf01501	1.64386	3	16.1734	1.69375	3	14.2012	1.03762	3	4.58043	334	37.3499	6.27783
149714967	calcium-binding and coiled-coil domain-containing protein 1 isoform 1 [Equus caballus]	100.455	3.91	1	2	2	2	catalytic activity; DNA binding; motor activity; protein binding	chromosome; cytoplasm; cytoskeleton; Golgi; membrane; nucleus; organelle lumen	cell communication; cell organization and biogenesis; metabolic process; regulation of biological process; reproduction; response to stimulus; transport	Pf01576; Pf03961; Pf04012; Pf04156; Pf05483; Pf05557; Pf05622; Pf05667; Pf05701; Pf06160; Pf06785; Pf07888; Pf08317; Pf09730; Pf09789; Pf10186; Pf12128	1.64166	2	3.51868	1.64675	2	2.37007	1.01552	2	8.06117	691	76.8775	4.84326
395829336	ADP-ribosylation factor GTPase-activating protein 1 isoform 1 [Otolemur garnettii]	191.035	7.54	2	3	3	4				Pf01412	1.63358	4	23.3653	1.68856	4	35.7276	0.973815	4	12.6198	411	45.1205	5.80811
194215590	poliovirus receptor-related protein 2 isoform 1 [Equus caballus]	243.389	11.59	2	4	4	5		membrane		Pf07686; Pf08205	1.62104	5	15.7659	1.76775	5	11.364	1.01686	5	11.8014	483	51.5275	5.32568
297687487	regulator of G-protein signaling 10 [Pongo abelii]	159.664	17.19	34	2	2	4			cell communication; regulation of biological process; response to stimulus	Pf00615	1.61953	4	21.811	1.66267	4	26.9465	1.07887	4	3.90078	128	15.2366	5.64307
359319634	cut-like homeobox 1 [Canis lupus familiaris]	100.638	1.59	4	2	2	2	catalytic activity; DNA binding; motor activity; protein binding; transporter activity	cytoplasm; cytoskeleton; membrane; mitochondrion	cell organization and biogenesis; metabolic process; regulation of biological process; transport	Pf00012; Pf00046; Pf00261; Pf01496; Pf01576; Pf02376; Pf02388; Pf02463; Pf05557; Pf05622; Pf05701; Pf05911; Pf06160; Pf07902; Pf08317; Pf09726; Pf09731; Pf09787; Pf10174; Pf11559; Pf12072; Pf12128	1.60789	2	27.8006	1.46342	2	31.9357	1.01348	2	9.03677	1514	164.874	6.04932
338725265	interferon-induced guanylate-binding protein 1-like [Equus caballus]	168.303	5.57	1	3	3	5	catalytic activity; nucleotide binding	membrane		Pf02263; Pf02841; Pf05879	1.59822	5	23.0867	1.77093	5	19.477	1.04537	5	2.83239	682	76.8052	6.82959
281340210	hypothetical protein PANDA_001529 [Ailuropoda melanoleuca]	107.439	16.02	3	3	3	3	metal ion binding			Pf01428	1.59198	3	29.3493	1.44793	3	41.8498	1.04305	3	0.567335	206	22.3908	7.86963
194238169	l-asparaginase-like, partial [Equus caballus]	619.5	32.79	1	3	8	16	catalytic activity			Pf01112	1.57554	8	20.4738	1.60908	8	23.1109	1.04649	8	3.94378	244	25.594	7.66455
344256219	Tumor protein D53 [Cricetulus griseus]	214.349	24.07	25	4	4	5				Pf04201	1.57455	3	20.0527	1.53062	3	22.269	1.03813	3	13.3423	162	17.9929	6.53662
149758374	45 kDa calcium-binding protein-like [Equus caballus]	163.595	6.2	1	2	2	4					1.56789	4	17.4704	1.53027	4	9.42468	0.882613	4	5.15429	355	41.4412	4.86865
281351623	hypothetical protein PANDA_001181 [Ailuropoda melanoleuca]	372.5	18.38	5	4	4	9	protein binding	cytoplasm; membrane	metabolic process; regulation of biological process; transport	Pf00804; Pf05739	1.56267	9	22.7628	1.84834	9	8.61042	1.03794	9	4.07647	272	30.9815	4.94482
149721357	ribosome biogenesis regulatory protein homolog [Equus caballus]	88.1348	6.58	1	2	2	2		chromosome; cytoplasm; endoplasmic reticulum; nucleus; organelle lumen	cell organization and biogenesis	Pf04939	1.55906	2	32.1423	1.59353	2	22.0775	0.981105	2	4.26016	365	41.2091	10.7993
194216453	pantetheinase [Equus caballus]	429.088	9.44	1	3	3	8	catalytic activity		metabolic process	Pf00795	1.54662	7	8.35427	1.59817	7	4.87758	1.01845	7	3.72196	466	51.534	5.42725
293341450	cytochrome c oxidase subunit 6C-2-like [Rattus norvegicus]	87.1263	13.85	18	2	2	3	catalytic activity; transporter activity			Pf02937	1.5459	3	14.2587	1.79883	3	3.16463	1.04283	3	3.42112	65	7.30782	9.81787
347582619	charged multivesicular body protein 2b isoform 2 [Homo sapiens]	348.952	33.72	13	6	6	11		cytoplasm; mitochondrion; nucleus	transport	Pf03357	1.52692	11	21.8701	1.6722	11	32.9082	0.998688	11	5.5766	172	19.0875	6.23975
194209766	glycyl-tRNA synthetase-like [Equus caballus]	321.972	9.53	1	6	6	9	catalytic activity; nucleotide binding	cytoplasm	metabolic process	Pf00458; Pf00587; Pf03129	1.5207	9	7.50037	1.58472	9	15.019	1.04039	9	8.67277	829	92.6559	7.34229
296234006	cell adhesion molecule 4 [Callithrix jacchus]	279.965	17.72	2	5	5	8		membrane		Pf00047; Pf02124; Pf07679; Pf07686; Pf08205	1.52005	8	19.1792	1.51346	8	18.4428	1.04628	8	9.33573	378	41.5331	5.96045
281343000	hypothetical protein PANDA_013372 [Ailuropoda melanoleuca]	162.099	28.46	14	2	3	5	nucleotide binding; transporter activity	membrane	cell communication; regulation of biological process; response to stimulus; transport	Pf00025; Pf00071; Pf02421; Pf08477	1.51724	4	9.87229	1.46906	4	6.2329	1.01966	4	5.16958	123	14.0733	5.31299
397514496	ubiquitin carboxyl-terminal hydrolase isozyme L3-like [Pan paniscus]	248.056	18.87	13	3	3	6				Pf01088	1.50881	6	15.6685	1.52178	6	7.26802	0.922642	6	12.6513	159	18.186	5.08447
338727501	smoothelin [Equus caballus]	380.646	8	3	5	5	7	protein binding			Pf00307; Pf04652; Pf11971; Pf12510	1.5077	7	13.9659	1.4709	7	11.8518	1.05696	7	5.67992	913	98.9632	8.63135
395840319	transcription initiation factor TFIID subunit 7-like [Otolemur garnettii]	84.5048	6.45	11	2	2	2		nucleus; organelle lumen	metabolic process	Pf04658	1.50687	2	2.52864	1.55805	2	15.3315	1.11905	2	0.00173612	341	39.5413	5.61768
194219046	TBC1 domain family member 10B [Equus caballus]	223.2	5.64	1	2	2	3	enzyme regulator activity		metabolic process; regulation of biological process	Pf00566	1.50448	3	12.9909	1.44245	3	16.1711	1.05878	3	3.85848	763	83.956	9.37842
149723972	a-kinase anchor protein 1, mitochondrial [Equus caballus]	108.485	3.1	1	2	2	2	RNA binding	cytoplasm; mitochondrion		Pf00013; Pf00567	1.50266	2	43.9085	1.5612	2	26.5258	1.06976	2	2.98471	871	92.565	4.86865
356582469	single-stranded DNA-binding protein, mitochondrial [Canis lupus familiaris]	296.785	32.43	1	3	3	5	DNA binding	cytoplasm; mitochondrion; organelle lumen	cell organization and biogenesis; metabolic process; regulation of biological process	Pf00436	1.49242	5	6.07941	1.49377	5	3.68719	1.03517	5	4.88983	148	17.1779	9.72998
223096	histone H2B	4606.66	70.4	1	1	10	124	DNA binding			Pf00125	1.48576	1		2.55548	1		2.91352	1		125	13.766	10.3892
149731281	hematopoietic lineage cell-specific protein [Equus caballus]	480.3	12.7	1	6	6	18	protein binding			Pf00018; Pf02218; Pf07653	1.47717	14	13.4078	1.66807	14	16.3703	1.00873	14	6.78049	488	54.169	4.88135
149744358	synapse-associated protein 1-like [Equus caballus]	438.472	18.87	1	4	4	7		nucleus		Pf03909	1.47409	7	7.43278	1.51908	7	9.95727	1.01528	7	5.78001	355	40.334	4.55127
149704551	fibroleukin [Equus caballus]	495.584	10.45	1	4	4	14	protein binding		cell communication; regulation of biological process; response to stimulus	Pf00147	1.4667	10	13.7234	1.43072	10	24.6965	1.04128	10	4.49848	440	50.3979	7.76709
148671925	ATPase, H+ transporting, lysosomal V0 subunit A1, isoform CRA_i [Mus musculus]	224.868	4.74	69	3	3	7	transporter activity	membrane	transport	Pf01496	1.46465	7	16.7076	1.52047	7	9.55321	1.01928	7	3.06445	738	84.8933	7.03467
90075696	unnamed protein product [Macaca fascicularis]	76.4048	14.02	12	2	2	2	protein binding; transporter activity	cytoplasm; nucleus	transport	Pf00514; Pf01749	1.46293	2	11.1596	1.40031	2	25.9921	0.976859	2	12.366	164	19.0344	5.47803
194206348	aldehyde dehydrogenase family 1 member A3 [Equus caballus]	318.195	12.5	1	4	5	8	catalytic activity; nucleotide binding; protein binding	cytoplasm	cell death; development; metabolic process; regulation of biological process	Pf00171	1.46252	6	12.3906	1.60229	6	16.4813	1.0388	6	6.72156	512	56.1178	6.56592
194227130	signal transducing adapter molecule 1 [Equus caballus]	208.819	6.9	1	3	3	7	protein binding		transport	Pf00018; Pf00790; Pf07653	1.46155	5	38.4869	1.51972	5	26.7373	1.06277	5	3.37869	536	58.7068	4.88135
338722870	cation-independent mannose-6-phosphate receptor [Equus caballus]	124.273	0.78	1	2	2	3	transporter activity	cytoplasm; membrane	transport	Pf00040; Pf00878; Pf02157; Pf09451	1.45704	3	6.64135	1.44232	3	3.90113	1.02185	3	3.15724	2447	270.021	5.73193
194220531	macrophage-capping protein [Equus caballus]	525.314	15.19	1	5	5	11	protein binding	cytoplasm; membrane; nucleus; organelle lumen	cell organization and biogenesis	Pf00626	1.45601	11	13.3082	1.42209	11	13.1334	1.0054	11	2.58756	349	38.7367	6.62451
395817371	protocadherin-1 [Otolemur garnettii]	531.802	7.28	3	7	7	11		membrane		Pf00028; Pf08266; Pf08374	1.45249	11	27.927	1.44968	11	16.8652	0.989375	11	7.08394	1237	133.655	5.13525
355756792	Metallothionein-1M [Macaca fascicularis]	173.987	65.57	1	3	3	6	metal ion binding				1.45171	6	9.78261	1.48107	6	10.2265	1.05224	6	3.2446	61	6.15126	7.6792
338718486	uncharacterized protein C6orf142 [Equus caballus]	320.845	16.44	1	4	4	5					1.4516	5	8.93619	1.52746	5	8.85878	1.08948	5	7.16352	505	55.3018	6.43018
149716541	zinc finger protein ZPR1-like [Equus caballus]	380.763	15.69	1	5	5	11	metal ion binding	cytoplasm; nucleus		Pf03367	1.45132	10	30.6808	1.48823	10	8.56944	0.964963	10	7.32036	459	51.0463	4.76709
193785179	unnamed protein product [Homo sapiens]	75.1148	7.33	22	2	2	2	protein binding	cytoskeleton			1.45008	2	33.9689	1.23188	2	8.77408	0.923015	2	4.76934	491	55.0166	9.05615
126352584	clusterin precursor [Equus caballus]	982.493	18.26	1	11	11	28	catalytic activity; protein binding	cytoplasm; cytosol; endoplasmic reticulum; extracellular; membrane; mitochondrion; nucleus	cell communication; cell death; cell organization and biogenesis; metabolic process; regulation of biological process; response to stimulus	Pf01093	1.44744	28	12.3864	1.38825	28	19.1555	0.979646	28	8.25871	449	52.1207	6.1001
296191374	ran-specific GTPase-activating protein [Callithrix jacchus]	168.547	16.58	22	3	3	5			transport	Pf00638	1.44607	5	43.9436	1.30037	5	50.2966	0.851924	5	14.6632	199	23.1115	5.36377
338717905	protein FAM177A1-like [Equus caballus]	177.211	15.02	1	3	3	4					1.44225	4	10.7654	1.43644	4	9.61421	1.04227	4	6.97713	213	23.9056	4.50049
119389034	Chain B, Tpr Domain Of Human Pex5p In Complex With Human Mscp2	182.421	41.8	40	6	6	8				Pf02036	1.43527	8	21.2308	1.52875	8	11.1878	1.0309	8	10.1808	122	13.1468	9.15869
149754772	high mobility group nucleosome-binding domain-containing protein 4-like [Equus caballus]	180.179	21.11	1	2	2	5	DNA binding	chromosome; nucleus			1.43498	5	6.85775	1.38158	5	4.06367	0.967897	5	11.7604	90	9.54523	10.4771
338712206	cdc42 effector protein 2-like [Equus caballus]	253.046	16.82	1	3	3	5	enzyme regulator activity; protein binding	cytoplasm; cytoskeleton; membrane	cell organization and biogenesis; metabolic process; regulation of biological process	Pf00786	1.43468	5	2.80473	1.28518	5	23.0759	0.971114	5	1.16401	214	22.9077	5.52881
194222415	signal transducer and activator of transcription 1-like [Equus caballus]	477.307	16.82	1	10	10	12	protein binding; signal transducer activity	nucleus	cell communication; metabolic process; regulation of biological process; response to stimulus	Pf00017; Pf01017; Pf02864; Pf02865; Pf12162	1.43406	12	29.5366	1.55137	12	23.9966	1.0477	12	6.65286	749	87.1173	6.07471
338713422	versican core protein-like isoform 2 [Equus caballus]	131.31	4.73	4	2	2	3	protein binding	membrane		Pf00008; Pf00059; Pf00084; Pf00193; Pf07686	1.43379	3	12.0005	1.39396	3	3.14039	1.03863	3	3.8257	656	74.6257	7.21045
149452241	60S ribosomal protein L26-like, partial [Ornithorhynchus anatinus]	65.3748	16.07	59	2	2	2					1.43241	2	9.08071	1.59566	2	0.957978	1.01981	2	1.05983	56	6.78259	11.312
10946578	thymosin beta-4 [Mus musculus]	261.194	75	2	2	4	10	protein binding	cytoplasm; cytosol; nucleus	cell organization and biogenesis; cellular component movement; regulation of biological process	Pf01290	1.42419	8	16.3675	1.84532	8	14.7029	0.98864	8	19.9166	44	5.04952	5.05908
338724957	rho guanine nucleotide exchange factor 2 isoform 2 [Equus caballus]	87.9992	3.04	1	2	2	2	enzyme regulator activity; metal ion binding; protein binding	cytoskeleton; membrane	cell communication; cell differentiation; cell organization and biogenesis; development; metabolic process; regulation of biological process; response to stimulus	Pf00169; Pf00621	1.42063	2	19.1376	1.34968	2	13.2203	1.11984	2	15.2692	987	111.576	7.18115
149726058	UPF0498 protein KIAA1191-like [Equus caballus]	159.333	6.89	1	2	2	3		cytoplasm			1.41904	3	0.153083	1.43491	3	4.17305	0.996886	3	0.560776	305	33.0798	9.30518
149720707	zinc finger CCHC domain-containing protein 8 [Equus caballus]	110.055	3.84	1	2	2	2	metal ion binding			Pf00098; Pf04046	1.4182	2	2.1605	1.36644	2	2.59862	1.10497	2	4.45295	703	78.0802	4.89404
5441569	Sui1iso1 protein [Canis lupus familiaris]	130.848	83.05	12	3	3	5	RNA binding		metabolic process	Pf01253	1.41553	4	6.16946	1.44547	4	3.49434	0.929753	4	14.653	59	6.61436	6.52197
194209906	coiled-coil-helix-coiled-coil-helix domain-containing protein 3, mitochondrial-like [Equus caballus]	768.081	39.02	1	5	11	24				Pf05300	1.41463	7	25.5914	1.39991	7	18.7279	0.954664	7	7.66451	205	23.802	8.104
338725817	epidermal growth factor receptor kinase substrate 8 [Equus caballus]	263.038	7.57	1	4	4	6	protein binding			Pf00018; Pf00640; Pf07653; Pf08416	1.41394	6	12.6362	1.33848	6	16.0396	0.975985	6	8.93561	806	90.122	7.48877
338720924	rab11 family-interacting protein 1 [Equus caballus]	192.971	10.6	1	5	6	6	protein binding			Pf00168; Pf09457	1.41377	5	18.7082	1.48628	5	16.6424	1.01588	5	7.90112	651	70.9464	9.33447
351712438	Plastin-2 [Heterocephalus glaber]	236.229	7.58	20	3	4	5	metal ion binding; protein binding	extracellular; membrane	cell communication; regulation of biological process; response to stimulus	Pf00036; Pf00307; Pf10591	1.4125	4	2.01306	1.4306	4	8.31269	1.06053	4	2.22999	620	69.2753	5.2749
221044542	unnamed protein product [Homo sapiens]	129.893	10	27	3	4	4	protein binding	membrane; nucleus; organelle lumen	metabolic process	Pf00254; Pf00515	1.4113	3	12.2918	1.30222	3	27.5036	1.00447	3	8.19975	420	47.2725	5.87158
194374213	unnamed protein product [Homo sapiens]	259.154	7.64	14	2	4	6	catalytic activity; nucleotide binding; protein binding	cytoplasm; cytosol; mitochondrion	development; metabolic process	Pf00171	1.41082	2	17.8913	1.4708	2	9.85842	1.02448	2	7.61809	484	52.7355	6.06201
178056524	heat shock 70 kDa protein [Sus scrofa]	2381.59	17.11	1	1	12	57	nucleotide binding		cell organization and biogenesis; response to stimulus	Pf00012; Pf06723	1.41057	1		1.3182	1		1.04239	1		643	71.0654	6.06201
241913241	Chain B, Crystal Structure Of Clostridium Botulinum Neurotoxin Serotype F Catalytic Domain With An Inhibitor (Inh2)	279.094	51.52	32	2	2	6		membrane	transport	Pf00957	1.4062	6	26.535	1.22548	6	25.3343	1.03798	6	7.4668	33	3.87389	5.10986
345790650	nucleolin isoform 1 [Canis lupus familiaris]	618.121	12.17	2	5	13	27				Pf00076	1.40095	11	12.8889	1.40674	11	15.6185	1.04306	11	6.5219	715	77.4357	4.66553
402884755	ELKS/Rab6-interacting/CAST family member 1-like, partial [Papio anubis]	302.955	10.64	6	8	8	9				Protein not found	1.39792	9	39.5453	1.43936	9	46.1416	0.988816	9	2.60561	893	102.414	6.31592
311258550	EF-hand domain-containing protein D2-like [Sus scrofa]	227.75	10.46	6	4	4	7	metal ion binding				1.39734	7	4.86439	1.50323	7	6.78602	0.988302	7	3.60407	239	26.6255	5.21143
338726001	nuclear receptor-interacting protein 2-like [Equus caballus]	96.6583	12.21	1	2	2	3		membrane			1.39698	3	10.1037	1.41759	3	24.5726	1.01583	3	8.98946	303	33.4232	7.6792
194208990	ADP-ribose pyrophosphatase, mitochondrial [Equus caballus]	308.345	23.31	1	7	7	9	catalytic activity			Pf00293	1.39544	9	18.8419	1.41831	9	18.0224	1.02365	9	8.48467	356	39.6128	7.29834
149035681	rCG50351, isoform CRA_a [Rattus norvegicus]	97.9788	19.63	21	2	2	3					1.39394	3	1.30875	1.26377	3	0.132984	0.888987	3	0.229945	107	11.922	5.05908
194210859	OTU domain-containing protein 7B [Equus caballus]	137.68	2.85	1	2	2	3	DNA binding; metal ion binding			Pf01754; Pf02338	1.39122	3	31.0837	1.48883	3	15.674	1.02375	3	5.38885	843	92.2628	6.96143
149719630	serpin H1 [Equus caballus]	1942.01	29.43	2	10	10	46	enzyme regulator activity; protein binding	cytoplasm; endoplasmic reticulum	cell organization and biogenesis; metabolic process	Pf00079	1.387	46	15.8387	1.4196	46	11.2295	1.03135	46	6.45191	418	46.3931	8.68994
221042816	unnamed protein product [Homo sapiens]	225.465	33.33	23	4	5	7	nucleotide binding; transporter activity	membrane	cell communication; regulation of biological process; response to stimulus; transport	Pf00025; Pf00071; Pf02421; Pf08477	1.38313	6	10.3553	1.42836	6	9.44854	0.959097	6	3.23225	144	16.6075	5.43994
194205735	nucleolar and coiled-body phosphoprotein 1 isoform 2 [Equus caballus]	362.037	10.88	1	9	9	13				Pf05022	1.3819	13	29.2506	1.43788	13	35.259	0.979457	13	7.55792	708	74.303	9.5249
194209351	alpha-2-macroglobulin receptor-associated protein-like [Equus caballus]	67.0665	5.02	1	2	2	2	protein binding	cytoplasm; endoplasmic reticulum		Pf06400; Pf06401	1.37927	2	18.3996	1.47561	2	7.68289	1.04512	2	3.62483	319	37.3802	6.78564
356494351	immunoglobulin lambda light chain constant region [Equus caballus]	690.315	50	1	2	4	18				Pf07654	1.37759	11	68.5152	1.5759	11	53.0138	1.00758	11	11.3215	106	11.0515	8.646
149716548	apolipoprotein A-I-like [Equus caballus]	3569.51	59.4	1	25	25	107	enzyme regulator activity; protein binding; transporter activity	cytoplasm; extracellular	cell communication; cell organization and biogenesis; cell proliferation; cellular component movement; defense response; development; metabolic process; regulation of biological process; response to stimulus; transport	Pf01442; Pf03480	1.37583	103	22.9873	1.48273	103	18.2107	1.03314	103	7.80104	266	30.3119	5.92236
4583153	cytosolic inorganic pyrophosphatase [Homo sapiens]	1029.38	24.47	10	6	6	25	catalytic activity; metal ion binding	cytoplasm	metabolic process	Pf00719	1.3758	21	9.4071	1.30434	21	11.4273	0.987793	21	10.847	282	31.8208	5.70654
338715819	protein lunapark-like isoform 2 [Equus caballus]	403.367	24.17	2	6	6	12		membrane		Pf10058	1.37576	11	19.485	1.48605	11	21.792	0.949338	11	13.5973	360	39.596	5.2749
351694378	Calponin-1 [Heterocephalus glaber]	328.562	25.94	20	6	7	9	protein binding		cell organization and biogenesis	Pf00307; Pf00402	1.37483	8	22.1244	1.38284	8	14.6662	1.06914	8	5.75355	293	32.8424	8.96826
355706329	N-ethylmaleimide-sensitive factor attachment protein, gamma [Mustela putorius furo]	382.148	18.06	16	6	6	11	protein binding		transport		1.37304	7	32.0234	1.42749	7	19.8904	1.00453	7	13.6584	310	34.4673	5.41455
149755423	28 kDa heat- and acid-stable phosphoprotein-like [Equus caballus]	685.712	40.11	1	10	10	21				Pf10252	1.3717	21	20.9996	1.34093	21	24.9942	0.976061	21	9.20522	182	20.7196	8.17725
22325356	PALM2-AKAP2 protein isoform 2 [Homo sapiens]	642.29	9.63	4	2	8	14					1.37128	2	4.23957	1.31184	2	2.77866	0.989112	2	7.21046	1090	120.557	5.04639
1942993	Chain H, Structure Of Bovine Heart Cytochrome C Oxidase At The Fully Oxidized State	170.679	27.06	8	3	3	5	catalytic activity; transporter activity	cytoplasm; mitochondrion		Pf02297	1.37095	5	13.4864	1.42074	5	17.84	0.997672	5	3.99464	85	10.0188	8.48486
301764833	synapsin-1-like [Ailuropoda melanoleuca]	468.324	17.11	4	7	8	17		cytoplasm	cell communication; transport	Pf02078; Pf02750; Pf08443; Pf10581	1.37049	16	20.0776	1.29858	16	18.1036	1.00944	16	6.03844	678	71.9925	9.80322
149743313	TGF-beta-activated kinase 1 and MAP3K7-binding protein 1-like [Equus caballus]	97.3048	4.14	1	2	2	2	catalytic activity			Pf00481	1.36387	2	26.5515	1.2184	2	25.8085	1.13392	2	18.7454	943	101.793	6.93213
153792524	uncharacterized protein LOC100071644 [Equus caballus]	70.3648	8.17	1	2	2	2	protein binding	membrane	response to stimulus; transport	Pf08831; Pf09307	1.3621	2	9.27976	1.50479	2	2.17609	0.994515	2	3.92564	208	23.41	8.90967
149733231	erythrocyte membrane protein band 4.1-like 1 isoform 1 [Equus caballus]	1424.76	19.89	1	14	14	35	protein binding; structural molecule activity	cytoplasm; cytoskeleton; membrane	cell organization and biogenesis	Pf00373; Pf04382; Pf05902; Pf08736; Pf09379; Pf09380	1.36132	33	15.5558	1.37044	33	20.24	1.01649	33	13.5735	880	98.3072	5.61768
27807175	protein phosphatase 1 regulatory subunit 1B [Bos taurus]	220.09	21.78	2	4	4	6	enzyme regulator activity	cytoplasm; nucleus	cell communication; metabolic process; regulation of biological process; reproduction; response to stimulus	Pf05395	1.36084	6	1.8616	1.44278	6	9.35592	1.06188	6	6.72857	202	22.6008	4.65283
119603836	neuronal cell adhesion molecule, isoform CRA_d [Homo sapiens]	250.141	6.46	40	5	5	7	protein binding			Pf00041; Pf00047; Pf07679; Pf08205	1.35929	6	15.652	1.41877	6	20.4587	0.959151	6	12.084	1084	119.692	5.85889
194388568	unnamed protein product [Homo sapiens]	255.845	4.95	34	2	2	4	protein binding	extracellular		Pf00093; Pf01391	1.3575	4	27.1301	1.27952	4	30.4921	1.02882	4	8.97839	586	56.4386	7.32764
338716144	kininogen-1 isoform 2 [Equus caballus]	577.623	17.3	2	6	6	15	enzyme regulator activity			Pf00031	1.35563	15	46.6631	1.40437	15	53.7002	1.06349	15	6.34346	393	43.9066	5.50342
149699580	anamorsin-like [Equus caballus]	186.845	7.69	1	2	2	4	catalytic activity	cytoplasm; nucleus; organelle lumen	cell death; development; metabolic process; regulation of biological process	Pf05093; Pf08241	1.35202	4	17.255	1.47981	4	6.26078	0.975184	4	14.0151	312	33.2767	5.18604
149693696	peroxiredoxin-1-like [Equus caballus]	4167.5	48.74	2	13	16	151	antioxidant activity; catalytic activity		metabolic process	Pf00578; Pf08534; Pf10417	1.3518	97	8.26355	1.44266	97	11.2992	1.03623	97	6.88888	199	22.1203	8.11865
58177141	Chain A, Crystal Structure Of The Exportin Cse1p Complexed With Its Cargo (Kap60p) And Rangtp	447.986	26.7	14	5	5	15	nucleotide binding		cell communication; regulation of biological process; response to stimulus	Pf00025; Pf00071; Pf01926; Pf08477	1.34927	14	12.8902	1.46878	14	10.3652	1.06195	14	2.56825	176	20.1656	9.5249
149030925	rCG37275, isoform CRA_b [Rattus norvegicus]	476.587	33.99	10	7	7	15			transport	Pf03357	1.34715	15	22.2118	1.29631	15	23.5405	1.01232	15	7.84633	203	22.4565	4.91943
22219037	Chain A, Crystal Structure Of Pig Muscle Phosphoglycerate Kinase Ternary Complex With Amp-Pcp And 3pg	1264.26	29.57	1	2	10	36	catalytic activity		metabolic process	Pf00162	1.34705	2	9.38292	1.42433	2	13.2475	1.03925	2	6.07793	416	44.4381	8.54346
215422417	26S proteasome non-ATPase regulatory subunit 4 [Equus caballus]	381.208	20.16	1	7	7	10	metal ion binding		metabolic process; regulation of biological process; response to stimulus	Pf04056	1.34667	10	13.1679	1.46782	10	21.703	1.03834	10	6.12378	377	40.7982	4.79248
221042022	unnamed protein product [Homo sapiens]	4112.06	43.16	9	24	25	92	nucleotide binding; protein binding	cytoplasm; mitochondrion	cell organization and biogenesis; metabolic process	Pf00012; Pf06723	1.34605	86	14.1842	1.33735	86	17.6202	1.01167	86	8.35039	665	72.3561	5.93506
338713391	calpastatin [Equus caballus]	858.204	13.38	1	11	11	24	enzyme regulator activity			Pf00748	1.34529	24	19.9651	1.46927	24	16.0571	1.02891	24	8.51728	777	83.259	5.30029
194386578	unnamed protein product [Homo sapiens]	81.1348	2.72	19	2	2	2				Pf12325; Pf12329	1.34511	2	11.7224	1.29689	2	13.0293	0.997138	2	12.324	992	111.711	4.86865
194235635	hypothetical protein LOC100147507, partial [Equus caballus]	232.981	15.57	1	3	3	6	protein binding			Pf00568	1.34481	6	22.7967	1.30729	6	20.3189	1.00592	6	6.93956	289	29.9629	4.90674
221665286	collagen alpha-1 type I chain [Equus asinus]	2024.12	7.31	1	5	9	43	protein binding; structural molecule activity	extracellular		Pf00093; Pf01391; Pf01410	1.34433	32	19.9311	1.33069	32	8.94651	0.965158	32	7.22005	1463	138.912	5.85889
194209876	filamin-C-like [Equus caballus]	1524.21	8.46	1	16	19	37	protein binding			Pf00307; Pf00630	1.34319	25	14.0657	1.36764	25	14.1587	1.01694	25	4.3655	2718	290.151	6.12549
194207605	uncharacterized protein C1orf50-like [Equus caballus]	333.76	32.99	1	4	4	8				Pf10504	1.34252	8	12.833	1.31221	8	18.5212	1.0447	8	7.88108	197	21.8431	6.41748
149692271	beta-hexosaminidase subunit alpha [Equus caballus]	88.3729	3.97	1	2	2	2	catalytic activity; protein binding	cytoplasm; membrane; vacuole	cell communication; cell differentiation; cell organization and biogenesis; cellular homeostasis; development; metabolic process; reproduction; response to stimulus	Pf00728; Pf02838	1.34151	2	38.8162	1.35902	2	52.1066	1.07796	2	8.91994	529	60.5	5.21143
344298497	plexin-A4 [Loxodonta africana]	127.567	1.46	1	2	2	3	protein binding	membrane		Pf01403; Pf01437; Pf01833; Pf08337	1.33608	3	0.623691	1.44701	3	2.515	1.10715	3	3.12157	1848	207.146	7.07861
291410499	transducer of regulated CREB protein 3 [Oryctolagus cuniculus]	183.465	5.16	1	2	2	2			cell organization and biogenesis	Pf12884; Pf12885; Pf12886	1.33538	2	24.1939	1.2597	2	14.654	1.04153	2	3.85797	620	66.256	6.66846
335309809	mitochondrial import inner membrane translocase subunit Tim10-like, partial [Sus scrofa]	109.719	22.73	12	2	2	2		cytoplasm; mitochondrion	cell organization and biogenesis; transport	Pf02953	1.33476	2	7.39781	1.38349	2	2.47795	0.92926	2	8.31911	66	7.51965	7.81104
149709377	kynurenine--oxoglutarate transaminase 3 isoform 1 [Equus caballus]	75.5348	5.94	1	2	2	2	catalytic activity		metabolic process	Pf00155; Pf00266; Pf01041; Pf01053	1.32881	1		1.27345	1		1.04551	1		421	47.7253	6.37939
395528674	proline-rich AKT1 substrate 1 [Sarcophilus harrisii]	178.145	21.85	16	2	2	4					1.32812	3	22.8332	1.51536	3	1.84897	1.00136	3	7.82264	119	12.9418	9.83252
149716716	general transcription factor IIF subunit 1-like [Equus caballus]	202.116	8.51	3	3	3	3	catalytic activity; DNA binding	nucleus	metabolic process; regulation of biological process	Pf05793	1.3279	2	14.7672	1.11493	2	22.7289	0.974587	2	0.619416	517	58.214	7.53271
281342657	hypothetical protein PANDA_008394 [Ailuropoda melanoleuca]	123.218	6.28	13	2	2	3	catalytic activity	cytoplasm	metabolic process	Pf03332; Pf08282	1.32615	3	4.0885	1.35614	3	3.50475	1.01992	3	0.430674	223	25.478	6.25244
355713598	protein kinase C, delta binding protein [Mustela putorius furo]	555.469	27.2	1	5	7	18	catalytic activity		metabolic process		1.32604	12	18.0308	1.30214	12	7.31377	1.01101	12	5.6226	261	27.2742	6.16357
148699152	mCG20078, isoform CRA_b [Mus musculus]	560.587	55.17	19	4	4	13	catalytic activity; transporter activity	cytoplasm; membrane; vacuole	transport	Pf03179	1.3251	13	7.41164	1.34299	13	15.2958	0.945466	13	8.7218	58	6.8597	10.4185
149724398	polymerase I and transcript release factor-like isoform 1 [Equus caballus]	1314.79	28.46	1	13	13	49	RNA binding	cytoplasm; membrane; mitochondrion; nucleus	metabolic process		1.32405	46	31.0792	1.3927	46	39.832	1.03496	46	10.7994	390	43.3537	5.51611
126290411	prefoldin subunit 1-like [Monodelphis domestica]	337.694	28.69	3	6	6	11	protein binding	cytoplasm; cytosol	cell organization and biogenesis; development; metabolic process	Pf01920	1.32304	11	15.7507	1.38766	11	16.97	1.01051	11	6.84936	122	14.2936	6.96143
109081357	60S ribosomal protein L36-like [Macaca mulatta]	144.385	21.9	16	3	3	4	structural molecule activity	cytoplasm; ribosome	metabolic process	Pf01158	1.32274	4	7.09439	1.21643	4	14.2207	1.00547	4	9.22756	105	12.3039	11.5024
194221045	transmembrane protein 43-like [Equus caballus]	114.975	9.5	1	2	2	2		cytoplasm; Golgi		Pf07787	1.32257	2	40.0676	1.25582	2	36.11	1.04341	2	8.15172	400	45.0562	7.6792
344249040	Heat shock 70 kDa protein 13 [Cricetulus griseus]	268.329	11.57	3	3	3	6	nucleotide binding	membrane	cell organization and biogenesis; response to stimulus	Pf00012; Pf06723	1.3205	5	6.04907	1.24837	5	8.45541	0.968648	5	19.8295	389	42.5264	6.11279
297262690	citrate synthase, mitochondrial-like [Macaca mulatta]	938.528	13.75	1	4	8	24	catalytic activity	membrane	metabolic process	Pf00285; Pf11938	1.31957	16	24.7687	1.18923	16	20.8732	0.991079	16	9.82901	662	73.7445	6.94678
194207483	UMP-CMP kinase-like [Equus caballus]	1028.79	46.55	1	8	8	33	catalytic activity; nucleotide binding		metabolic process	Pf00406; Pf02223	1.31878	25	13.5628	1.31535	25	19.3065	1.00948	25	14.2478	174	20.0451	5.26221
338719492	galactose-1-phosphate uridylyltransferase-like [Equus caballus]	238.489	10.29	1	3	3	6	catalytic activity; metal ion binding		metabolic process	Pf01087; Pf02744	1.318	6	7.79999	1.31461	6	8.536	0.993786	6	4.27186	379	43.2454	6.44287
254221095	Chain A, Low Resolution, Molecular Envelope Structure Of Type I Collagen In Situ Determined By Fiber Diffraction. Single Type I Collagen Molecule, Rigid Body Refinement	398.186	5.11	1	2	6	16					1.31651	5	17.1359	1.32977	5	10.8422	1.08879	5	2.82792	1056	96.126	9.05615
1942990	Chain E, Structure Of Bovine Heart Cytochrome C Oxidase At The Fully Oxidized State	864.888	57.8	3	7	8	31	catalytic activity; transporter activity	cytoplasm; membrane; mitochondrion		Pf02284	1.31648	28	16.3059	1.4641	28	26.9085	1.08956	28	6.0754	109	12.4284	5.13525
194208126	leucine-rich repeat-containing protein 47 [Equus caballus]	87.3348	4.25	1	2	2	2	catalytic activity; RNA binding			Pf03483; Pf12799	1.31624	1		1.0331	1		0.971245	1		518	56.2138	8.00146
6102939	hypothetical protein [Homo sapiens]	113.427	18.93	23	3	3	4	transporter activity				1.31503	4	4.89212	1.07925	4	17.1318	1.06006	4	4.31634	280	30.4408	5.49072
339961489	Chain A, Crystal Structure Of The Bar Domain Of Human Amphiphysin, Isoform 1	84.8748	7.8	48	2	2	2	protein binding	cytoplasm		Pf03114	1.31502	2	18.1266	1.10537	2	4.39781	1.01704	2	3.93041	205	24.1652	6.1001
338712394	EH domain-binding protein 1-like protein 1-like [Equus caballus]	123.195	3.41	1	2	2	2	protein binding			Pf00307; Pf11971; Pf12130	1.31429	2	22.919	0.932728	2	30.6625	1.0278	2	3.13233	1320	140.482	4.79248
296040443	UDP-glucose 6-dehydrogenase isoform 2 [Homo sapiens]	75.9848	5.15	23	2	2	2	catalytic activity; nucleotide binding		metabolic process	Pf00984; Pf03720; Pf03721	1.31325	2	1.10762	1.24942	2	0.406057	0.957569	2	7.48296	427	47.5723	5.92236
395516682	U6 snRNA-associated Sm-like protein LSm3-like, partial [Sarcophilus harrisii]	291.523	24.14	6	2	2	7					1.31319	7	20.7077	1.31029	7	13.3234	1.00369	7	2.08504	58	6.57536	4.50049
331028833	transcriptional activator protein Pur-beta [Bos taurus]	139.906	7.57	2	2	2	3				Pf04845	1.31081	3	1.66118	1.38164	3	21.7349	1.01821	3	11.7102	304	32.6603	5.42725
194217667	phosphoribosylformylglycinamidine synthase [Equus caballus]	195.71	2.09	1	2	2	6	catalytic activity			Pf00586; Pf02769	1.3077	6	11.7297	1.21452	6	6.63978	0.981848	6	7.82287	1337	143.992	5.41455
149702821	protein NOXP20-like [Equus caballus]	692.502	9.43	1	3	5	14				Pf05334	1.30586	3	2.38413	1.41754	3	10.274	1.01259	3	1.98464	562	60.654	4.70361
291468	lambda-immunoglobulin [Equus caballus]	814.825	28.02	1	3	5	23				Pf07654; Pf07686	1.30571	16	12.5139	1.30629	16	9.82272	1.02886	16	6.32415	232	23.9808	7.92822
194216864	synaptic vesicle membrane protein VAT-1 homolog [Equus caballus]	410.013	11.75	1	4	4	7	catalytic activity; metal ion binding; nucleotide binding		cell organization and biogenesis; metabolic process; regulation of biological process	Pf00107; Pf08240	1.30458	7	10.507	1.40637	7	7.54258	1.07381	7	2.86007	400	42.6159	6.45557
344268179	hypothetical protein LOC100672781 [Loxodonta africana]	151.603	2.39	2	3	3	3	catalytic activity; nucleotide binding; transporter activity	membrane	transport	Pf00005; Pf00664; Pf02463; Pf03193; Pf04109	1.30122	3	30.161	1.30594	3	30.0919	1.09043	3	0.630876	1798	200.278	7.41553
3789960	fibrinogen A-alpha chain [Equus caballus]	4396.92	40.96	1	3	13	117	protein binding	extracellular	cell communication; cell organization and biogenesis; coagulation; regulation of biological process; response to stimulus	Pf08702	1.2993	19	15.9486	1.4856	19	10.8149	1.19991	19	7.40215	481	49.4768	6.91748
194211991	bridging integrator 2 [Equus caballus]	174.376	5.51	1	2	2	3	protein binding	cytoplasm		Pf03114	1.29905	3	22.1866	1.19841	3	2.40012	0.894714	3	10.6103	581	63.716	5.03369
221041026	unnamed protein product [Homo sapiens]	312.269	13.79	25	6	6	10		membrane	transport	Pf00995	1.29743	10	7.86295	1.39087	10	13.3008	1.01604	10	1.32479	435	49.7735	7.1958
149732422	protein CutA-like isoform 1 [Equus caballus]	449.984	20.45	1	3	3	10	protein binding	membrane	response to stimulus	Pf03091	1.29725	10	19.5956	1.37981	10	17.3925	1.05197	10	5.21715	176	18.776	8.47021
194382680	unnamed protein product [Homo sapiens]	150.233	19	22	4	4	5	protein binding			Pf00789	1.29681	5	18.5855	1.30577	5	26.9832	1.00062	5	14.9089	200	22.927	9.12939
57209070	polymerase (RNA) I polypeptide C, 30kDa [Homo sapiens]	118.155	22.3	32	2	2	2	catalytic activity; DNA binding; protein binding		metabolic process	Pf01193	1.29533	2	7.18459	1.25501	2	12.9137	0.958689	2	13.5374	139	15.943	5.14795
338720396	ectonucleoside triphosphate diphosphohydrolase 2-like [Equus caballus]	92.7648	3.85	1	2	2	2	catalytic activity	membrane		Pf01150	1.29433	2	9.36489	1.23954	2	5.51988	0.989237	2	5.11422	597	64.0165	9.20264
149699212	hypothetical protein LOC100053166 isoform 1 [Equus caballus]	145.67	4.21	2	3	3	3	protein binding	cytoplasm; cytoskeleton; nucleus	cell organization and biogenesis; metabolic process; regulation of biological process	Pf02181	1.29165	3	8.45595	1.22991	3	2.14973	0.997233	3	0.0484417	1163	126.679	6.27783
149722193	apolipoprotein C-II-like [Equus caballus]	469.554	30.69	1	4	4	15	enzyme regulator activity; protein binding	extracellular	cell organization and biogenesis; metabolic process; regulation of biological process; transport	Pf05355	1.29138	15	11.1132	1.41988	15	13.5943	0.947756	15	7.56883	101	11.1898	4.80518
355710489	hypothetical protein EGK_13125, partial [Macaca mulatta]	176.649	23.16	30	4	4	5	structural molecule activity	cytoplasm; ribosome	metabolic process	Pf01294	1.29025	5	6.68189	1.16121	5	9.86232	1.02325	5	1.77336	177	20.1063	11.4585
397512371	profilin-2 isoform 1 [Pan paniscus]	381.094	53.85	14	6	6	8				Pf00235	1.28915	8	4.77551	1.27931	8	12.5199	1.05513	8	7.00757	91	9.79195	9.36377
149716956	hypoxia up-regulated protein 1 [Equus caballus]	2226.75	18.2	2	18	18	58				Pf00012	1.2856	58	12.4028	1.30734	58	15.7473	1.0111	58	7.76066	1000	111.566	5.2749
142349612	glutamine synthetase [Rattus norvegicus]	231.919	8.31	19	3	3	5	catalytic activity; metal ion binding; nucleotide binding; protein binding	cytoplasm; endoplasmic reticulum; mitochondrion	cell communication; cell organization and biogenesis; cell proliferation; metabolic process; regulation of biological process; transport	Pf00120; Pf03951	1.28225	5	32.0955	1.53381	5	35.4774	1.05977	5	7.76117	373	42.2403	7.07861
194208465	heat shock 70 kDa protein 4L-like isoform 1 [Equus caballus]	241.269	7.13	1	1	4	5				Pf00012	1.2816	1		1.17084	1		1.00433	1		841	94.6856	5.5542
344256594	Sulfatase-modifying factor 2 [Cricetulus griseus]	138.125	42.25	47	2	2	2				Pf03781	1.28076	2	26.9339	1.22793	2	29.162	0.964873	2	2.41524	71	7.74563	5.94775
338719772	vesicle transport through interaction with t-SNAREs homolog 1B-like [Equus caballus]	99.4348	12.63	3	2	2	2		membrane	transport	Pf03908; Pf05008; Pf12352	1.2807	2	5.73115	1.29682	2	8.50793	1.01783	2	9.24599	198	22.9411	9.68604
119591129	DnaJ (Hsp40) homolog, subfamily B, member 2, isoform CRA_b [Homo sapiens]	203.294	11.36	10	2	2	4					1.27914	4	51.2289	1.36394	4	45.6361	1.09913	4	2.5718	273	29.6234	5.5542
291462	lambda-immunoglobulin, partial [Equus caballus]	874.79	36.68	1	2	6	24				Pf07654; Pf07679; Pf07686	1.27852	10	14.4964	1.52482	10	3.91541	1.09794	10	10.2857	199	20.4039	8.04541
334311766	unconventional prefoldin RPB5 interactor-like [Monodelphis domestica]	187.671	2.25	1	1	2	5	protein binding	cytoplasm; cytosol	metabolic process	Pf02996	1.27823	2	15.8334	0.674987	2	45.088	0.682838	2	55.2027	711	79.817	9.61279
148668262	muscleblind-like 2, isoform CRA_b [Mus musculus]	203.961	16.19	23	3	3	6		membrane			1.2779	6	20.0519	0.978545	6	22.5443	1.0217	6	16.9001	352	37.839	8.82178
285803630	Chain A, The Crystal Structure Of Human Glia Maturation Factor, Gamma (Gmfg)	192.005	23.53	17	2	3	4	protein binding			Pf00241	1.2763	2	13.3876	1.13013	2	0.303028	0.927311	2	14.1547	136	16.073	5.23682
395513418	heterogeneous nuclear ribonucleoprotein M [Sarcophilus harrisii]	694.517	18.04	1	1	10	25				Pf00076; Pf11532; Pf11608	1.27543	1		1.29836	1		0.986855	1		704	75.5545	8.49951
332860440	eukaryotic translation initiation factor 2 subunit 3-like [Pan troglodytes]	150.02	6.29	23	2	2	3	catalytic activity; nucleotide binding	membrane		Pf00009; Pf09173	1.27529	3	4.59344	1.12718	3	12.6363	1.01741	3	24.1094	429	46.6351	7.88428
149759787	apolipoprotein A-II-like [Equus caballus]	494.178	42	1	7	7	28	enzyme regulator activity; protein binding; transporter activity	extracellular	cell organization and biogenesis; metabolic process; regulation of biological process; response to stimulus; transport	Pf04711	1.27516	19	25.139	1.23048	19	16.0202	1.01296	19	8.8038	100	11.282	8.44092
149041044	neuron derived neurotrophic factor, isoform CRA_b [Rattus norvegicus]	121.04	19.51	12	2	2	3				Pf00173	1.27351	3	13.8884	1.18413	3	25.1493	1.04658	3	3.11877	123	13.2919	9.75928
380795037	alpha-N-acetylgalactosaminidase precursor, partial [Macaca mulatta]	167.605	21.88	19	2	2	4	catalytic activity		metabolic process		1.2728	4	9.11916	1.27169	4	10.8778	1.00242	4	5.00024	128	14.6074	7.43018
149730129	heat shock protein 105 kDa isoform 2 [Equus caballus]	815.92	15.46	4	9	9	20				Pf00012	1.27251	20	15.6988	1.35869	20	20.1418	1.00294	20	11.3425	815	92.0052	5.33838
90903445	AE binding protein [Sus scrofa]	148.959	5.59	10	4	4	5	catalytic activity; metal ion binding		metabolic process; regulation of biological process	Pf00246; Pf00754; Pf08400	1.27239	5	20.3904	1.33856	5	12.1015	1.14218	5	15.7297	948	106.48	5.49072
338722405	dematin [Equus caballus]	358.778	8.6	1	3	3	9	protein binding		cell organization and biogenesis	Pf02209	1.27161	9	5.02768	1.25585	9	20.0931	0.987764	9	8.58786	430	48.1463	8.646
194220398	cytochrome c oxidase subunit 5B, mitochondrial-like [Equus caballus]	496.765	30.23	2	5	5	16	catalytic activity; transporter activity	cytoplasm; mitochondrion		Pf01215	1.26885	16	11.4202	1.37759	16	18.0017	1.03028	16	13.1198	129	13.706	8.80713
194223756	microtubule-associated protein 1S-like [Equus caballus]	123.484	3	1	2	2	2		membrane			1.26812	2	15.1031	1.23673	2	9.9953	1.10201	2	1.23523	1032	109.32	7.03467
149713773	WW domain-binding protein 11 [Equus caballus]	453.437	14.35	1	8	8	12	enzyme regulator activity; protein binding	cytoplasm; nucleus; organelle lumen	metabolic process	Pf09429	1.26749	12	17.8584	1.18191	12	16.4703	1.01725	12	4.93433	641	70.008	8.06006
158261151	unnamed protein product [Homo sapiens]	396.975	59.29	19	5	7	13				Pf04667	1.26728	8	3.40835	1.29463	8	11.0611	1.00666	8	10.7523	113	12.4263	8.96826
350594146	catenin delta-2 [Sus scrofa]	283.305	5.83	1	2	2	4					1.26618	4	9.25324	1.15436	4	9.58792	0.996351	4	2.30134	463	48.5353	7.7085
306922372	citrate synthase [Equus caballus]	440.45	15.02	1	2	6	12	catalytic activity	cytoplasm; mitochondrion; organelle lumen	metabolic process	Pf00285	1.26604	4	24.2651	1.31855	4	28.7216	0.986594	4	6.01173	466	51.7775	8.41162
194218305	l-asparaginase-like [Equus caballus]	522.349	23.38	1	2	7	13	catalytic activity			Pf01112	1.26495	5	4.66394	1.34351	5	10.4195	1.03112	5	1.63256	308	32.2255	6.87354
194226333	integrin beta-2 [Equus caballus]	601.12	13.51	1	8	8	16	protein binding; receptor activity	membrane	cell communication; cellular component movement; development; metabolic process; regulation of biological process; response to stimulus	Pf00362; Pf07965; Pf08725	1.26427	16	8.94206	1.19783	16	10.7922	0.983676	16	8.38131	770	85.234	6.41748
149755838	transgelin-2-like [Equus caballus]	2680.81	50.75	1	9	10	64	protein binding			Pf00307; Pf00402	1.2642	40	29.1102	1.16307	40	27.6337	0.980216	40	6.56502	199	22.4112	8.57275
397518109	steroid receptor RNA activator 1 [Pan paniscus]	78.2148	10.68	16	2	2	2				Pf07304	1.26368	2	2.30585	1.30335	2	6.05967	0.961957	2	0.634783	206	22.7056	8.79248
395843203	eukaryotic translation initiation factor 5B [Otolemur garnettii]	89.9548	4.34	30	2	2	2		membrane		Pf00009; Pf01926; Pf11987	1.26237	2	16.3474	1.34776	2	3.89025	1.04677	2	9.45299	876	99.8998	5.16064
355708064	NSFL1 cofactor p47-like protein [Mustela putorius furo]	890.548	36.22	6	10	10	21	protein binding			Pf00789; Pf08059	1.26216	21	19.6913	1.31635	21	12.4862	1.01447	21	9.99476	323	35.4036	5.21143
149751468	protein S100-A11-like [Equus caballus]	118.625	29	1	3	3	4		membrane		Pf00036; Pf01023	1.26194	4	15.5386	1.2141	4	2.48834	1.00581	4	9.13148	100	11.1966	7.28369
281350391	hypothetical protein PANDA_002843 [Ailuropoda melanoleuca]	263.444	10.34	13	4	4	6	catalytic activity; metal ion binding; nucleotide binding	cytoplasm; extracellular; membrane; mitochondrion	metabolic process	Pf00289; Pf01071; Pf02222; Pf02258; Pf02785; Pf02786; Pf07478; Pf08442; Pf08443	1.26186	6	5.26693	1.18563	6	6.48737	0.986616	6	10.5753	590	65.2415	6.59521
149725233	syntaxin-5-like [Equus caballus]	180.283	13.24	1	3	3	3	protein binding	cytoplasm; Golgi; membrane; nucleus	transport	Pf00804; Pf05739	1.26147	3	7.03264	1.34095	3	3.52515	1.00233	3	1.28414	355	39.5058	9.17334
281348649	hypothetical protein PANDA_000703 [Ailuropoda melanoleuca]	1919.13	33.69	2	17	18	54	catalytic activity	cell surface; cytoplasm; endoplasmic reticulum	cellular homeostasis; metabolic process; regulation of biological process	Pf00085	1.26136	52	15.4554	1.28449	52	14.4612	0.985909	52	9.27059	463	52.1954	5.12256
55960189	SH3 domain binding glutamic acid-rich protein like 3 [Homo sapiens]	100.265	19.32	9	2	2	4	catalytic activity		cellular homeostasis; regulation of biological process	Pf00462; Pf04908	1.26124	4	33.2661	1.34709	4	25.985	1.01205	4	8.48437	88	9.37476	9.36377
6176197	transferrin, partial [Equus caballus]	202.637	28.85	1	2	2	4	metal ion binding	cytoplasm; endosome; extracellular; membrane; mitochondrion	cellular homeostasis; transport	Pf00405	1.25918	4	3.19194	1.37701	4	5.80858	0.994064	4	1.28698	52	5.74284	8.51416
154426058	WBSCR1 protein [Bos taurus]	391.321	22.97	19	2	5	8	nucleotide binding			Pf00076	1.25847	3	21.6556	0.763494	3	13.9486	0.800804	3	93.7907	222	24.4572	8.104
149701544	alpha-synuclein [Equus caballus]	2117.46	66.43	1	16	16	56	catalytic activity; enzyme regulator activity; metal ion binding; protein binding	cytoplasm; cytoskeleton; cytosol; extracellular; membrane; mitochondrion; nucleus	cell communication; cell death; cell organization and biogenesis; cellular homeostasis; defense response; metabolic process; regulation of biological process; response to stimulus; transport	Pf01387	1.25457	56	21.0802	1.31795	56	25.9575	0.999118	56	8.51003	140	14.5392	4.67822
47059193	prefoldin 6 [Rattus norvegicus]	498.892	33.86	7	6	6	14	protein binding	cytoplasm; cytosol	cell organization and biogenesis; metabolic process	Pf01920	1.25446	13	42.5372	1.41473	13	32.4311	1.02219	13	5.96283	127	14.4888	8.88037
308912538	mesencephalic astrocyte-derived neurotrophic factor precursor [Equus caballus]	154.715	9.5	1	2	2	4				Pf10208	1.25414	4	13.7246	1.23665	4	2.6154	0.949878	4	3.40517	179	20.2435	8.67529
380798521	leucine-rich repeat and calponin homology domain-containing protein 1 isoform 3, partial [Macaca mulatta]	153.615	4.42	34	2	2	2	protein binding			Pf00307; Pf12799	1.25281	2	10.4397	1.20176	2	0.400962	0.964794	2	3.88345	634	71.1064	5.31299
338719925	arginase-2, mitochondrial [Equus caballus]	104.383	7.1	1	2	2	3	catalytic activity; metal ion binding			Pf00491	1.25262	3	1.32206	0.881714	3	16.0672	0.915745	3	3.52779	352	38.0935	5.84619
149727550	COMM domain-containing protein 1-like [Equus caballus]	138.063	17.55	1	2	2	3				Pf07258	1.2518	3	6.56174	1.11317	3	4.17609	1.01581	3	10.1669	188	21.0027	5.89697
194218089	182 kDa tankyrase-1-binding protein [Equus caballus]	1157.2	13.48	1	15	16	27					1.25068	25	16.197	1.19763	25	14.0486	0.976336	25	11.0922	1565	165.075	4.91943
338728667	lymphocyte-specific protein 1-like, partial [Equus caballus]	304.39	23.14	1	3	5	9				Pf02029	1.25024	5	15.8708	1.05383	5	16.155	0.784627	5	10.4587	255	28.2365	4.4751
149750903	hematological and neurological expressed 1-like protein-like [Equus caballus]	229.596	30.53	1	3	3	4		cytoplasm; membrane			1.25015	4	26.4971	1.19176	4	18.7317	0.990455	4	12.8187	190	20.159	9.08545
338721273	SH3 domain-binding protein 1 [Equus caballus]	181.573	5.14	1	2	2	3	protein binding	cytoplasm; membrane	cell communication; regulation of biological process; response to stimulus	Pf00620; Pf03114	1.24932	3	18.0374	1.02677	3	12.231	1.0462	3	2.72746	701	75.5593	6.85889
395843632	coiled-coil domain-containing protein 12 [Otolemur garnettii]	81.091	16.27	1	2	2	2				Pf08315	1.24807	2	17.4166	1.19777	2	18.8945	0.959165	2	22.3655	166	19.1712	6.354
300386790	immunoglobulin heavy chain V-D-J region [Equus caballus]	161.351	11.63	1	2	2	4				Pf07686	1.24804	4	1.98245	1.27449	4	6.62414	1.07107	4	3.40433	172	18.6632	5.47803
403308699	uncharacterized protein LOC101044508 [Saimiri boliviensis boliviensis]	4083.26	10.37	4	2	17	137				Protein not found	1.24672	9	14.3541	1.39306	9	10.168	1.19076	9	7.8769	1369	147.191	10.2134
149738142	protein transport protein Sec16A [Equus caballus]	612.131	4.69	1	8	8	12		membrane		Pf12931; Pf12932	1.2466	11	16.3923	1.17448	11	13.1918	1.0138	11	3.57548	2345	251.883	5.64307
359319708	ubiquitin domain-containing protein UBFD1 isoform 5 [Canis lupus familiaris]	144.646	14.78	10	3	3	4	protein binding			Pf00240	1.24635	3	36.4956	1.33905	3	3.0885	1.00764	3	1.5615	291	31.1178	6.18896
297674315	heat shock 70 kDa protein 4L-like, partial [Pongo abelii]	251.949	4.88	1	1	4	5		membrane		Pf00012	1.24573	1		1.23902	1		1.0047	1		1169	129.6	8.68994
338714655	inter-alpha-trypsin inhibitor heavy chain H4 [Equus caballus]	1404.52	21.24	1	15	15	33	enzyme regulator activity; protein binding	membrane	metabolic process	Pf00092; Pf06668; Pf08487	1.24545	32	14.5465	1.33975	32	21.4002	1.0289	32	7.63045	824	91.4805	6.46826
355707569	nucleolar protein 3 [Mustela putorius furo]	133.145	10.1	24	2	2	2	protein binding		cell death; regulation of biological process		1.24514	2	13.5805	1.27977	2	8.16692	1.13489	2	15.6133	198	21.6984	4.31006
332249048	eukaryotic translation initiation factor 2 subunit 2-like [Nomascus leucogenys]	105.956	7.1	25	2	2	3	RNA binding		metabolic process	Pf01873	1.24396	3	7.49388	1.26391	3	0.333552	1.03608	3	0.0481606	310	35.6402	6.7124
115607123	BAX [Felis catus]	284.842	20.33	19	2	2	6	protein binding; transporter activity	cytoplasm; cytosol; endoplasmic reticulum; membrane; mitochondrion; nucleus	cell communication; cell death; cell differentiation; cell organization and biogenesis; cell proliferation; cellular component movement; cellular homeostasis; development; metabolic process; regulation of biological process; reproduction; response to stimulus; transport	Pf00452	1.24335	6	4.51124	1.21215	6	5.34576	1.04764	6	6.15016	123	13.4807	4.94482
194225338	nesprin-3-like [Equus caballus]	122.223	4.5	1	3	3	3	protein binding	membrane		Pf10541	1.24234	3	1.54818	1.14642	3	8.13728	0.970207	3	5.25094	955	109.25	5.8208
149721692	cytochrome b-c1 complex subunit 7-like [Equus caballus]	267.298	36.94	1	3	3	10	catalytic activity; transporter activity	cytoplasm; membrane; mitochondrion	metabolic process	Pf02271	1.24203	8	54.8953	1.04062	8	45.9083	0.885544	8	17.3788	111	13.5861	9.33447
149727564	coiled-coil domain-containing protein 104-like isoform 1 [Equus caballus]	329.486	21.93	1	5	5	7				Pf11527	1.24179	7	27.4534	1.18928	7	22.1666	1.02952	7	12.2744	342	39.5131	5.03369
338710839	phosphoacetylglucosamine mutase [Equus caballus]	129.803	7.92	1	3	3	3	catalytic activity	membrane	metabolic process	Pf00408; Pf02878; Pf02879; Pf02880	1.24166	3	4.78947	1.10029	3	4.00693	0.943948	3	11.1618	568	62.6495	5.89697
358421488	eLAV (embryonic lethal, abnormal vision, Drosophila)-like 2 (Hu antigen B)-like, partial [Bos taurus]	276.964	18.3	24	4	4	8				Pf00076	1.24139	8	8.5839	1.2976	8	11.6119	1.02766	8	12.4166	224	24.7196	9.45166
124494254	proliferation-associated protein 2G4 [Homo sapiens]	378.652	24.62	5	6	6	16	DNA binding; protein binding; RNA binding	cytoplasm; nucleus; organelle lumen	cell proliferation; metabolic process; regulation of biological process	Pf00557	1.24051	11	32.8412	1.08295	11	33.3701	0.890013	11	17.8994	394	43.7592	6.55127
332807454	guanine nucleotide-binding protein G(I)/G(S)/G(T) subunit beta-1 [Pan troglodytes]	743.824	23.18	8	3	6	19	protein binding			Pf00400	1.2405	2	2.01478	1.15458	2	11.1506	1.07632	2	0.610841	302	33.2851	5.66846
338720874	neural cell adhesion molecule 2 [Equus caballus]	275.407	11.94	1	6	6	7	protein binding	membrane		Pf00041; Pf00047; Pf07679	1.2403	5	4.63412	1.2062	5	8.2385	1.03613	5	6.17972	695	77.0951	5.89697
338719660	protein prune homolog 2 [Equus caballus]	780.846	5.26	1	11	11	22		membrane		Pf03344; Pf12496	1.23961	21	12.7195	1.15621	21	17.8649	0.939237	21	4.9183	2700	295.557	4.41162
194220424	fumarylacetoacetate hydrolase domain-containing protein 2A-like [Equus caballus]	208.245	9.9	15	2	2	4	catalytic activity	cytoplasm; mitochondrion	metabolic process	Pf01557	1.23955	4	10.8712	1.28543	4	6.74458	1.00723	4	1.3975	313	34.4209	7.12256
338728051	tubulin beta-5 chain-like [Equus caballus]	6030.55	28.23	1	6	18	162	catalytic activity; nucleotide binding		cell organization and biogenesis; metabolic process	Pf00091; Pf03953	1.23922	19	25.0468	1.1051	19	30.6221	1.04716	19	5.73514	666	74.2765	6.60986
338716384	dihydropyrimidinase-related protein 4-like [Equus caballus]	443.994	14.95	1	7	7	12	catalytic activity	membrane	metabolic process	Pf01979; Pf04909; Pf07969	1.2387	10	25.0543	1.25059	10	17.3666	0.990166	10	6.38161	689	74.3158	6.75635
194228458	ubiquitin-like protein 4A-like [Equus caballus]	111.58	11.6	1	2	2	3	protein binding			Pf00240; Pf11976	1.23847	3	36.393	1.43825	3	2.78391	1.02726	3	2.03807	181	20.436	9.65674
343958782	myosin light polypeptide 6 [Pan troglodytes]	2920.67	77.24	11	10	10	83	metal ion binding				1.23836	83	11.9016	1.43598	83	19.1283	1.0932	83	13.6333	145	16.2798	4.65283
149743579	ADP-sugar pyrophosphatase-like [Equus caballus]	334.336	30.59	1	5	5	9	catalytic activity; metal ion binding		metabolic process	Pf00293	1.23749	8	5.22547	1.29214	8	11.435	1.00052	8	9.7125	219	24.2734	5.24951
335283420	protein PRRC1-like, partial [Sus scrofa]	108.205	4.38	3	2	2	2		membrane		Pf01931	1.23685	1		1.16868	1		1.03904	1		411	43.0002	6.7417
338728491	elongation factor 1-delta-like [Equus caballus]	1177.37	44.92	1	8	11	33	RNA binding	cytoplasm	metabolic process	Pf00736	1.23656	16	16.9868	1.26207	16	21.7152	1.04036	16	7.52123	256	28.4354	4.97021
149689817	PDZ and LIM domain protein 1 [Equus caballus]	763.047	30.09	1	6	6	20	metal ion binding; protein binding	nucleus; organelle lumen	metabolic process; regulation of biological process	Pf00412; Pf00595	1.23624	19	14.6273	1.31437	19	16.3662	1.02622	19	5.11015	329	36.054	7.23975
194219958	histidine triad nucleotide-binding protein 1-like [Equus caballus]	734.429	34.92	3	4	4	25				Pf01230; Pf11969	1.2357	25	12.0973	1.7927	25	25.4955	1.19905	25	16.1167	126	13.656	7.18115
338718301	serpin B6-like isoform 1 [Equus caballus]	326.861	10.12	1	4	4	9		membrane		Pf00079	1.2332	9	12.1143	1.19822	9	13.892	1.01996	9	4.01314	425	47.8786	5.56689
344265303	nucleolar protein 16-like [Loxodonta africana]	112.714	20.9	3	2	2	4		nucleus; organelle lumen		Pf09420	1.23025	3	5.06674	1.24646	3	20.5769	0.901442	3	2.42993	177	20.9759	9.96436
338711012	TATA-binding protein-associated factor 2N [Equus caballus]	127.115	18.2	1	3	3	3	metal ion binding			Pf00076; Pf00641	1.22913	3	10.7392	1.09876	3	20.171	0.949228	3	12.5736	599	62.1752	7.72314
301783885	TSC22 domain family protein 4-like [Ailuropoda melanoleuca]	389.781	15.52	2	4	4	6		cytoplasm; nucleus	cell division; cell organization and biogenesis; metabolic process; regulation of biological process; reproduction; response to stimulus	Pf01166; Pf06005; Pf06156	1.22872	6	12.5551	1.16641	6	15.6649	0.990124	6	10.3817	393	40.7468	6.41748
149737461	legumain-like [Equus caballus]	98.633	5.54	1	2	2	3	catalytic activity	cytoplasm; endosome	cell death; metabolic process; regulation of biological process; response to stimulus	Pf01650	1.22855	3	11.3144	1.36689	3	3.99264	1.04594	3	2.28492	433	49.2123	6.41748
402905708	sodium/potassium-transporting ATPase subunit alpha-3, partial [Papio anubis]	1440.72	17.17	32	6	14	30				Protein not found	1.22761	5	5.34018	1.08	5	22.0693	1.0075	5	2.03369	961	105.613	5.26221
149691094	methylmalonyl-CoA epimerase, mitochondrial-like [Equus caballus]	114.554	19.32	1	2	2	3	catalytic activity	cytoplasm; mitochondrion	metabolic process	Pf00903; Pf12681	1.22755	3	23.8023	1.40412	3	8.35717	0.996781	3	7.86518	176	18.9621	8.06006
359321900	lymphocyte-specific protein 1 [Canis lupus familiaris]	604.328	19.67	1	4	8	16				Pf02029	1.22491	10	12.4742	1.15618	10	6.91182	0.954566	10	4.83844	361	39.6425	5.07178
73947965	reticulocalbin-3 [Canis lupus familiaris]	294.909	8.84	2	2	2	5	metal ion binding; protein binding	cytoplasm			1.22357	5	14.2158	1.3465	5	12.2473	0.894788	5	1.14489	328	37.6141	4.93213
194226812	TRIO and F-actin-binding protein [Equus caballus]	225.155	2.62	1	5	5	7	protein binding	membrane	reproduction	Pf00169; Pf03154; Pf05109; Pf05955; Pf11725	1.22343	7	10.1022	1.27529	7	9.83738	1.00888	7	5.96092	2250	248.535	8.26514
281346809	hypothetical protein PANDA_000267 [Ailuropoda melanoleuca]	408.244	10.38	4	3	3	9	catalytic activity; metal ion binding		metabolic process	Pf00702	1.22338	9	8.85066	1.19382	9	12.5436	0.990481	9	4.25188	260	28.6924	4.91943
297462401	uncharacterized protein C17orf85 isoform 2 [Bos taurus]	247.231	6.23	3	3	3	5	catalytic activity; metal ion binding; nucleotide binding; RNA binding	cytoplasm; nucleus	metabolic process	Pf08675; Pf10309	1.22325	4	16.3509	1.1818	4	9.09971	0.99113	4	5.93441	610	69.2579	6.48096
397477903	DNA-directed RNA polymerase II subunit RPB1 [Pan paniscus]	104.055	2.68	25	2	2	2		membrane		Pf00623; Pf04983; Pf04990; Pf04992; Pf04997; Pf04998; Pf05000	1.22302	2	9.90632	1.26115	2	22.6624	1.07282	2	0.167967	1719	190.968	7.13721
149749045	centrosomal protein of 170 kDa isoform 1 [Equus caballus]	406.611	6.95	1	8	8	10	protein binding			Pf00498	1.22293	10	7.81162	1.16129	10	10.354	0.998345	10	3.47694	1583	175.136	7.07861
281182775	RNA-binding protein 12 [Papio anubis]	217.796	3.75	1	5	5	7	nucleotide binding; protein binding			Pf00076; Pf00168; Pf07002	1.22178	7	9.97343	1.15577	7	15.418	1.00217	7	1.17201	1466	155.847	6.82959
149728121	HCLS1-binding protein 3-like [Equus caballus]	143.976	7.16	1	2	2	3	protein binding		cell communication	Pf00787	1.22111	3	4.66742	1.17258	3	7.15067	0.913431	3	2.12438	433	47.2953	4.94482
338721607	optineurin-like [Equus caballus]	632.69	12.95	1	7	7	15	protein binding	cytoplasm	cell organization and biogenesis	Pf05622; Pf11577	1.22108	15	15.5023	1.20065	15	9.68692	0.994758	15	9.02682	579	66.7347	5.14795
55778532	Chmp5 protein, partial [Rattus norvegicus]	227.935	27.96	13	3	3	4		membrane	transport	Pf03357	1.22086	4	3.96148	1.27046	4	13.6515	1.05808	4	3.74726	186	21.0025	4.64014
338726272	eukaryotic translation initiation factor 4B isoform 2 [Equus caballus]	1511.65	19.58	2	9	9	37				Pf00076	1.22019	35	24.2152	1.2105	36	23.4539	0.974474	36	9.8826	572	64.5991	6.22705
148699047	mCG6542, isoform CRA_d [Mus musculus]	71.9348	8.74	39	2	2	2	structural molecule activity	cytoplasm; ribosome	metabolic process	Pf01092	1.22012	2	1.50208	0.916083	2	0.348597	0.952656	2	30.4215	206	23.6624	11.4292
344281229	PDZ and LIM domain protein 3-like isoform 2 [Loxodonta africana]	323.628	14.38	2	3	3	6	metal ion binding; protein binding			Pf00412; Pf00595	1.22007	6	3.2013	1.20406	6	7.04239	0.993688	6	16.1399	313	33.9881	7.94287
12408675	prefoldin subunit 2 [Homo sapiens]	670.494	52.6	4	6	6	18	protein binding	cytoplasm; cytosol; mitochondrion; nucleus	metabolic process	Pf01920	1.21921	18	22.5534	1.28729	18	20.2322	0.974961	18	10.224	154	16.6376	6.58057
149721423	fatty acid-binding protein, epidermal-like [Equus caballus]	1951.73	90.37	1	14	15	73	transporter activity		metabolic process; transport	Pf00061	1.21905	61	14.0004	1.29714	61	14.6397	1.02895	61	10.0219	135	15.1405	6.15088
194209277	cytosol aminopeptidase [Equus caballus]	2405	42	1	17	17	59	catalytic activity; metal ion binding	cytoplasm; mitochondrion	metabolic process	Pf00883; Pf02789	1.21901	59	13.3225	1.30231	59	17.2594	1.02396	59	9.6533	519	56.0307	7.66455
355698725	karyopherin alpha 4 [Mustela putorius furo]	197.967	13.7	22	2	2	6	transporter activity	cytoplasm; nucleus	transport	Pf01749	1.21733	6	9.39531	1.05622	6	8.30802	1.01433	6	11.0768	73	8.83148	8.17725
50949291	hypothetical protein [Homo sapiens]	155.335	16.59	45	3	3	4		nucleus		Pf07808	1.21591	4	15.0412	1.2282	4	17.2277	1.03635	4	6.39801	205	23.901	6.46826
338723828	drebrin-like protein-like isoform 2 [Equus caballus]	1223.63	36.45	1	12	12	32	protein binding			Pf00018; Pf00241; Pf07653	1.21563	29	15.1405	1.14629	29	22.0488	0.998599	29	11.9057	428	48.2246	4.89404
344274312	peptidyl-prolyl cis-trans isomerase F, mitochondrial-like [Loxodonta africana]	320.918	16.02	2	3	3	6	catalytic activity	cytoplasm; mitochondrion	cell death; cell organization and biogenesis; metabolic process	Pf00160	1.21478	6	9.75249	1.33414	6	16.2254	1.00331	6	7.17494	206	21.8692	9.40771
149758799	n-alpha-acetyltransferase 10, NatA catalytic subunit-like [Equus caballus]	129.677	14.04	1	3	3	4	catalytic activity	cytoplasm; nucleus	metabolic process	Pf00583; Pf08445	1.21339	4	6.00571	1.14282	4	5.83871	0.987542	4	1.74452	235	26.5059	5.64307
149721181	protein disulfide-isomerase TMX3 [Equus caballus]	237.748	13.44	1	5	6	8	catalytic activity; metal ion binding		cellular homeostasis; metabolic process; regulation of biological process	Pf00085; Pf01216	1.21108	5	7.63836	1.15837	5	11.0259	1.0448	5	13.4841	454	51.743	5.04639
338720427	a-kinase anchor protein 2-like [Equus caballus]	1076.84	19.73	1	6	12	23					1.20929	11	21.252	1.15944	11	10.266	0.984347	11	4.84855	958	105.341	5.13525
344253828	Clathrin light chain A [Cricetulus griseus]	243.218	40.71	24	7	7	12	structural molecule activity	cytoplasm; Golgi; membrane	transport	Pf01086	1.20927	9	10.5598	1.22753	9	10.2888	0.96029	9	7.40702	140	16.282	4.98291
194212513	ran-binding protein 3-like [Equus caballus]	221.715	7.36	1	2	3	4			transport	Pf00638	1.20832	3	22.9162	1.15652	3	1.61757	0.936004	3	0.709449	557	59.7304	5.47803
188036239	Chain A, Set79-Er-Adomet Complex	274.999	14.45	33	3	3	5	protein binding			Pf00856	1.20778	5	19.562	1.25548	5	15.443	1.01789	5	4.02122	256	28.5157	4.95752
296486083	6-phosphogluconolactonase [Bos taurus]	716.237	34.11	2	7	7	15	catalytic activity		metabolic process	Pf01182	1.20767	15	20.7609	1.25003	15	5.9855	1.02503	15	9.72135	258	27.5136	5.84619
338719391	tumor protein D54 isoform 2 [Equus caballus]	778.594	28.64	1	6	6	17				Pf04201	1.20762	17	19.0169	1.17843	17	14.2496	1.02098	17	7.44047	206	22.2612	5.50342
194222192	UBX domain-containing protein 4-like [Equus caballus]	268.914	19.06	1	6	6	7	protein binding	cytoplasm; endoplasmic reticulum; nucleus		Pf00789	1.20746	7	27.8129	1.19857	7	21.4695	1.07653	7	7.46499	509	56.7056	6.23975
344243312	Ubiquitin carboxyl-terminal hydrolase 15 [Cricetulus griseus]	88.4848	2.3	6	2	2	2	catalytic activity		metabolic process	Pf00443; Pf06337	1.20641	2	8.59305	1.2302	2	7.35288	0.978394	2	3.7666	870	99.9504	5.021
114051431	protein FAM136A [Bos taurus]	81.7559	13.04	4	2	2	2		cytoplasm; mitochondrion		Pf05811	1.20616	2	10.5131	1.20851	2	17.4763	1.00174	2	4.56602	138	15.6726	7.59131
149714541	LIM domain and actin-binding protein 1 isoform 1 [Equus caballus]	137.715	5.66	1	4	4	4	metal ion binding			Pf00412	1.20571	4	11.7844	1.2191	4	19.245	0.970378	4	11.9782	760	84.9085	7.38623
334962391	syndecan binding protein (syntenin) [Equus caballus]	142.345	9.36	1	2	2	4	protein binding	cytoplasm; membrane	cell communication; metabolic process; regulation of biological process; response to stimulus	Pf00595	1.20562	4	5.99476	1.03131	4	19.9114	0.954458	4	10.1759	299	32.5558	7.48877
332815197	abl interactor 2 [Pan troglodytes]	151.845	14.29	48	3	4	4	protein binding	cytoplasm		Pf00018; Pf07653; Pf07815	1.20428	3	30.1728	1.21407	3	10.1531	1.06275	3	9.5071	392	43.3946	5.32568
338717250	multimerin-2-like [Equus caballus]	427.861	9.48	1	7	7	11	protein binding			Pf00386; Pf07546	1.20406	11	13.2553	1.22844	11	9.2421	1.03127	11	5.50417	918	100.354	5.88428
149744153	UPF0364 protein C6orf211 homolog [Equus caballus]	102.562	6.12	1	3	3	3				Pf01937	1.20381	3	3.4566	1.00809	3	35.0975	1.03496	3	3.9194	441	50.892	6.3667
57043225	ATPase inhibitor, mitochondrial isoform 1 [Canis lupus familiaris]	160.446	16.04	4	2	2	7	enzyme regulator activity; protein binding	cell surface; cytoplasm; membrane; mitochondrion	cell death; cell proliferation; metabolic process; regulation of biological process	Pf04111; Pf04568	1.20333	7	6.27004	1.30005	7	7.54277	1.03383	7	5.11336	106	12.1633	9.34912
348577781	arf-GAP domain and FG repeats-containing protein 1-like isoform 3 [Cavia porcellus]	328.034	9.2	3	4	4	6	enzyme regulator activity; metal ion binding		metabolic process; regulation of biological process	Pf01412	1.20328	6	22.6734	1.33058	6	5.77475	1.05104	6	3.84479	522	54.1344	8.92432
148678258	mCG22989, isoform CRA_a [Mus musculus]	530.41	48.99	19	7	7	17	nucleotide binding	cytoplasm; mitochondrion	cell communication; regulation of biological process; response to stimulus; transport	Pf00025; Pf00071; Pf08477	1.20324	15	27.3436	1.28516	15	24.9417	0.998508	15	8.56336	149	16.9138	6.96143
281353464	hypothetical protein PANDA_013052 [Ailuropoda melanoleuca]	330.866	9.45	2	2	7	13	catalytic activity; metal ion binding	cytoplasm; endoplasmic reticulum; organelle lumen	cellular homeostasis; metabolic process; regulation of biological process	Pf00085; Pf01216	1.20256	4	10.8678	1.25862	4	2.96567	1.00305	4	5.66975	614	69.5951	5.12256
149728221	ruvB-like 1 [Equus caballus]	200.365	10.31	1	4	4	5	catalytic activity; nucleotide binding	chromosome; cytoplasm; Golgi; nucleus; organelle lumen	cell organization and biogenesis; metabolic process; response to stimulus	Pf00004; Pf01078; Pf01695; Pf05496; Pf06068; Pf06414; Pf07726	1.20058	5	21.0708	1.10871	5	3.10595	1.01518	5	3.06258	456	50.1893	6.49365
338722850	melanoma inhibitory activity protein 3 [Equus caballus]	205.046	3.16	1	4	4	5		cytoplasm; Golgi; membrane	metabolic process; regulation of biological process; transport	Pf04156; Pf07653; Pf08317; Pf09726; Pf09730; Pf10174; Pf10186; Pf12128	1.20057	5	6.91645	1.18036	5	1.97515	1.00193	5	19.5185	1899	211.909	4.76709
197102747	SWI/SNF-related matrix-associated actin-dependent regulator of chromatin subfamily E member 1 [Pongo abelii]	147.352	9.41	28	3	3	4	catalytic activity; protein binding	nucleus; organelle lumen	cell organization and biogenesis; metabolic process; regulation of biological process	Pf00505	1.2005	4	38.378	1.05704	4	39.3886	0.977973	4	11.2077	393	44.7426	4.83057
149732489	lactoylglutathione lyase-like [Equus caballus]	186.355	22.28	1	2	2	6				Pf00903; Pf12681	1.20049	6	12.9922	1.3212	6	9.96571	0.971829	6	6.55207	184	20.7433	5.31299
149727246	serine protease HTRA2, mitochondrial-like isoform 1 [Equus caballus]	419.404	17.03	1	5	5	8	catalytic activity; protein binding	cytoplasm; cytosol; membrane; mitochondrion	cell communication; cell death; cell differentiation; cell organization and biogenesis; development; metabolic process; regulation of biological process; response to stimulus	Pf00089; Pf00595; Pf10459	1.1994	8	23.9347	1.09686	8	13.7955	0.999505	8	12.5275	458	48.5147	9.59814
149692257	protein PML [Equus caballus]	203.321	4.43	1	3	3	6	metal ion binding; protein binding	cytoplasm; cytosol; endoplasmic reticulum; membrane; nucleus; organelle lumen	cell communication; cell death; cell differentiation; cell growth; cell organization and biogenesis; cell proliferation; cellular homeostasis; defense response; development; metabolic process; regulation of biological process; response to stimulus; transport	Pf00097; Pf00643; Pf12126	1.19915	6	3.2833	1.09412	6	11.1848	0.925942	6	9.52582	881	98.1212	6.01123
338722009	tyrosyl-tRNA synthetase, cytoplasmic [Equus caballus]	393.384	15.85	1	5	5	10	catalytic activity; nucleotide binding; RNA binding	cytoplasm	metabolic process	Pf00579; Pf01588	1.1991	10	13.4358	1.22893	10	5.04393	0.942597	10	10.0142	530	59.26	6.99072
338715828	oxysterol-binding protein-related protein 6 isoform 3 [Equus caballus]	84.0127	2.23	5	2	2	2	protein binding	membrane		Pf00169; Pf01237	1.19869	2	12.5145	0.998556	2	9.93749	0.990802	2	2.79508	898	102.221	7.15186
359321459	protein disulfide-isomerase A4 isoform 3 [Canis lupus familiaris]	315.131	8.1	1	2	7	11	metal ion binding		cellular homeostasis; regulation of biological process	Pf00085; Pf01216	1.19841	5	8.73033	1.25406	5	11.7125	1.02853	5	8.77412	642	72.3507	5.17334
281348141	hypothetical protein PANDA_019953 [Ailuropoda melanoleuca]	170.359	5.67	4	3	3	5	protein binding		transport	Pf00169; Pf01237	1.19829	5	5.15927	1.24646	5	7.36458	0.995812	5	5.26917	706	80.6052	7.28369
343960288	autophagy-related protein 3 [Pan troglodytes]	184.799	13.56	26	2	2	5				Pf03986	1.19828	5	5.57786	1.338	5	15.7134	1.06982	5	2.09822	118	13.2966	5.2749
149738048	actin-related protein 2/3 complex subunit 5-like protein-like [Equus caballus]	157.49	20.26	1	2	2	3		cytoskeleton	cell organization and biogenesis; regulation of biological process	Pf04699	1.19792	3	22.3825	1.2509	3	0.923086	0.977222	3	13.2275	153	16.9448	6.59521
119581509	calcium/calmodulin-dependent protein kinase (CaM kinase) II beta, isoform CRA_b [Homo sapiens]	267.398	7.99	13	2	5	7	catalytic activity; nucleotide binding; protein binding		metabolic process	Pf00069; Pf07714; Pf08332; Pf12680	1.19645	3	27.3166	1.44401	3	1.30527	1.01175	3	4.32765	513	55.5083	7.29834
350591628	glycogenin-1-like [Sus scrofa]	212.429	5.7	1	1	3	6	catalytic activity	membrane		Pf01501	1.19573	2	5.72751	1.25887	2	1.07387	1.00313	2	1.60276	596	67.0268	7.91357
380793399	protein S100-A4, partial [Macaca mulatta]	193.299	39.13	12	3	3	8	metal ion binding			Pf01023	1.19526	5	19.9804	1.21103	5	31.9964	0.97328	5	13.283	69	7.88999	7.18115
119601184	hCG21919 [Homo sapiens]	198.809	32.94	10	2	2	5					1.19483	5	4.3363	1.09857	5	13.8586	0.90574	5	26.8643	85	9.40239	4.60205
74141893	unnamed protein product [Mus musculus]	250.186	18.82	20	3	3	7	protein binding			Pf12799	1.19466	7	16.0108	1.18201	7	9.60692	1.03596	7	3.93014	186	20.3958	6.66846
117167815	Sec23ip protein [Mus musculus]	130.455	3.92	12	3	3	4	metal ion binding; protein binding			Pf00536; Pf02862; Pf07647; Pf09770	1.194	4	16.4096	1.11032	4	21.8955	1.03365	4	5.57727	842	95.0571	5.99854
338717331	pro-interleukin-16 [Equus caballus]	131.435	2.11	1	2	2	2	protein binding	membrane		Pf00595	1.19382	2	2.22136	1.05121	2	14.7074	1.07202	2	15.1839	1324	139.491	7.95752
338720847	protein S100-B-like [Equus caballus]	2355.98	27.96	1	3	3	62				Pf01023	1.19374	61	20.4482	1.26867	61	19.6129	1.02502	61	13.5455	93	10.8371	4.58936
119595171	protein tyrosine phosphatase, receptor type, f polypeptide (PTPRF), interacting protein (liprin), alpha 1, isoform CRA_c [Homo sapiens]	251.98	4.47	20	3	3	4	catalytic activity; motor activity; protein binding	cytoplasm; cytoskeleton; extracellular; membrane; mitochondrion; nucleus	cell differentiation; cell organization and biogenesis; cellular component movement; development; regulation of biological process	Pf00536; Pf01576; Pf02463; Pf04012; Pf04156; Pf05557; Pf05622; Pf05701; Pf06008; Pf06160; Pf06391; Pf07111; Pf07647; Pf07888; Pf09726; Pf09728; Pf09731; Pf10174; Pf12072; Pf12128; Pf12718; Pf12795	1.19366	4	7.90744	1.1763	4	7.28187	0.995948	4	10.0999	917	103.731	6.75635
148693875	isocitrate dehydrogenase 3 (NAD+) alpha, isoform CRA_e [Mus musculus]	325.854	18.35	9	5	5	9	catalytic activity		metabolic process	Pf00180	1.19246	9	12.6157	1.22886	9	10.3234	0.996538	9	4.52753	316	34.5644	6.23975
355768711	Coactosin-like protein, partial [Macaca fascicularis]	365.02	42.11	23	5	5	12	protein binding			Pf00241	1.19188	11	7.32445	1.29319	11	15.1747	1.15598	11	16.979	95	10.6635	6.78564
194215588	basal cell adhesion molecule [Equus caballus]	947.725	20.43	1	9	9	19		membrane		Pf00047; Pf07679; Pf07686; Pf08205	1.19182	19	13.9844	1.23163	19	8.48338	0.994182	19	7.21929	651	69.6811	7.03467
281346718	hypothetical protein PANDA_020625 [Ailuropoda melanoleuca]	106.185	38.53	3	2	2	2				Pf07491	1.19174	2	5.54444	1.33478	2	12.9675	0.986733	2	21.3682	109	12.3009	8.38232
194227224	presequence protease, mitochondrial [Equus caballus]	328.992	6.04	1	5	5	7	catalytic activity; metal ion binding		metabolic process	Pf00675; Pf05193; Pf08367	1.19027	6	17.9427	1.12622	6	9.16965	0.993924	6	4.39062	1026	114.946	7.02002
194206059	angiotensinogen-like [Equus caballus]	558.126	16.98	1	8	8	14		membrane		Pf00079	1.18993	14	11.0874	1.14545	14	11.2947	1.01288	14	9.30207	642	70.0559	7.44482
149732978	brain acid soluble protein 1-like [Equus caballus]	328.68	44.64	1	5	5	6	DNA binding; protein binding	cytoplasm; nucleus; organelle lumen	cell differentiation; development; metabolic process; regulation of biological process		1.18991	6	20.6288	1.12144	6	17.9966	0.892755	6	13.3454	233	23.5673	4.61475
344240227	Eukaryotic peptide chain release factor GTP-binding subunit ERF3B [Cricetulus griseus]	665.386	8.73	22	4	4	19	catalytic activity; nucleotide binding	membrane	metabolic process	Pf00009; Pf03143; Pf03144; Pf07145	1.1885	19	18.6323	1.31182	19	11.0354	1.05807	19	6.13513	584	65.2951	6.30322
194211292	fibronectin [Equus caballus]	1219.18	6.14	1	13	13	34	protein binding	extracellular		Pf00039; Pf00040; Pf00041	1.18809	32	26.0725	1.1955	32	10.801	1.02892	32	7.53471	2477	272.05	5.60498
359279908	tropomyosin alpha-3 chain isoform 4 [Mus musculus]	5178.88	60.89	1	3	21	143				Pf00261	1.18799	7	8.99158	1.30452	7	7.42177	1.03835	7	8.43153	248	28.8407	4.75439
194223000	thioredoxin domain-containing protein 5 [Equus caballus]	344.414	16.62	1	4	5	9			cellular homeostasis; regulation of biological process	Pf00085	1.18792	7	15.2666	1.19394	7	8.67451	1.09706	7	10.0525	349	39.0112	5.8208
149730823	60 kDa heat shock protein, mitochondrial [Equus caballus]	10166.1	61.61	1	39	39	284	nucleotide binding		metabolic process	Pf00118	1.18655	266	16.7454	1.27538	267	19.8235	1.03519	267	13.6257	573	60.9205	6.03662
338722120	leucine zipper protein 1 isoform 2 [Equus caballus]	231.806	6.7	2	6	6	6					1.1864	5	4.44364	1.14596	5	2.7721	0.987781	5	1.54421	1075	119.326	8.35303
194211290	bifunctional purine biosynthesis protein PURH [Equus caballus]	1447.04	21.58	1	12	12	34	catalytic activity		metabolic process	Pf01808; Pf02142	1.18576	31	10.1665	1.24138	31	16.5146	1.0169	31	7.3876	621	66.9635	7.09326
338717528	zinc finger FYVE domain-containing protein 19-like [Equus caballus]	249.329	5.66	1	2	2	5	metal ion binding			Pf01363	1.18551	5	3.00101	1.09331	5	3.41582	0.98515	5	3.89985	442	48.3347	5.78271
19354244	CDC42 effector protein (Rho GTPase binding) 5 [Homo sapiens]	177.086	17.57	12	2	2	3	protein binding			Pf00786	1.18544	3	3.06081	1.11764	3	3.73075	0.962252	3	1.36196	148	15.1969	8.25049
149733122	inosine triphosphate pyrophosphatase-like [Equus caballus]	179.023	11.59	1	3	3	5	catalytic activity	cytoplasm	cell organization and biogenesis; metabolic process	Pf01725	1.18415	5	9.34499	1.24645	5	10.2585	1.0468	5	5.38554	207	22.6144	5.2876
338717493	protein disulfide-isomerase A3-like isoform 1, partial [Equus caballus]	4505.22	46.86	2	32	32	119		membrane	cellular homeostasis; regulation of biological process	Pf00085	1.18384	116	20.2161	1.16839	116	18.7418	1.00762	116	7.41699	557	62.1518	7.82568
338714761	aminoacylase-1 isoform 3 [Equus caballus]	112.586	7.44	4	3	3	3	catalytic activity		metabolic process	Pf01546; Pf07687	1.18375	3	0.941543	1.23939	3	3.78738	0.965102	3	2.09454	336	37.691	6.11279
345782432	STAM-binding protein [Canis lupus familiaris]	88.0495	6.6	3	2	2	2	protein binding			Pf01398	1.18361	2	20.1573	0.965659	2	7.49952	0.989345	2	5.55094	424	48.0925	6.0874
297687643	dedicator of cytokinesis protein 1 [Pongo abelii]	88.3163	2.91	13	2	2	3	enzyme regulator activity; nucleotide binding; protein binding			Pf06920	1.18338	3	3.36268	1.13563	3	0.100144	0.951387	3	4.18177	757	87.3916	7.73779
62078587	V-type proton ATPase subunit H [Rattus norvegicus]	518.058	10.43	35	5	5	14	catalytic activity; transporter activity	cytoplasm; membrane; vacuole	transport	Pf03224; Pf11698	1.18324	14	9.47592	1.28846	14	8.59319	1.02114	14	6.54639	441	50.8266	6.68311
14719392	cofilin-2 isoform 1 [Homo sapiens]	980.563	57.83	2	4	9	30	protein binding	cytoplasm; cytoskeleton; nucleus; organelle lumen		Pf00241	1.18294	9	11.4377	1.16802	9	19.8546	1.01126	9	13.3454	166	18.7249	7.88428
149742557	transforming acidic coiled-coil-containing protein 1 isoform 1 [Equus caballus]	320.444	10.79	1	5	5	6	catalytic activity; motor activity; transporter activity	cytoskeleton; membrane	transport	Pf01496; Pf01576; Pf02463; Pf04012; Pf05010; Pf05262; Pf05557; Pf06637; Pf12037; Pf12128	1.18236	6	3.66208	1.18167	6	5.0717	1.02775	6	1.27276	806	87.6823	4.84326
194211344	desmin-like [Equus caballus]	1581.6	34.75	1	13	18	52	protein binding; structural molecule activity	cytoplasm; cytoskeleton; membrane		Pf00038; Pf03962; Pf04732	1.18227	25	23.9027	1.33279	25	29.9872	1.01299	25	7.46724	469	53.4322	5.2749
355718943	splicing factor, arginine/serine-rich 9 [Mustela putorius furo]	151.635	20	10	3	3	4	nucleotide binding			Pf00076	1.18168	4	11.5604	1.26551	4	2.0257	0.984706	4	9.28075	220	25.4253	8.646
194211629	triosephosphate isomerase-like [Equus caballus]	1788.01	51.4	1	12	12	50	catalytic activity		metabolic process	Pf00121	1.18164	48	15.0481	1.12759	48	14.9105	0.992154	48	11.3984	286	30.6237	6.68311
297705276	coiled-coil domain-containing protein 9 [Pongo abelii]	114.316	7.64	27	2	2	3					1.18107	3	4.57239	1.13705	3	4.67096	0.974378	3	6.43448	301	34.4304	10.0376
119602459	ribosomal protein L8, isoform CRA_e [Homo sapiens]	305.039	15.7	12	4	4	7	structural molecule activity	cytoplasm; ribosome	metabolic process	Pf03947	1.18103	7	10.3971	1.22068	7	7.02518	1.02045	7	8.23343	223	24.1002	11.2388
338710153	immunity-related GTPase family Q protein-like [Equus caballus]	82.3918	5.59	1	2	3	3		membrane			1.18092	2	19.9743	1.34161	2	1.82893	1.03704	2	4.61266	519	52.7952	4.81787
338724881	extracellular matrix protein 1 [Equus caballus]	452.23	13.64	1	5	5	12		extracellular		Pf05782	1.18085	12	6.9155	1.09982	12	17.8896	0.989436	12	3.8782	550	61.3126	6.60986
338715252	spermatogenesis-associated protein 13-like [Equus caballus]	114.15	2.19	1	2	2	3	enzyme regulator activity; protein binding	membrane	cell communication; regulation of biological process; response to stimulus	Pf00018; Pf00169; Pf00621; Pf07653	1.17915	3	10.1209	1.07522	3	3.99205	0.969765	3	1.85269	1232	136.997	8.49951
355696130	IMP dehydrogenase 2 [Mustela putorius furo]	124.79	9.39	29	3	3	3	catalytic activity; metal ion binding; protein binding	membrane	metabolic process	Pf00478; Pf00571; Pf00977; Pf01070; Pf03060	1.17901	3	4.95737	1.19911	3	4.10557	1.03633	3	2.74536	490	52.9554	6.99072
301761882	GTPase-activating protein and VPS9 domain-containing protein 1-like isoform 2 [Ailuropoda melanoleuca]	285.618	3.12	4	3	3	8	enzyme regulator activity	membrane	cell communication; regulation of biological process; response to stimulus	Pf00616; Pf02204; Pf03344	1.17876	6	2.09019	1.17649	6	5.24879	0.989348	6	4.43233	1412	157.376	5.18604
338726699	pleckstrin homology-like domain, family B, member 1 [Equus caballus]	910.46	11.18	1	4	12	21	catalytic activity; motor activity; protein binding	cytoskeleton		Pf00169; Pf00498; Pf01576; Pf03938; Pf03962; Pf04012; Pf05010; Pf05816; Pf07321; Pf08614; Pf10473; Pf12128; Pf12718	1.17845	5	10.3283	1.15195	5	3.79897	1.00625	5	3.31039	1378	149.348	7.75244
13542680	Tubulin, beta 2C [Mus musculus]	11249.8	60.45	5	2	23	288	catalytic activity; nucleotide binding; structural molecule activity	cytoplasm; cytoskeleton	cell organization and biogenesis; cellular component movement; metabolic process	Pf00091; Pf03953; Pf10644	1.1773	16	14.2991	1.20332	16	14.9287	1.07609	16	9.63324	445	49.783	4.89404
338713009	heat shock protein 75 kDa, mitochondrial-like [Equus caballus]	358.656	10.85	1	7	7	10	nucleotide binding; protein binding		metabolic process; response to stimulus	Pf00183; Pf02518	1.1772	7	8.49622	1.16984	7	7.56311	0.968158	7	2.43746	756	85.4919	6.58057
338727676	endoplasmic reticulum resident protein 29-like [Equus caballus]	409.145	17.24	3	5	5	22		cytoplasm; endoplasmic reticulum; organelle lumen	transport	Pf07749; Pf07912	1.17719	13	18.3952	1.22972	13	21.4298	0.975289	13	8.90298	261	29.2201	6.15088
119604944	family with sequence similarity 32, member A, isoform CRA_b [Homo sapiens]	108.795	18.37	13	2	2	2					1.17703	1		1.17237	1		1.04955	1		98	10.9068	9.86182
149756744	SAP domain-containing ribonucleoprotein-like isoform 1 [Equus caballus]	507.711	32.86	1	7	7	15				Pf02037	1.17691	15	9.89112	1.15232	15	14.7497	1.02908	15	11.0599	210	23.5724	6.18896
149743082	phosphomannomutase 1-like [Equus caballus]	133.195	10.31	1	2	2	2	catalytic activity	cytoplasm	metabolic process	Pf03332; Pf08282	1.17491	2	8.42445	1.16567	2	15.3361	0.941801	2	12.4139	262	29.741	5.35107
194216521	tether containing UBX domain for GLUT4-like [Equus caballus]	211.205	6.87	1	2	2	4	protein binding			Pf00789; Pf11470	1.17449	4	12.8691	1.13679	4	2.08797	1.01072	4	4.67199	553	60.228	7.1958
149692238	mannose-6-phosphate isomerase [Equus caballus]	89.4217	4.55	1	2	2	2	catalytic activity; metal ion binding		metabolic process	Pf01238	1.17431	2	7.78331	1.18419	2	9.16531	1.02077	2	3.00253	440	48.1585	5.70654
338720072	galectin-3-like [Equus caballus]	311.682	22.27	1	4	4	9		cytoplasm; extracellular; membrane; mitochondrion; nucleus	cell organization and biogenesis; development	Pf00337	1.17426	9	5.3941	1.02251	9	19.0617	1.0184	9	3.76027	238	25.1795	8.95361
194222200	histamine N-methyltransferase-like [Equus caballus]	312.665	27.05	1	5	5	7		membrane		Pf08242	1.17402	7	26.4155	1.32372	7	26.5223	1.04314	7	7.69066	292	33.4449	5.90967
338719990	latent-transforming growth factor beta-binding protein 2-like [Equus caballus]	122.42	2.02	1	3	3	3	metal ion binding	cell surface; membrane		Pf00683; Pf06247; Pf07645; Pf12662	1.174	3	3.83198	1.00184	3	18.3662	1.05464	3	0.824618	1828	196.879	5.36377
24817674	putative ubiquitin-conjugating enzyme variant MMS2 [Rattus norvegicus]	257.554	36.44	10	3	4	8	catalytic activity			Pf00179	1.17389	6	15.194	1.15045	6	17.9989	1.03988	6	4.64904	118	13.1156	6.7124
92097591	C11HXORF26 protein [Bos taurus]	143.433	19.25	4	3	3	3				Pf04669	1.1732	3	40.8518	1.27076	3	37.952	1.0843	3	0.56252	187	21.2737	5.36377
27574013	Chain A, Crystal Structure Of Ctbp Dehydrogenase Core Holo Form	182.201	13.83	36	6	6	8	catalytic activity; nucleotide binding		metabolic process	Pf00389; Pf02826	1.17309	8	8.3274	1.13295	8	7.14659	1.0362	8	3.78858	347	38.0605	7.00537
297666637	leucine-rich repeat-containing protein 47-like [Pongo abelii]	341.321	12.88	15	2	2	7				Pf12799	1.1726	7	2.84091	1.15773	7	7.18685	1.02706	7	7.35066	233	24.2609	6.32861
169244237	signal recognition particle 9 kDa protein [Bos taurus]	68.1033	30.16	10	2	2	2	RNA binding	cytoplasm	metabolic process; regulation of biological process; transport	Pf05486	1.172	2	53.1412	1.10589	2	43.9926	0.895671	2	9.24173	63	7.4967	7.18115
355699373	LIM domains containing 1 [Mustela putorius furo]	99.6548	7.48	9	2	2	2					1.17158	2	9.92735	1.0608	2	6.04195	0.900463	2	6.80935	428	44.609	8.5874
149721278	carbonic anhydrase 2-like [Equus caballus]	209.56	15.38	1	3	3	7				Pf00194	1.17117	7	25.3872	1.14133	7	42.3304	0.968806	7	3.00494	260	29.0698	8.51416
50949498	hypothetical protein [Homo sapiens]	94.6848	11.38	22	2	2	2	catalytic activity; transporter activity	membrane	metabolic process; transport		1.1711	2	16.809	1.11806	2	9.17942	0.995031	2	0.81011	167	18.2297	4.53857
338713842	protein disulfide-isomerase A6 [Equus caballus]	1660.55	29.86	1	11	11	44			cellular homeostasis; regulation of biological process	Pf00085	1.17034	43	11.9758	1.1737	43	12.248	1.00523	43	8.49825	432	47.2558	5.04639
160837788	actin-related protein 2/3 complex subunit 1B [Mus musculus]	314.633	8.6	5	3	3	5	protein binding	cytoplasm; cytoskeleton	cell organization and biogenesis; regulation of biological process	Pf00400	1.17016	5	8.13836	1.21812	5	15.7132	0.978099	5	11.8859	372	41.0375	8.35303
149721245	cytosolic non-specific dipeptidase isoform 1 [Equus caballus]	1752.52	36	1	17	17	46	catalytic activity		metabolic process	Pf01546; Pf07687	1.16917	46	16.7182	1.17526	46	18.7539	1.03229	46	6.59565	475	52.8209	6.11279
194218583	src substrate cortactin isoform 1 [Equus caballus]	598.469	20.94	2	8	8	15	protein binding			Pf00018; Pf02218; Pf07653	1.16804	15	16.8316	1.2809	15	14.3036	1.0239	15	2.92855	511	57.1193	5.19873
77735461	protein canopy homolog 4 precursor [Bos taurus]	319.694	20.08	4	5	5	10	protein binding	extracellular		Pf11938	1.16787	10	3.8456	1.10557	10	7.18691	0.976241	10	4.70583	239	27.3515	4.75439
338728349	arf-GAP with SH3 domain, ANK repeat and PH domain-containing protein 1 [Equus caballus]	188.669	5.12	1	4	4	5	enzyme regulator activity; metal ion binding; protein binding		metabolic process; regulation of biological process	Pf00018; Pf00023; Pf00169; Pf01412; Pf07653; Pf12796	1.16726	5	9.57093	1.15136	5	6.59019	0.996069	5	0.729795	1153	127.928	7.18115
338724592	capZ-interacting protein-like [Equus caballus]	236.627	14.32	1	4	4	6					1.16693	4	4.44621	1.26894	4	16.7464	1.06684	4	11.8922	468	50.1784	5.14795
149755998	heat shock protein beta-1-like [Equus caballus]	3732.89	62.2	2	12	12	87	enzyme regulator activity; protein binding	cell surface; cytoplasm; membrane; nucleus	cell communication; cell death; cellular component movement; development; metabolic process; regulation of biological process; response to stimulus	Pf00011	1.16691	82	18.2553	1.1594	82	13.8541	1.01411	82	8.36322	209	23.1037	6.55127
149742110	pyridoxal kinase-like [Equus caballus]	413.674	23.08	1	5	5	11		membrane		Pf00294; Pf08543	1.16661	11	29.4305	1.0852	11	11.8227	1.00958	11	4.9073	312	34.9199	6.68311
402896149	collagen alpha-1(V) chain-like, partial [Papio anubis]	92.3948	2.09	16	2	2	2				Protein not found	1.16659	2	8.8323	1.09667	2	1.19833	1.05062	2	1.45874	1533	150.068	5.04639
149044848	rCG23287, isoform CRA_b [Rattus norvegicus]	494.549	48.28	19	6	6	14	protein binding; structural molecule activity	cytoplasm; ribosome	metabolic process	Pf00240; Pf01599; Pf11976	1.16649	5	1.38838	0.995319	5	2.68424	0.942753	5	11.0338	145	16.4139	9.90576
338712398	signal-induced proliferation-associated protein 1-like [Equus caballus]	214.915	3.32	1	3	3	4	enzyme regulator activity; protein binding		cell communication; regulation of biological process; response to stimulus	Pf00595; Pf02145	1.16594	4	11.576	1.09365	4	7.44403	1.05744	4	7.09564	783	84.523	5.46533
338721309	adenylosuccinate lyase-like [Equus caballus]	84.8348	6.1	1	2	2	2				Pf00206; Pf10397	1.16576	2	4.61578	1.07257	2	5.1146	1.0423	2	9.55497	459	52.2558	6.93213
354507900	acyl-protein thioesterase 2-like, partial [Cricetulus griseus]	118.163	10.47	15	3	3	4	catalytic activity		metabolic process	Pf00561; Pf02230; Pf07859; Pf11940; Pf12695; Pf12697	1.16576	4	10.4238	1.13454	4	4.15319	1.06362	4	2.93647	172	18.6087	7.84033
332832083	ubiquilin-1-like [Pan troglodytes]	735.188	14.6	35	3	6	19	protein binding			Pf00240; Pf00627; Pf11976	1.16555	4	14.4775	1.29307	4	9.3986	1.06999	4	10.5346	589	62.5064	5.10986
301772166	protein phosphatase inhibitor 2-like [Ailuropoda melanoleuca]	845.523	22.93	2	6	6	16	enzyme regulator activity		cell communication; metabolic process; regulation of biological process; response to stimulus	Pf04979	1.16524	16	21.6399	1.18429	16	19.3743	0.981963	16	7.5862	205	22.7378	4.70361
34100337	T-cell activation protein phosphatase 2C-like protein [Homo sapiens]	201.705	12.87	7	3	3	4	catalytic activity			Pf00481; Pf07228	1.16513	4	4.1484	1.11667	4	11.4402	0.970039	4	3.73163	303	32.6212	5.2749
296483497	cell death regulator aven-like isoform 2 [Bos taurus]	163.029	14.29	6	2	2	5					1.16506	3	14.4994	1.14551	3	11.5925	1.07918	3	14.624	224	24.048	4.55127
281342008	hypothetical protein PANDA_009936 [Ailuropoda melanoleuca]	73.4448	10.36	9	2	3	3			transport	Pf03357	1.16503	1		1.2981	1		1.06878	1		193	21.5922	4.76709
338719214	adenosylhomocysteinase-like isoform 1 [Equus caballus]	987.069	18.29	5	5	8	32	catalytic activity	cytoplasm	metabolic process	Pf00670; Pf02826; Pf05221	1.16364	20	27.3809	1.12175	20	14.4396	1.02282	20	5.5379	432	47.6443	6.25244
344293374	sorting nexin-1-like isoform 2 [Loxodonta africana]	408.801	16.92	12	6	6	9	protein binding; transporter activity	membrane	cell communication; transport	Pf00787; Pf03700; Pf09325	1.16354	9	10.0473	1.11884	9	11.2588	0.96149	9	4.01431	455	51.3992	5.75732
149709562	calponin-3-like [Equus caballus]	3421.94	50.46	1	13	15	79	protein binding		cell organization and biogenesis	Pf00307; Pf00402	1.16331	74	15.8618	1.1872	74	14.2901	1.01847	74	7.39228	329	36.3508	6.04932
90077492	unnamed protein product [Macaca fascicularis]	91.4748	7.34	28	2	2	2					1.163	2	2.44648	1.02124	2	8.43883	0.973172	2	5.03229	177	20.9086	9.84717
149742964	WASH complex subunit CCDC53-like [Equus caballus]	114.315	17.28	1	2	2	2		cytoplasm		Pf10152	1.16274	2	55.6986	1.12845	2	52.3364	0.972339	2	0.523152	191	21.0415	4.48779
338715641	20 kDa chaperonin, chloroplastic-like [Equus caballus]	246.617	20.56	1	4	4	7		cytoplasm	metabolic process	Pf00166	1.16264	7	13.8412	1.20556	7	20.3391	1.03552	7	2.91425	214	23.1224	10.5649
27805873	clathrin light chain B [Bos taurus]	232.016	23.33	2	4	4	7	structural molecule activity	cytoplasm; Golgi; membrane	transport	Pf01086	1.16263	7	30.1759	1.35232	7	17.0857	0.957108	7	3.0457	210	23.0591	4.64014
66393091	syntaxin 1B alternative isoform deltaTM [Homo sapiens]	75.6348	9.03	17	2	2	2	protein binding	membrane	cell communication; transport	Pf00804; Pf05739	1.16245	2	39.1477	1.21703	2	47.6481	1.1209	2	17.9937	277	31.7669	5.23682
194380946	unnamed protein product [Homo sapiens]	179.489	4.68	31	4	4	5	catalytic activity; nucleotide binding; protein binding		metabolic process	Pf00069; Pf07714; Pf12474	1.16224	5	12.2097	1.12233	5	13.1756	0.938084	5	5.14491	1048	119.788	4.90674
194208678	cytoplasmic dynein 1 light intermediate chain 2-like, partial [Equus caballus]	1147.54	33.54	1	12	12	28				Pf05783	1.16207	28	17.3578	1.18627	28	16.5442	1.00503	28	9.76198	489	53.4442	6.31592
348574973	vesicle transport protein SEC20-like isoform 2 [Cavia porcellus]	303.709	25.26	3	3	3	5		membrane		Pf03908	1.16178	5	15.2387	0.987749	5	13.2467	1.06112	5	4.05415	194	22.316	9.14404
194221935	suppressor of G2 allele of SKP1 homolog [Equus caballus]	407.619	21.02	1	5	5	8	protein binding			Pf00515; Pf04969; Pf05002	1.16158	8	13.8257	1.12123	8	18.043	0.996316	8	9.73935	333	37.887	5.68115
225543240	glycogen phosphorylase, liver form [Equus caballus]	341.654	7.4	1	4	5	6	catalytic activity	membrane	metabolic process	Pf00343	1.16152	5	10.4255	1.32318	5	17.5847	0.975973	5	13.5081	851	97.3771	7.59131
149721341	COP9 signalosome complex subunit 5 isoform 1 [Equus caballus]	220.339	6.59	2	2	2	5	protein binding			Pf01398	1.15998	5	6.84509	1.07535	5	2.57178	1.17703	5	15.0406	334	37.5847	6.53662
18314420	PEST proteolytic signal containing nuclear protein [Homo sapiens]	179.745	26.97	14	3	3	5			metabolic process		1.15944	5	13.6654	1.22616	5	5.79507	1.00254	5	1.88519	178	18.9444	7.48877
11493963	major histocompatibility complex class I antigen A2 [Equus caballus]	316.217	14.72	1	2	4	8	protein binding	membrane	response to stimulus	Pf00129; Pf06623; Pf07654; Pf08205	1.15892	2	10.2892	1.15231	2	13.8099	1.01021	2	5.97744	360	40.3221	6.03662
194224941	methylglutaconyl-CoA hydratase, mitochondrial-like [Equus caballus]	231.711	13.33	1	5	5	8	catalytic activity		metabolic process	Pf00378	1.15849	7	14.87	1.22089	7	10.2775	1.02369	7	3.27437	390	42.0615	9.87646
149724885	proteasome subunit beta type-6-like [Equus caballus]	599.438	16.74	8	4	4	19	catalytic activity	cytoplasm; nucleus; proteasome	metabolic process	Pf00227	1.15846	19	11.9359	1.09806	19	16.6324	1.01727	19	7.63217	239	25.4325	4.91943
355714105	proteasome 26S subunit, non-ATPase, 9 [Mustela putorius furo]	96.0048	9.91	3	2	2	2	protein binding	proteasome		Pf04495	1.15818	2	20.4864	1.11385	2	18.8293	1.05696	2	3.45905	222	24.4653	6.16357
2463198	splicing factor SF1 [Homo sapiens]	597.167	23.05	33	8	8	14	RNA binding			Pf00013	1.15818	14	16.2432	1.13777	14	30.1333	0.922337	14	22.0638	295	33.3523	9.0708
149743210	cytoskeleton-associated protein 4 [Equus caballus]	1846.65	54.53	1	24	24	54	transporter activity	membrane	transport	Pf01496; Pf05478	1.15772	52	11.4355	1.17765	52	12.846	1.00098	52	6.87658	453	50.8123	4.91943
149733191	RNA-binding protein Raly-like [Equus caballus]	156.345	14.72	1	4	4	5				Pf00076	1.15764	5	18.1815	1.19008	5	19.7186	0.982395	5	3.52985	299	32.1525	9.05615
300794574	neuroblast differentiation-associated protein AHNAK [Rattus norvegicus]	7225.61	23.71	1	1	63	276	protein binding				1.15743	1		1.06606	1		0.92312	1		5450	580.754	6.13818
354501092	calcium-binding mitochondrial carrier protein SCaMC-1 isoform 2 [Cricetulus griseus]	177.424	6.83	15	3	3	5		membrane		Pf00153	1.15669	5	4.65983	1.06743	5	4.27472	0.973957	5	7.36326	454	50.5268	6.07471
208435631	Chain A, Structural Insights Into Nedd8 Activation Of Cullin-Ring Ligases: Conformational Control Of Conjugation	359.235	76.54	5	5	5	15	protein binding			Pf00240; Pf11976	1.15619	8	28.1997	1.46149	8	69.5097	1.10167	8	49.9019	81	8.85463	7.25439
345310934	protein CASC4-like, partial [Ornithorhynchus anatinus]	92.223	4.5	14	2	2	3		membrane			1.15588	3	1.97798	1.07117	3	0.624923	0.970312	3	6.73178	289	33.0975	8.74854
10121024	Chain A, Fk506 Binding Protein Mutant, Homodimeric Complex	503.181	29.91	16	3	3	13			metabolic process	Pf00254	1.15553	13	8.15455	1.11881	13	10.2339	1.04854	13	8.80259	107	11.796	8.1626
62079103	pre-mRNA-splicing factor ISY1 homolog [Rattus norvegicus]	358.659	16.55	12	3	3	8		nucleus; spliceosomal complex	metabolic process	Pf06246	1.15443	8	5.14123	1.08459	8	8.39433	1.06068	8	8.76802	284	32.8409	5.22412
197101511	gephyrin [Pongo abelii]	234.669	13.68	41	4	4	7			metabolic process	Pf00994; Pf03453	1.15348	6	6.98558	1.15587	6	7.32081	1.07216	6	10.461	468	50.3857	5.14795
296486554	SLAIN motif-containing protein 2 [Bos taurus]	271.465	9.38	2	4	4	6					1.15292	6	10.7119	1.0611	6	10.3712	1.0078	6	3.27858	501	54.2709	8.67529
194222326	WAS/WASL-interacting protein family member 1-like [Equus caballus]	427.305	13.39	1	5	5	10					1.15262	10	6.93281	1.11304	10	5.46455	1.0409	10	11.0857	508	51.2274	11.4731
338720635	hamartin isoform 2 [Equus caballus]	141.703	4.77	2	3	3	3	catalytic activity; motor activity; protein binding	chromosome; cytoplasm; cytoskeleton; membrane; nucleus; organelle lumen	cell organization and biogenesis; reproduction; transport	Pf00261; Pf01576; Pf02388; Pf02463; Pf03357; Pf03938; Pf04156; Pf04388; Pf05483; Pf05557; Pf05622; Pf08317; Pf12128; Pf12718; Pf12795	1.15261	3	0.150793	1.13565	3	0.714838	1.00808	3	7.06607	1112	123.486	6.31592
395539128	mitochondrial-processing peptidase subunit beta [Sarcophilus harrisii]	228.235	5.36	4	2	2	4	catalytic activity; metal ion binding		metabolic process	Pf00675; Pf05193	1.15261	4	8.33513	1.1655	4	3.92686	1.00942	4	2.3487	485	54.0566	6.87354
148690047	translocase of inner mitochondrial membrane 44, isoform CRA_c [Mus musculus]	169.453	7.78	11	2	2	3			transport		1.15221	2	13.0599	1.13275	2	12.2298	0.961393	2	13.9273	334	37.6276	9.15869
338713134	hypothetical protein LOC100060348 isoform 2 [Equus caballus]	495.528	6.61	2	7	7	9				Pf03546	1.15207	9	19.6186	1.15094	9	15.5126	0.988692	9	11.5135	1391	142.421	9.23193
149720553	heat shock protein beta-8-like [Equus caballus]	137.875	14.43	8	3	3	4	protein binding	cytoplasm; nucleus		Pf00011	1.15148	4	2.59085	1.13646	4	13.1084	0.981892	4	1.43708	194	21.3705	5.23682
355707084	nuclear factor of kappa light polypeptide protein enhancer in B-cells 1 [Mustela putorius furo]	227.266	4.41	28	3	3	11	protein binding	membrane; nucleus	cell communication; metabolic process; regulation of biological process; response to stimulus	Pf00023; Pf00531; Pf00554; Pf12796	1.15142	5	6.3736	1.09456	5	10.8899	1.02621	5	5.3021	884	95.3985	5.56689
149732674	28S ribosomal protein S36, mitochondrial-like [Equus caballus]	340.834	57.28	1	6	6	8		cytoplasm; mitochondrion; organelle lumen; ribosome			1.15097	8	12.6161	1.09813	8	10.8089	0.972167	8	8.29182	103	11.5659	9.99365
149756238	neuroguidin-like [Equus caballus]	75.5248	10.16	1	2	2	2		nucleus; organelle lumen	cell organization and biogenesis; metabolic process		1.15086	2	18.4339	1.29124	2	16.4998	0.866979	2	17.4898	315	35.699	9.77393
351710939	Nuclear ubiquitous casein and cyclin-dependent kinases substrate, partial [Heterocephalus glaber]	453.985	16.88	8	7	7	16	catalytic activity		metabolic process		1.15013	15	13.7564	1.18301	15	23.7801	1.00901	15	7.60917	237	26.4896	4.99561
344251776	Talin-1 [Cricetulus griseus]	9893.47	24.28	1	6	43	290	protein binding; structural molecule activity	cytoskeleton; membrane	cell organization and biogenesis	Pf00261; Pf00373; Pf02174; Pf08913; Pf09141; Pf09379; Pf12718	1.15001	18	20.7304	1.07809	18	16.3951	0.974314	18	5.81462	1849	198.963	5.32568
149751235	protein prune homolog [Equus caballus]	135.26	6.62	2	2	2	3	catalytic activity; metal ion binding	cytoplasm		Pf01368; Pf02833	1.14999	3	7.65668	1.1732	3	4.1807	0.974543	3	3.79375	453	50.0877	5.50342
148223255	epidermal growth factor receptor substrate 15 [Bos taurus]	182.045	5.6	2	2	3	4	metal ion binding; protein binding	cytoplasm; membrane; nucleus	cell organization and biogenesis; transport	Pf04156; Pf04849; Pf05557; Pf07321; Pf07926; Pf08317; Pf12325; Pf12763; Pf12795	1.14987	3	11.1253	1.01201	3	12.4706	1.02572	3	7.60888	910	100.145	4.61475
403274643	microfibrillar-associated protein 1 [Saimiri boliviensis boliviensis]	113.185	6.55	25	2	2	3				Protein not found	1.14966	2	11.5386	1.1341	2	9.00008	0.918896	2	1.68155	412	48.8944	5.30029
149721805	protein NDRG1 [Equus caballus]	2177.8	23.83	1	7	7	47		membrane	cell differentiation	Pf00561; Pf03096; Pf12697	1.14964	47	27.0967	1.1344	47	32.9524	1.02224	47	10.6409	428	46.7979	5.84619
301778471	coronin-7-like [Ailuropoda melanoleuca]	375.149	5.15	1	1	3	7	protein binding			Pf00400; Pf08954	1.14947	1		1.27341	1		1.06141	1		912	98.4421	5.43994
281350621	hypothetical protein PANDA_004783 [Ailuropoda melanoleuca]	2210.94	56.36	3	5	10	61	protein binding	cytoplasm; cytoskeleton	cell differentiation; cell division; cell organization and biogenesis; cellular component movement; development; metabolic process; regulation of biological process; response to stimulus	Pf00241	1.14927	40	21.2597	1.11758	40	14.5068	1.02896	40	8.58751	165	18.3596	8.08936
149727260	bifunctional methylenetetrahydrofolate dehydrogenase/cyclohydrolase, mitochondrial [Equus caballus]	204.571	17.43	1	5	5	5	catalytic activity		metabolic process	Pf00763; Pf02882	1.14899	5	13.1474	1.1581	5	10.0732	1.02532	5	9.80913	350	37.9762	8.49951
140972063	neurabin-2 [Homo sapiens]	185.727	6	1	4	4	6	protein binding			Pf00038; Pf00595; Pf04012; Pf04156; Pf05557; Pf07106; Pf07888; Pf12128	1.14851	5	8.18369	1.0473	5	4.53315	0.940757	5	3.29352	817	89.2798	4.97021
209915588	60S ribosomal protein L28 isoform 5 [Homo sapiens]	116.745	17.39	37	2	2	2	structural molecule activity	cytoplasm; ribosome	metabolic process	Pf01778	1.14834	2	4.30014	1.12541	2	9.58148	0.973179	2	4.96169	69	7.88318	10.6968
148667736	mCG116540, isoform CRA_b [Mus musculus]	125.586	3.39	4	3	3	3	protein binding		cell communication; cell differentiation; cell growth; cell organization and biogenesis; development; regulation of biological process; response to stimulus	Pf00169; Pf00788	1.14812	3	36.9476	0.977876	3	9.63126	0.971026	3	0.908768	679	76.223	6.58057
338722032	tubulointerstitial nephritis antigen-like 1 isoform 2 [Equus caballus]	581.183	16.51	2	6	6	16	catalytic activity; receptor activity		metabolic process; response to stimulus	Pf00112; Pf01033	1.14788	16	16.5497	1.14815	16	16.6558	1.0019	16	9.96248	436	48.7575	7.69385
194211426	PERQ amino acid-rich with GYF domain-containing protein 2 [Equus caballus]	523.107	7.66	1	7	7	13	protein binding			Pf02213	1.14784	13	9.71472	1.11989	13	6.77268	0.989262	13	5.6741	1293	149.218	5.5415
115497862	protein S100-A16 [Bos taurus]	214.894	42.72	1	4	4	8	metal ion binding; protein binding	cytoplasm; cytosol; membrane; nucleus; organelle lumen	response to stimulus	Pf01023	1.14739	6	4.82005	1.0283	6	7.005	1.01581	6	9.7832	103	11.7691	8.93896
350580232	tumor susceptibility gene 101 protein-like [Sus scrofa]	257.118	18.06	28	4	4	8	protein binding	cytoplasm; endosome; membrane; nucleus; organelle lumen	cell differentiation; cell growth; cell organization and biogenesis; cell proliferation; development; metabolic process; regulation of biological process	Pf07798; Pf09454; Pf11932	1.14698	8	9.44261	1.19886	8	3.04967	1.04596	8	3.31446	227	25.499	5.2749
338713528	serine/threonine-protein kinase 10 [Equus caballus]	212.319	6.06	1	5	5	5	catalytic activity; nucleotide binding; protein binding	membrane	metabolic process	Pf00069; Pf02029; Pf02463; Pf03280; Pf05667; Pf05914; Pf07714; Pf12128; Pf12474	1.14689	5	10.3795	1.09757	5	13.4156	0.96862	5	5.57365	973	112.108	7.47412
345311291	putative oxidoreductase GLYR1-like, partial [Ornithorhynchus anatinus]	126.485	12.8	51	2	2	2		membrane			1.14689	2	29.2607	0.929492	2	4.41021	0.919082	2	15.7934	125	13.742	6.53662
338728803	coiled-coil-helix-coiled-coil-helix domain-containing protein 6-like [Equus caballus]	99.4297	11.11	1	2	2	3				Pf05300; Pf06747	1.14614	3	0.586524	1.24159	3	0.901128	1.008	3	3.87834	252	28.0981	8.1626
296236781	55 kDa erythrocyte membrane protein isoform 2 [Callithrix jacchus]	311.518	9.87	13	4	4	7	protein binding			Pf00018; Pf00595; Pf00625; Pf07653	1.14583	7	8.41275	1.09957	7	7.949	0.990031	7	8.86465	446	49.8285	7.15186
351700062	GTPase-activating Rap/Ran-GAP domain-like 1 [Heterocephalus glaber]	101.915	0.98	1	2	2	2	enzyme regulator activity	membrane	cell communication; metabolic process; regulation of biological process; response to stimulus	Pf02145	1.14557	2	21.4814	1.09122	2	25.0633	1.02696	2	10.4306	2343	261.992	6.32861
56541165	Rab8a protein, partial [Rattus norvegicus]	174.993	21.71	20	1	3	5	nucleotide binding		cell communication; regulation of biological process; response to stimulus; transport	Pf00025; Pf00071; Pf08477	1.14537	2	7.75249	1.13617	2	0.865779	1.02815	2	1.00216	152	17.475	9.31982
90077466	unnamed protein product [Macaca fascicularis]	105.855	12.66	37	2	2	2	catalytic activity		metabolic process	Pf00215	1.14396	1		1.08232	1		0.93089	1		229	24.5846	5.8208
355683030	dynactin 4 [Mustela putorius furo]	135.943	31.47	22	3	4	6				Pf05502	1.1439	3	8.22512	1.17974	3	4.6071	1.0343	3	8.15631	143	16.0706	7.97217
350595062	extended synaptotagmin-2 [Sus scrofa]	192.466	3.69	5	3	3	5	protein binding	membrane		Pf00168	1.14315	5	19.8184	1.17507	5	8.72128	1.0121	5	4.06298	759	84.8083	7.04932
350579579	26S proteasome non-ATPase regulatory subunit 5 [Sus scrofa]	88.0448	5.39	12	2	2	2	protein binding			Pf10508	1.14267	2	16.1089	1.06325	2	18.1278	0.95457	2	2.48242	408	45.4286	5.16064
291388990	sorting nexin 5 [Oryctolagus cuniculus]	462.634	21.29	6	8	8	12	protein binding		cell communication	Pf00787; Pf09325	1.1426	12	10.7688	1.16464	12	9.89214	1.04051	12	6.74978	404	46.7481	6.75635
332801090	heterogeneous nuclear ribonucleoprotein D-like isoform b [Homo sapiens]	256.205	15.7	17	4	5	8				Pf00076	1.14221	6	12.1316	1.1763	6	24.6513	1.07111	6	6.3835	363	40.0156	9.96436
348576808	lisH domain and HEAT repeat-containing protein KIAA1468-like [Cavia porcellus]	173.21	3.62	28	3	3	3		membrane			1.14193	3	31.087	1.0945	3	25.4424	1.05866	3	2.42329	1106	121.395	5.32568
194211675	alpha-2-macroglobulin-like [Equus caballus]	1367.25	12.47	1	12	13	38	enzyme regulator activity	extracellular		Pf00207; Pf01835; Pf07677; Pf07678; Pf07703; Pf10569; Pf11974	1.14191	31	22.9825	1.18548	31	21.1606	1.0288	31	10.1847	1476	163.911	6.69775
338725815	heme-binding protein 1-like [Equus caballus]	462.158	57.14	1	6	6	14				Pf04832	1.14175	12	8.23299	1.15479	12	8.56636	1.00744	12	10.1383	175	19.5506	5.94775
194212480	endophilin-A2-like [Equus caballus]	347.324	11.85	1	5	6	14	protein binding	cytoplasm		Pf00018; Pf03114; Pf07653; Pf10455	1.14173	11	11.7389	1.1719	11	9.09631	0.963997	11	4.21476	439	48.6496	5.8335
149757328	myosin-IXb [Equus caballus]	99.8348	1.57	1	2	2	2	catalytic activity; motor activity; nucleotide binding; protein binding	cytoskeleton	cell communication; regulation of biological process; response to stimulus	Pf00063; Pf00130; Pf00612; Pf00620	1.14164	2	2.93849	1.07186	2	7.06678	0.928981	2	19.716	2042	229.698	9.02686
341865569	vimentin [Equus caballus]	47453.9	86.48	3	45	62	1224	protein binding	cytoplasm; cytoskeleton	cell organization and biogenesis; metabolic process; regulation of biological process	Pf00038; Pf04111; Pf04732; Pf05622; Pf10186	1.14151	832	24.9554	1.1572	832	27.7958	0.975623	832	8.86915	466	53.6241	5.12256
338711055	vitronectin-like [Equus caballus]	222.986	5.98	1	2	2	7	receptor activity		response to stimulus	Pf00045; Pf01033	1.1412	6	24.2125	0.905671	6	5.80126	0.938207	6	8.05039	485	54.8462	5.31299
338718769	protein FAM134B-like [Equus caballus]	118.879	3.07	1	2	2	4		membrane			1.14118	4	3.35498	1.27594	4	8.66923	0.949135	4	3.87095	423	46.428	4.75439
338717142	apoptotic chromatin condensation inducer in the nucleus isoform 2 [Equus caballus]	556.497	9.76	3	11	11	15				Pf02037	1.14058	15	12.8128	1.05563	15	11.3496	0.958674	15	9.44469	1301	147.316	6.90283
194376750	unnamed protein product [Homo sapiens]	206.593	8.97	5	3	3	5		membrane		Pf02759; Pf06156; Pf09726; Pf12128	1.14055	5	8.67311	1.13992	5	19.6838	1.00971	5	1.69882	379	43.6927	5.2876
296237684	alcohol dehydrogenase class-3-like, partial [Callithrix jacchus]	98.733	16.16	40	2	2	3		membrane			1.14042	3	16.0126	1.16604	3	7.06608	1.04422	3	1.01767	99	10.8817	7.50342
255522879	collagen alpha-1(XIV) chain [Equus caballus]	575.329	5.57	1	8	8	17	protein binding			Pf00041; Pf00092; Pf01391	1.14033	16	19.9939	1.0865	16	20.1019	0.946233	16	12.1279	1796	192.748	5.19873
119602776	GrpE-like 1, mitochondrial (E. coli), isoform CRA_a [Homo sapiens]	171.054	20.11	18	3	3	6	enzyme regulator activity; nucleotide binding; protein binding		metabolic process	Pf01025	1.14026	6	25.3779	1.23658	6	11.5805	1.03842	6	5.93862	174	19.5764	6.69775
90075966	unnamed protein product [Macaca fascicularis]	81.2348	8.11	35	2	2	2	catalytic activity; transporter activity	membrane	transport	Pf01813	1.14005	2	3.57942	1.04875	2	6.51513	0.975235	2	2.08449	148	17.4116	9.5249
149737467	uncharacterized protein C14orf142 homolog [Equus caballus]	278.172	39	1	2	2	6					1.13987	5	5.9194	1.15806	5	28.2765	1.02331	5	12.2578	100	10.8341	4.25928
338725436	deoxynucleotidyltransferase terminal-interacting protein 2 [Equus caballus]	102.815	4.97	1	2	2	2				Pf08698	1.1396	2	14.2869	1.14054	2	3.23755	1.06557	2	5.84955	704	79.3104	6.34131
67971746	unnamed protein product [Macaca fascicularis]	83.7889	3.65	28	2	2	3	protein binding	membrane		Pf00038; Pf01608; Pf07651; Pf07888; Pf08317; Pf09726; Pf12128	1.13927	3	11.4336	1.0566	3	1.355	0.982342	3	11.994	768	85.2601	4.90674
296218814	U4/U6.U5 tri-snRNP-associated protein 1 [Callithrix jacchus]	301.124	9.16	2	5	5	8				Pf03343	1.139	8	6.0328	1.06891	8	11.5917	0.968741	8	9.83215	677	76.1218	5.40186
17389363	FIP1L1 protein [Homo sapiens]	317.881	10.05	35	3	3	6				Pf05182	1.13852	6	10.0346	1.15675	6	19.5791	0.964167	6	8.00883	378	40.81	4.69092
149694187	wiskott-Aldrich syndrome protein family member 2-like [Equus caballus]	459.16	15.06	1	7	7	17					1.13844	17	18.5312	1.17577	17	13.8307	0.968366	17	6.01577	498	54.2353	5.52881
149742679	pericentriolar material 1 protein isoform 1 [Equus caballus]	174.185	1.66	23	3	3	4		membrane			1.13836	4	7.49264	1.01689	4	16.9624	1.00789	4	0.903872	1866	210.872	4.94482
119619391	spermine synthase, isoform CRA_b [Homo sapiens]	101.28	8.48	29	2	2	3	catalytic activity			Pf01564	1.13778	3	0.338085	1.1361	3	7.28812	0.922824	3	7.7413	224	24.8706	5.35107
285803198	Chain A, Human Mst3 Kinase	376.725	21.12	38	7	7	10	catalytic activity; nucleotide binding		metabolic process	Pf00069; Pf07714	1.13719	8	9.07686	1.1651	8	7.11014	1.01977	8	5.58717	303	34.1968	6.03662
26342142	unnamed protein product [Mus musculus]	116.445	6.85	47	2	2	2		cytoplasm; Golgi	transport	Pf09730; Pf09787; Pf12128	1.13678	2	0.640946	1.05804	2	9.36	1.0032	2	6.17949	438	50.762	4.99561
348577071	heterogeneous nuclear ribonucleoprotein U-like isoform 1 [Cavia porcellus]	734.41	10.21	2	7	7	18	protein binding			Pf00622	1.13453	17	20.2793	1.15803	17	14.1202	1.0405	17	8.05	803	88.342	5.98584
15010550	heat shock protein gp96 precursor [Homo sapiens]	2558.39	33.5	1	2	24	72	nucleotide binding; protein binding		metabolic process; response to stimulus	Pf00183; Pf02518	1.13408	7	14.7166	1.02349	7	3.4452	0.757326	7	14.6589	782	90.1381	4.81787
149743872	3'(2'),5'-bisphosphate nucleotidase 1-like [Equus caballus]	134.38	9.42	3	3	3	3	catalytic activity		metabolic process	Pf00459	1.13376	2	31.4419	1.09894	2	37.4181	1.22605	2	45.6551	308	33.3632	5.69385
395855727	transitional endoplasmic reticulum ATPase [Otolemur garnettii]	2000.47	42.54	1	27	28	68	catalytic activity; nucleotide binding; RNA binding	membrane	metabolic process; reproduction; response to stimulus	Pf00004; Pf00910; Pf01057; Pf01078; Pf02359; Pf02933; Pf05496; Pf05673; Pf06068; Pf07724; Pf07728; Pf09336; Pf09848	1.13373	60	14.6163	1.16204	60	17.3953	0.99812	60	6.71264	804	89.0816	5.26221
116004015	serine/threonine-protein kinase PAK 1 [Bos taurus]	398.258	10.11	5	2	5	9	catalytic activity; nucleotide binding; protein binding	cytoplasm; Golgi; membrane; nucleus	cell communication; cell differentiation; cell organization and biogenesis; cell proliferation; development; metabolic process; regulation of biological process; response to stimulus	Pf00069; Pf00786; Pf07714	1.13351	2	15.4661	1.07521	2	20.0043	1.00926	2	2.7094	544	60.5077	5.85889
149730710	lupus La protein homolog isoform 1 [Equus caballus]	456.394	16.79	3	7	7	15	nucleotide binding; RNA binding	nucleus	metabolic process	Pf00076; Pf05383; Pf08777	1.13343	15	18.5787	1.00737	15	8.66874	0.931546	15	6.98692	405	46.561	7.78174
338724457	GTPase IMAP family member 4-like [Equus caballus]	72.8474	3.74	1	2	2	2	nucleotide binding	cytoplasm; membrane; mitochondrion		Pf01926; Pf04548; Pf07946; Pf09731; Pf12037	1.13343	1		1.10102	1		0.940261	1		428	48.3949	7.44482
149726164	ras GTPase-activating protein-binding protein 1-like isoform 1 [Equus caballus]	959.763	23.87	1	8	9	24			transport	Pf00076; Pf02136	1.13322	19	10.1844	1.06541	19	12.0103	0.966188	19	7.32805	465	52.0881	5.51611
114373	RecName: Full=Sodium/potassium-transporting ATPase subunit alpha-1; Short=Sodium pump subunit alpha-1; AltName: Full=Na(+)/K(+) ATPase alpha-1 subunit; Flags: Precursor	1863.63	20.67	3	8	17	41	catalytic activity; metal ion binding; nucleotide binding; transporter activity	cytoplasm; membrane	metabolic process; regulation of biological process; transport	Pf00122; Pf00689; Pf00690; Pf00702; Pf08282; Pf12710	1.1328	14	11.5243	1.15159	14	7.67948	0.988893	14	5.97836	1021	112.625	5.43994
355683103	dolichyl-diphosphooligosaccharide-protein glycosyltransferase [Mustela putorius furo]	111.02	9.48	10	2	2	3	catalytic activity	cytoplasm; endoplasmic reticulum; membrane	metabolic process	Pf03345	1.13244	3	17.0667	1.19728	3	9.23441	1.0002	3	3.72525	211	22.9518	4.81787
121483891	HMG20A [Pan paniscus]	225.995	34.51	22	3	3	7					1.13216	7	11.7891	1.10916	7	9.52254	1.03436	7	4.56234	142	16.4554	5.59229
73999010	glutaredoxin-3 [Canis lupus familiaris]	93.4248	6.61	7	2	2	2	catalytic activity	nucleus; spliceosomal complex	cell organization and biogenesis; cellular homeostasis; regulation of biological process	Pf00085; Pf00462; Pf02114; Pf02966	1.13198	2	19.6742	1.08472	2	21.9374	0.998552	2	6.43769	333	37.2811	5.59229
62087532	arginine/serine-rich splicing factor 6 variant [Homo sapiens]	332.376	13.98	16	2	5	12	nucleotide binding			Pf00076; Pf08777	1.1317	4	9.96997	1.13235	4	16.9317	0.964169	4	8.85401	279	31.8461	10.9458
14043400	Peptidylprolyl isomerase (cyclophilin)-like 3 [Homo sapiens]	124.416	25.47	12	3	3	3	catalytic activity		metabolic process	Pf00160	1.13146	3	5.72749	1.21465	3	9.70537	0.94582	3	20.2106	161	18.1569	6.78564
149743100	protein kinase C and casein kinase substrate in neurons protein 2 isoform 1 [Equus caballus]	526.904	31.28	1	11	11	18	protein binding			Pf00018; Pf00611; Pf07653	1.13137	17	9.94835	1.1488	17	11.6169	1.03275	17	9.22063	486	55.9574	5.19873
291411510	G protein-coupled receptor kinase interacting ArfGAP 2-like isoform 5 [Oryctolagus cuniculus]	94.3548	3.11	18	2	2	2	enzyme regulator activity; metal ion binding		metabolic process; regulation of biological process	Pf01412; Pf08518; Pf12205; Pf12796	1.13125	2	13.8431	1.08174	2	10.4197	0.972417	2	9.15234	708	78.5641	7.13721
149723255	39S ribosomal protein L12, mitochondrial-like isoform 1 [Equus caballus]	217.704	27.64	1	4	4	6	structural molecule activity	cytoplasm; mitochondrion; organelle lumen; ribosome	cell organization and biogenesis; metabolic process; regulation of biological process	Pf00542	1.13115	6	17.0687	1.10249	6	7.18166	1.02871	6	4.59567	199	21.5008	9.31982
338718875	NAD(P) transhydrogenase, mitochondrial-like [Equus caballus]	473.202	13.6	1	10	10	14	catalytic activity; nucleotide binding	membrane	metabolic process	Pf01262; Pf02233; Pf05222; Pf12769	1.13095	13	8.89385	1.09775	13	8.2784	0.999344	13	6.9971	1088	113.75	7.88428
159163555	Chain A, Solution Structures Of The Hth Domain Of Human Edf-1 Protein	257.602	38.46	21	4	4	8	DNA binding			Pf01381; Pf12844	1.13082	8	14.7572	1.10636	8	16.6969	0.975637	8	4.90128	91	9.54623	10.1401
5729783	complexin-2 [Homo sapiens]	784.473	30.6	2	2	6	27	protein binding	cytoplasm; cytosol; membrane	cell communication; cell differentiation; development; regulation of biological process; response to stimulus; transport	Pf05835	1.13081	3	1.95617	1.06138	3	7.33213	1.1121	3	2.60919	134	15.3847	5.08447
297713661	mitotic checkpoint protein BUB3-like, partial [Pongo abelii]	72.4448	26.15	13	2	2	2	protein binding			Pf00400	1.13081	2	16.2124	0.990459	2	28.9953	0.994405	2	6.64847	65	7.28553	5.87158
395815487	reticulocalbin-1 [Otolemur garnettii]	364.774	19.03	1	5	5	10	metal ion binding				1.13012	10	14.7505	1.12583	10	11.7858	0.990997	10	12.4515	331	38.6578	4.85596
194207791	trans-2-enoyl-CoA reductase, mitochondrial [Equus caballus]	286.991	14.17	1	4	4	6	catalytic activity; metal ion binding; nucleotide binding	cytoplasm; mitochondrion	metabolic process	Pf00107; Pf00291	1.12988	6	4.97203	1.09662	6	7.85585	0.95457	6	3.49754	374	40.7363	9.26123
338729372	cleavage stimulation factor subunit 2 [Equus caballus]	324.455	11.48	1	3	6	12				Pf00076	1.12985	5	3.73544	1.10276	5	11.4987	1.01281	5	9.0498	601	63.2597	7.07861
149705551	adseverin-like isoform 1 [Equus caballus]	84.9948	2.52	2	2	2	2				Pf00626	1.12921	2	20.53	0.988131	2	8.23956	1.02806	2	4.15317	714	80.1303	5.52881
395846311	CD2 antigen cytoplasmic tail-binding protein 2 [Otolemur garnettii]	213.119	10.36	4	3	3	5				Pf02213	1.12877	5	10.3048	1.14488	5	10.8792	1.01976	5	7.69898	338	37.4131	4.55127
194226963	nuclear pore complex protein Nup50 [Equus caballus]	223.789	15.99	1	5	5	5		membrane; nucleus	transport	Pf00638; Pf08911	1.12858	5	29.7124	1.20181	5	19.8238	1.08051	5	5.17148	469	49.8591	6.80029
126352669	superoxide dismutase [Cu-Zn] [Equus caballus]	444.114	24.03	1	3	3	14	antioxidant activity; catalytic activity; metal ion binding	cytoplasm	metabolic process	Pf00080	1.12801	14	7.17782	1.26459	14	9.62121	1.05123	14	7.20752	154	16.061	6.52197
149692419	protein CASC4-like [Equus caballus]	159.15	5.35	1	2	2	4				Pf03961; Pf08657	1.12785	4	0.595399	1.06592	4	4.63472	0.972154	4	10.2942	355	40.4203	5.5415
345305332	actin, cytoplasmic 1-like isoform 4 [Ornithorhynchus anatinus]	10439.6	58.93	22	2	23	418				Pf00022	1.12737	18	15.7829	1.10175	18	12.156	1.0064	18	7.63671	336	37.3045	5.36377
194211215	cystathionine gamma-lyase-like [Equus caballus]	149.256	8.47	1	3	3	3	catalytic activity		metabolic process	Pf00266; Pf01041; Pf01053; Pf01212	1.12722	3	0.36124	1.07592	3	2.81424	1.02066	3	1.53234	413	45.0267	6.85889
344243849	Loss of heterozygosity 12 chromosomal region 1 protein-like [Cricetulus griseus]	100.295	18.79	8	2	2	2				Pf10158	1.12684	2	13.7297	1.03776	2	1.48769	0.987666	2	0.0884079	165	19.0638	6.56592
351712783	Adrenodoxin, mitochondrial [Heterocephalus glaber]	65.5424	11.18	3	2	2	2	metal ion binding				1.12683	2	11.8655	1.07844	2	13.2861	0.965318	2	5.51733	152	16.5622	7.31299
395838987	transcription elongation factor B polypeptide 2-like [Otolemur garnettii]	190.533	30.49	21	5	5	7					1.12654	7	6.78805	1.09448	7	13.5604	0.98355	7	3.54958	82	9.11682	9.70068
194209425	tyrosine-protein phosphatase non-receptor type 12 [Equus caballus]	92.6748	3.96	1	2	2	2	catalytic activity; DNA binding		metabolic process	Pf00102; Pf04560	1.12572	2	0.74126	1.11256	2	6.27973	1.039	2	5.93794	758	84.8222	6.23975
67971188	unnamed protein product [Macaca fascicularis]	319.299	5.79	33	2	2	5	catalytic activity; nucleotide binding		metabolic process	Pf00350; Pf01926	1.12562	5	8.37441	0.971575	5	14.5275	0.898337	5	8.61845	449	50.9955	6.81494
194210400	actin-related protein 2/3 complex subunit 5-like [Equus caballus]	300.144	35.76	1	5	5	9		cytoskeleton	cell organization and biogenesis; regulation of biological process	Pf04699	1.12512	9	16.5044	1.10796	9	23.5292	0.956976	9	7.34187	151	16.3614	6.20166
225734101	Chain H, Human Escrt-0 Core Complex	161.175	21.43	28	2	2	4				Pf12210	1.12482	4	10.5806	1.18278	4	5.35609	1.00653	4	1.63094	98	11.3679	9.31982
338714260	malate dehydrogenase, cytoplasmic-like isoform 2 [Equus caballus]	1223.81	44.9	2	12	12	38	catalytic activity		metabolic process	Pf00056; Pf02866	1.12474	35	13.7697	1.20414	35	15.0229	1.01519	35	5.99623	245	26.9659	8.73389
149724092	sterile alpha and TIR motif-containing protein 1 [Equus caballus]	163.782	4.46	1	2	2	3	protein binding	cytoplasm; cytoskeleton; membrane; mitochondrion	cell communication; cell death; regulation of biological process; response to stimulus	Pf07647	1.12468	3	43.5624	1.17813	3	44.1353	1.02284	3	5.36599	717	78.3296	6.55127
194228383	centrin-2-like [Equus caballus]	205.391	16.86	3	3	3	6				Pf00036	1.12381	6	25.3393	1.15885	6	17.8519	0.94264	6	7.40539	172	19.7698	4.86865
338712613	arf-GAP domain and FG repeats-containing protein 2 [Equus caballus]	114.576	6.08	1	2	2	3	enzyme regulator activity; metal ion binding	membrane	metabolic process; regulation of biological process	Pf01412	1.12342	3	14.7656	1.08985	3	3.18135	0.997907	3	0.469038	477	49.2405	8.98291
67969895	unnamed protein product [Macaca fascicularis]	149.983	18.03	33	3	3	4	catalytic activity; metal ion binding			Pf00557	1.12336	3	1.9525	1.20956	3	5.76864	1.06224	3	6.64244	294	32.7293	5.40186
338710664	laminin subunit alpha-2 [Equus caballus]	337.113	1.63	1	3	3	7	catalytic activity; metal ion binding; motor activity; protein binding; transporter activity	chromosome; cytoplasm; cytoskeleton; cytosol; extracellular; Golgi; membrane; mitochondrion; nucleus; organelle lumen	cell differentiation; cell organization and biogenesis; cellular component movement; development; metabolic process; regulation of biological process; reproduction; transport	Pf00052; Pf00053; Pf00054; Pf00055; Pf00261; Pf00769; Pf01442; Pf01576; Pf01920; Pf01991; Pf02029; Pf02210; Pf03207; Pf03302; Pf03938; Pf04740; Pf04849; Pf04912; Pf05483; Pf05557; Pf05622; Pf05667; Pf05701; Pf06008; Pf06009; Pf06160; Pf07111; Pf07361; Pf07926; Pf08317; Pf09730; Pf09731; Pf09755; Pf10174; Pf10243; Pf11559; Pf11932; Pf12128; Pf12325; Pf12718	1.12244	7	10.9908	1.01894	7	5.2497	0.965568	7	4.58666	3129	343.738	6.49365
338710456	flavin reductase-like [Equus caballus]	837.175	42.03	2	7	7	23	catalytic activity		metabolic process	Pf01073; Pf01370	1.12242	20	10.6839	1.05975	20	9.03181	0.982829	20	7.40724	207	21.9753	7.06396
149712445	gamma-enolase [Equus caballus]	4652.46	50.46	1	14	16	106	catalytic activity; metal ion binding	cell surface; cytoplasm; cytosol	metabolic process	Pf00113; Pf03952	1.12204	65	14.7859	1.12157	65	16.9553	0.996325	65	11.6732	434	47.1969	5.03369
194225266	zinc finger CCCH domain-containing protein 14 [Equus caballus]	197.207	4.73	5	2	3	8					1.1218	2	4.26793	1.05198	2	2.01967	0.961513	2	6.71659	571	64.3982	8.29443
149723623	beta-2-glycoprotein 1-like [Equus caballus]	208.731	8.99	1	3	3	6	enzyme regulator activity; protein binding	cell surface; extracellular	cell death; cell proliferation; cellular component movement; coagulation; development; metabolic process; regulation of biological process; response to stimulus	Pf00084; Pf09014	1.12163	5	22.6782	1.12628	5	19.3477	1.03712	5	2.93389	345	38.5109	8.06006
355715574	retinoblastoma binding protein 7 [Mustela putorius furo]	190.855	12.78	13	3	3	4	protein binding			Pf00400; Pf12265	1.1216	4	7.07235	1.00941	4	6.83429	0.928	4	9.35461	407	45.8634	5.2876
112382252	spectrin beta chain, non-erythrocytic 1 isoform 2 [Homo sapiens]	5976.37	23.85	2	2	46	161	protein binding			Pf00307; Pf00435; Pf11971; Pf12128	1.12147	2	50.0183	1.28026	2	69.1039	1.07174	2	9.76091	2155	251.241	5.52881
149038686	vacuolar protein sorting 26 (yeast), isoform CRA_c [Rattus norvegicus]	181.705	13.04	23	2	2	4		membrane	transport	Pf03643	1.12143	4	8.25158	0.912865	4	10.0782	0.857547	4	7.7675	161	18.967	9.20264
3721836	HIP1R [Homo sapiens]	116.729	2.81	9	2	2	2	catalytic activity; motor activity; protein binding	cytoplasm; cytoskeleton; membrane; mitochondrion		Pf01576; Pf01608; Pf02463; Pf07651; Pf09731; Pf12128	1.1213	2	8.66997	1.05636	2	11.042	0.972113	2	4.95845	890	99.0292	6.0874
149698496	inorganic pyrophosphatase 2, mitochondrial-like, partial [Equus caballus]	194.439	7.1	1	2	2	5	catalytic activity; metal ion binding	cytoplasm	metabolic process	Pf00719	1.12129	2	23.7053	1.10231	2	5.22744	1.17988	2	5.40211	352	39.5928	7.02002
51593432	Ptms protein [Mus musculus]	1116.66	20.85	1	4	7	28	RNA binding	cytoplasm; cytosol	cell organization and biogenesis; metabolic process; regulation of biological process		1.12126	14	8.07317	1.22679	14	10.8725	1.07677	14	5.1171	211	23.1441	4.79248
344241945	Ubiquitin-conjugating enzyme E2 G2 [Cricetulus griseus]	282.483	9.55	1	2	2	7	catalytic activity; protein binding			Pf00179; Pf00240; Pf11976	1.12071	7	8.5499	1.06244	7	9.99378	1.01704	7	3.91173	220	24.5464	6.68311
149690047	shootin-1-like isoform 1 [Equus caballus]	479.011	15.77	2	8	8	12					1.12064	12	9.81284	1.14085	12	5.19307	1.00799	12	10.8946	558	63.2417	5.5415
344297838	protein disulfide-isomerase A4-like [Loxodonta africana]	209.326	2.29	1	2	2	5			cellular homeostasis; regulation of biological process	Pf00085	1.12055	5	8.27565	1.33667	5	9.41493	1.0687	5	12.5857	525	58.1713	4.84326
10337595	protein phosphatase 1A isoform 1 [Homo sapiens]	570.469	22.77	16	6	8	15	catalytic activity; metal ion binding; protein binding; signal transducer activity	cytoplasm; cytosol; membrane; nucleus; organelle lumen	cell communication; cell organization and biogenesis; metabolic process; regulation of biological process; response to stimulus	Pf00481; Pf07830	1.12027	11	14.4602	1.06539	11	20.9054	1.02042	11	9.24131	382	42.4207	5.36377
194216479	heme-binding protein 2-like [Equus caballus]	128.196	20	1	3	3	3				Pf04832	1.11956	3	26.3584	1.07362	3	4.68206	0.954676	3	0.419908	195	21.9629	5.74463
395826548	LIM and SH3 domain protein 1 [Otolemur garnettii]	1469.41	35.91	3	10	10	40	metal ion binding; protein binding			Pf00018; Pf00412; Pf00880; Pf07653	1.11949	30	20.6634	1.0932	30	21.3207	0.962941	31	11.4452	259	29.4691	7.04932
149746221	dihydropyrimidinase-related protein 2-like isoform 2 [Equus caballus]	4974.97	55.98	2	30	32	127	catalytic activity			Pf01979; Pf07969	1.11936	102	29.4644	1.15831	102	25.1176	1.0171	102	9.92846	677	73.4851	6.354
221042774	unnamed protein product [Homo sapiens]	190.57	9.61	34	3	3	3	catalytic activity	membrane	metabolic process	Pf00171; Pf00696	1.11935	3	4.31097	1.27221	3	18.9013	0.972187	3	2.89274	583	63.5411	5.94775
338726542	AP-3 complex subunit delta-1-like [Equus caballus]	105.65	3.05	1	3	3	3		cytoplasm; membrane	transport	Pf01602; Pf06375	1.1193	3	0.158293	1.10779	3	23.4553	1.03788	3	6.20011	1215	136.567	6.93213
354493108	ruvB-like 2 [Cricetulus griseus]	591.431	28.51	5	11	11	15	catalytic activity; nucleotide binding		metabolic process	Pf00004; Pf03796; Pf06068	1.11911	15	16.3226	1.08335	15	19.8759	1.03541	15	7.71569	463	51.0465	5.64307
335282347	lamin-B2 [Sus scrofa]	897.273	16.23	1	1	12	29				Pf00038; Pf00932	1.11908	4	14.8536	1.17798	4	3.28722	1.01033	4	4.04868	604	67.9144	5.38916
338724282	calcium-binding mitochondrial carrier protein Aralar2 [Equus caballus]	503.804	12.78	1	5	5	11		membrane		Pf00153	1.11907	7	8.78261	1.08024	7	6.6993	1.05554	7	3.65416	673	73.9566	8.6167
296485764	heterogeneous nuclear ribonucleoprotein M isoform 2 [Bos taurus]	3291.15	42.69	2	14	22	87				Pf00076; Pf11532; Pf11608	1.11859	53	13.3508	1.06843	53	16.3541	0.997663	53	5.40334	691	73.5263	8.82178
194205957	hexokinase-1 [Equus caballus]	1223.44	19.23	3	16	17	35	catalytic activity; nucleotide binding	cytoplasm; cytosol; membrane; mitochondrion; nucleus	metabolic process	Pf00349; Pf03727	1.11857	31	12.3737	1.09046	31	10.1173	1.00885	31	6.82669	915	102.248	6.80029
149709766	adenylate kinase isoenzyme 4, mitochondrial-like [Equus caballus]	102.044	9.42	1	2	2	3	catalytic activity; nucleotide binding	cytoplasm; mitochondrion	metabolic process	Pf00406; Pf05191	1.11842	3	2.25346	1.1056	3	2.36316	1.07422	3	1.39727	223	25.1793	8.96826
3212595	Chain A, A Novel Dna Recognition Mode By Nf-Kb P65 Homodimer	172.877	12.09	41	3	3	4		nucleus	metabolic process; regulation of biological process	Pf00554	1.11817	4	3.3766	1.01721	4	0.596144	1.02222	4	2.51708	273	30.9466	7.69385
338715370	LIM domain only protein 7 [Equus caballus]	272.269	5.95	1	6	6	8	protein binding	membrane		Pf00595	1.11794	8	10.0721	1.01091	8	4.92368	0.978916	8	5.89091	1378	157.019	6.31592
149721566	ribonuclease UK114-like [Equus caballus]	226.284	51.82	1	5	5	6		cytoplasm; mitochondrion; nucleus		Pf01042	1.11753	6	9.86413	1.14226	6	11.357	1.03503	6	4.71356	137	14.2965	8.08936
374074366	Chain A, Crystal Structure Of 14-3-3 Epsilon With Mlf1 Peptide	1098.84	37.93	12	8	10	40		membrane		Pf00244	1.11716	21	19.1906	1.00285	21	30.4019	0.863316	21	13.6243	232	26.5664	5.021
203992	EF-1-alpha, partial [Rattus norvegicus]	1871.5	37.2	60	4	6	64	nucleotide binding			Pf03143; Pf03144	1.1169	47	10.1922	1.19395	47	14.485	1.05406	47	8.88858	207	21.8945	9.43701
61553952	retinol binding protein 1, cellular [Bos taurus]	173.609	30	7	3	3	5	transporter activity		transport	Pf00061	1.11679	3	1.55447	1.23369	3	0.416955	0.992257	3	5.62869	100	11.4808	5.03369
149690626	heterogeneous nuclear ribonucleoprotein F-like isoform 1 [Equus caballus]	914.062	18.84	6	4	6	21	nucleotide binding; RNA binding	cytoplasm; nucleus; spliceosomal complex	metabolic process; regulation of biological process	Pf00076; Pf08080	1.11669	11	9.60673	1.18182	11	18.8145	1.03882	11	14.1171	414	45.6638	5.49072
149728684	cytochrome b-c1 complex subunit 1, mitochondrial-like [Equus caballus]	631.013	14.17	1	5	5	17	catalytic activity; metal ion binding		metabolic process	Pf00675; Pf05193; Pf08367	1.11642	17	17.4126	1.12661	17	6.31668	1.0176	17	7.80742	480	52.6382	6.1001
149731196	dnaJ homolog subfamily B member 11 [Equus caballus]	108.346	8.38	1	3	3	3	protein binding	cytoplasm; nucleus	metabolic process	Pf00226; Pf01556	1.11636	3	5.01228	1.06957	3	0.945312	0.976542	3	0.021541	358	40.4316	6.31592
297304121	UDP-N-acetylglucosamine--peptide N-acetylglucosaminyltransferase 110 kDa subunit [Macaca mulatta]	110.295	3.12	18	2	2	2	protein binding	membrane		Pf00515; Pf04184; Pf07719	1.11595	2	9.27099	1.03949	2	21.2439	1.05351	2	13.2521	963	107.479	6.66846
335309819	charged multivesicular body protein 2a-like, partial [Sus scrofa]	222.009	11.86	4	2	2	5			transport	Pf03357	1.11579	5	5.5922	0.910615	5	6.73173	0.857654	5	8.19995	177	19.5408	5.0083
149692403	sulfide:quinone oxidoreductase, mitochondrial [Equus caballus]	134.81	4.67	1	2	2	3	catalytic activity	cytoplasm; membrane; mitochondrion	metabolic process		1.11545	3	2.06928	0.96477	3	1.37428	0.970134	3	0.623969	450	50.1758	9.24658
194225708	disabled homolog 2-interacting protein [Equus caballus]	303.915	6.67	1	6	6	7	enzyme regulator activity; protein binding		cell communication; regulation of biological process; response to stimulus	Pf00168; Pf00169; Pf00616; Pf12004	1.1154	6	13.5461	1.08717	6	11.956	0.946779	6	5.27867	1065	117.486	6.78564
355724264	translocase of inner mitochondrial membrane 9-like protein [Mustela putorius furo]	142.975	29.55	6	2	2	4	metal ion binding	cytoplasm; membrane; mitochondrion	cell organization and biogenesis; transport	Pf02953	1.11518	4	13.7774	1.22996	4	29.4654	1.11811	4	5.59186	88	10.2401	7.21045
338722487	SH3 domain-containing protein 19 isoform 3 [Equus caballus]	130.415	4.1	3	2	2	2	protein binding			Pf00018; Pf07653	1.11509	2	6.27159	1.11273	2	4.69747	1.11212	2	4.85459	731	79.894	7.78174
348550543	small glutamine-rich tetratricopeptide repeat-containing protein alpha-like [Cavia porcellus]	108.169	10.51	1	3	3	4	protein binding			Pf00515; Pf07719	1.11508	3	27.2728	1.03053	3	16.683	0.883143	3	9.68138	314	34.0378	4.99561
194236731	phytanoyl-CoA dioxygenase domain-containing protein 1-like, partial [Equus caballus]	91.1248	24.19	2	2	2	2				Pf05721	1.11496	2	4.88207	1.18859	2	4.54721	1.02232	2	6.28696	124	13.7198	6.16357
22219301	Chain A, Syntaxin 6	127.793	20.91	30	2	2	3		membrane	transport	Pf09177	1.11447	3	12.2994	1.0857	3	10.5968	0.963582	3	1.85257	110	12.6443	4.7417
402868821	actin-binding LIM protein 2-like, partial [Papio anubis]	247.175	8.78	37	2	2	4				Protein not found	1.11401	4	32.3312	1.04935	4	37.3145	1.01617	4	1.88627	296	33.3835	9.27588
193786167	unnamed protein product [Homo sapiens]	1343.07	23.91	17	6	7	37		nucleus	cell organization and biogenesis; metabolic process	Pf00956	1.11389	29	32.9457	1.07772	29	24.7695	0.978377	29	11.9708	368	42.735	4.55127
193787420	unnamed protein product [Homo sapiens]	134.12	6.97	22	2	2	3	protein binding			Pf12799	1.11382	3	10.9573	1.51127	3	15.7258	1.33323	3	16.8321	287	32.0967	9.18799
193783639	unnamed protein product [Homo sapiens]	106.905	17.13	32	2	2	2	protein binding	chromosome; nucleus; organelle lumen		Pf04824; Pf04825	1.11377	2	33.3204	1.10425	2	24.9831	0.979923	2	7.12682	181	20.8162	9.75928
194211571	WAS protein family homolog 1 [Equus caballus]	487.834	17.16	1	6	6	10				Pf11945	1.11356	10	6.75475	1.1331	10	6.48692	1.01878	10	3.90809	472	51.3087	5.64307
403306951	prefoldin subunit 3 isoform 1 [Saimiri boliviensis boliviensis]	164.219	25	4	6	6	7				Protein not found	1.11352	6	16.7479	1.20426	6	16.1187	1.05043	6	6.95615	160	18.6756	8.30908
306922408	ATP synthase, H+ transporting, mitochondrial F1 complex, beta polypeptide [Equus caballus]	15935.3	58.33	1	25	26	373	catalytic activity; nucleotide binding; transporter activity	cytoplasm; membrane; mitochondrion	cellular component movement; metabolic process; regulation of biological process; transport	Pf00006; Pf00306; Pf02874	1.11282	332	18.7312	1.15894	332	15.6951	1.02789	332	8.96035	528	56.2225	5.2749
194205912	cleavage stimulation factor subunit 2 tau variant-like [Equus caballus]	303.914	13.41	3	3	6	10				Pf00076	1.11276	3	10.7986	1.10382	3	2.02889	1.0872	3	64.2396	619	64.7562	7.25439
12083607	40S ribosomal protein S14 [Rattus norvegicus]	503.043	33.11	8	5	5	11	RNA binding; structural molecule activity	cytoplasm; cytosol; ribosome	cell organization and biogenesis; metabolic process	Pf00411	1.11274	11	8.04306	0.975821	11	14.5204	0.991781	11	2.02412	151	16.2485	10.0522
297492688	host cell factor 1 [Bos taurus]	350.488	5.62	5	8	8	9	protein binding			Pf01344	1.11251	9	14.2276	1.05488	9	28.5522	1.0041	9	10.9308	1992	203.695	7.23975
281353365	hypothetical protein PANDA_011497 [Ailuropoda melanoleuca]	327.071	16.33	19	5	5	6	DNA binding; metal ion binding; protein binding	nucleus; organelle lumen	metabolic process; regulation of biological process	Pf04988	1.11249	6	2.79045	1.11653	6	5.74183	0.966724	6	6.8363	447	50.4556	9.56885
338710243	ras-interacting protein 1-like [Equus caballus]	165.154	4.78	1	2	2	3		membrane		Pf01843	1.11202	3	7.30424	1.15548	3	1.54188	1.1116	3	1.86231	858	92.4416	8.22119
149715185	dynactin subunit 2 isoform 1 [Equus caballus]	4037.85	58.31	2	25	25	100		cytoskeleton		Pf04912	1.1119	100	18.4242	1.14608	100	16.7511	0.989928	100	8.44893	403	44.5079	5.17334
338715474	succinyl-CoA ligase [ADP-forming] subunit beta, mitochondrial-like isoform 1 [Equus caballus]	416.189	17.04	1	7	7	14	catalytic activity		metabolic process	Pf00549; Pf01071; Pf08442	1.11183	14	6.5758	1.12107	14	12.9141	1.02301	14	5.93536	405	43.8269	5.90967
149726078	nucleophosmin-like isoform 3 [Equus caballus]	663.717	33.46	8	8	9	17				Pf03066	1.11153	14	23.1393	1.22907	14	17.5455	1.03824	14	7.64367	266	29.6053	4.58936
338712884	rab GTPase-binding effector protein 2-like [Equus caballus]	251.399	11.33	1	6	6	8	enzyme regulator activity; protein binding			Pf03528; Pf09311; Pf12128	1.11146	8	12.8014	1.09932	8	12.2647	0.983965	8	2.99835	600	66.8779	4.97021
338722728	inositol-trisphosphate 3-kinase B-like [Equus caballus]	95.8639	2.97	1	2	2	2	catalytic activity			Pf03770	1.11138	2	18.0544	0.995967	2	10.6588	1.01797	2	1.44839	942	101.444	7.28369
146231910	inositol(myo)-1(or 4)-monophosphatase 1 [Bos taurus]	125.58	9.75	5	2	2	3			metabolic process	Pf00459	1.11123	3	5.25894	1.09599	3	2.13483	0.963958	3	8.28472	277	29.9962	5.17334
338720743	ES1 protein homolog, mitochondrial-like [Equus caballus]	362.133	25.08	1	6	6	13		membrane		Pf01965	1.11086	13	10.9704	1.13894	13	10.8981	1.01765	13	2.77068	299	31.6867	8.73389
380797031	SH3 and multiple ankyrin repeat domains protein 2 isoform 1, partial [Macaca mulatta]	114.755	3.99	50	2	2	2	protein binding			Pf00536; Pf07647	1.11085	2	27.0856	1.14823	2	27.5349	1.03276	2	4.33007	677	72.3496	5.14795
149720563	phosphatidylethanolamine-binding protein 1-like [Equus caballus]	4125.99	70.05	1	13	13	96				Pf01161	1.11059	87	30.6382	1.09159	87	36.5509	0.971704	87	11.4865	187	20.8846	7.97217
194227062	kinesin-1 heavy chain [Equus caballus]	1198.37	15.73	1	7	14	33	catalytic activity; motor activity; nucleotide binding; protein binding	cytoplasm; cytoskeleton	cell organization and biogenesis; cellular component movement; metabolic process	Pf00225; Pf01576; Pf02463; Pf03999; Pf04111; Pf04156; Pf05557; Pf05622; Pf05667; Pf11831; Pf12128	1.11049	15	28.3965	1.18797	15	17.8437	0.983474	15	8.87711	960	109.532	6.81494
338717473	isocitrate dehydrogenase [NADP], mitochondrial-like [Equus caballus]	491.254	13.25	1	3	4	15	catalytic activity		metabolic process	Pf00180; Pf03971	1.11025	14	21.1497	0.978934	14	12.0575	1.02862	14	14.8371	400	45.0478	7.95752
149731817	adenylyl cyclase-associated protein 2 [Equus caballus]	132.963	7.55	1	3	3	3	protein binding		cell organization and biogenesis	Pf01213; Pf08603	1.10996	3	2.4467	1.19384	3	1.26834	1.01669	3	1.80347	477	52.7479	7.32764
395838281	protein transport protein Sec23A [Otolemur garnettii]	486.527	9.47	29	4	4	12		membrane		Pf00626; Pf04810; Pf04811; Pf04815	1.10995	12	9.01678	1.05263	12	3.88327	0.999084	12	3.66003	623	70.6173	6.90283
149035742	similar to RIKEN cDNA 0610037L13, isoform CRA_e [Rattus norvegicus]	103.675	21.74	24	2	2	2				Pf05907	1.10995	2	3.37061	1.17189	2	16.3775	1.08011	2	9.29517	92	10.3573	9.21729
73977652	lamina-associated polypeptide 2, isoforms beta/delta/epsilon/gamma isoform 7 [Canis lupus familiaris]	1719.71	25.77	1	2	11	49		nucleus	metabolic process; regulation of biological process	Pf03020; Pf08198	1.10982	4	9.62018	1.10732	4	9.92691	0.982078	4	3.86783	454	50.4814	9.39307
355716844	ring finger protein 181 [Mustela putorius furo]	58.5848	23.61	11	2	2	2					1.10963	2	16.7533	1.05141	2	8.2344	1.00477	2	2.31712	72	8.23398	4.66553
57095928	V-type proton ATPase subunit F [Canis lupus familiaris]	334.624	47.9	1	4	4	10	catalytic activity; transporter activity	cytoplasm; membrane; vacuole	transport	Pf01990	1.10953	10	27.5724	1.24041	10	8.48959	1.06837	10	11.2004	119	13.42	5.8208
194211548	cat eye syndrome critical region protein 5-like [Equus caballus]	175.844	6.83	1	3	3	3					1.10943	3	12.5981	1.08871	3	5.33448	1.03317	3	0.709911	600	66.1186	6.87354
21956645	myotrophin [Homo sapiens]	304.309	16.95	4	2	2	5	protein binding	cytoplasm; cytoskeleton; cytosol; nucleus	cell differentiation; cell growth; cell organization and biogenesis; development; metabolic process; regulation of biological process; response to stimulus	Pf00023; Pf12796	1.10933	5	16.2305	1.12334	5	4.48936	1.01595	5	2.10158	118	12.8866	5.51611
349587814	Chain A, Crystal Structure Of Full-Length Human Peroxiredoxin 4 In The Reduced Form	272.928	14.23	18	2	4	15	antioxidant activity; catalytic activity	membrane	metabolic process	Pf00578; Pf08534; Pf10417	1.10916	2	15.7223	1.69369	2	20.3871	1.31386	2	12.3501	246	27.9531	6.58057
149733153	proteasome inhibitor PI31 subunit-like [Equus caballus]	377.814	8.86	1	2	2	10				Pf08577; Pf11566	1.10896	10	5.1109	1.21793	10	6.94503	1.04624	10	4.72731	271	29.6698	5.45264
89703	parathymosin - bovine (fragments)	968.446	34.44	5	4	7	27					1.10785	13	32.8028	1.57217	13	98.0468	1.00328	13	21.0437	90	9.91364	4.31006
149743647	supervillin [Equus caballus]	206.175	2.63	1	4	4	4	protein binding		cell organization and biogenesis	Pf00626; Pf02209	1.10778	4	7.22148	1.08752	4	7.5466	0.9872	4	4.52754	2353	262.181	7.06396
281342144	hypothetical protein PANDA_016259 [Ailuropoda melanoleuca]	617.158	3.89	3	7	7	14	protein binding	nucleus; organelle lumen; spliceosomal complex			1.10772	14	12.7221	1.14424	14	11.059	1.04625	14	5.3324	2726	296.296	12.0444
395837960	uncharacterized protein LOC100945469 [Otolemur garnettii]	152.136	2.65	1	2	2	3				Pf00017	1.10753	3	2.36572	1.11185	3	0.60038	1.09787	3	14.8028	756	80.4423	7.75244
126723716	adenylate kinase 3 [Oryctolagus cuniculus]	444.142	27.75	1	3	7	11	catalytic activity; nucleotide binding	cytoplasm; mitochondrion	metabolic process	Pf00406; Pf05191	1.10716	5	7.19329	1.14679	5	10.1921	1.03489	5	1.94521	227	25.5946	8.74854
149729699	TBC1 domain family member 5 isoform 1 [Equus caballus]	134.915	2.62	2	3	3	4	enzyme regulator activity		metabolic process; regulation of biological process	Pf00566	1.10696	4	0.848767	1.06266	4	1.99403	0.983527	4	0.809726	801	89.7291	6.53662
159163862	Chain A, Solution Structure Of The Rna Recognition Motif In ArginineSERINE-Rich Splicing Factor 10	467.108	46.32	29	4	4	11				Pf00076; Pf08777	1.10692	11	11.6954	0.986126	11	17.268	0.994833	11	14.0715	95	10.38	6.65381
350592674	ubiquitin fusion degradation protein 1 homolog, partial [Sus scrofa]	209.099	20.59	19	3	3	5			metabolic process	Pf03152	1.10676	5	3.68075	1.02845	5	2.11141	1.02216	5	6.68324	170	18.8246	7.76709
332261073	heterogeneous nuclear ribonucleoprotein H [Nomascus leucogenys]	1034.32	30.51	7	7	9	26				Pf00076; Pf08080	1.10652	14	23.3776	1.01577	14	17.2612	0.98665	14	12.6808	449	49.1223	6.41748
194216451	syntaxin-7-like [Equus caballus]	429.585	26.05	1	5	5	9	protein binding	membrane	transport	Pf05739	1.10594	9	4.41348	1.06154	9	6.78156	0.927682	9	5.67218	261	29.6972	5.42725
332842673	interferon regulatory factor 2-binding protein-like isoform 2 [Pan troglodytes]	148.13	3.56	1	2	2	3		membrane		Pf11261	1.10535	3	1.35475	1.04863	3	0.460234	1.04811	3	3.76369	787	81.6525	8.23584
149690028	BAG family molecular chaperone regulator 3 [Equus caballus]	1036.81	29.24	1	12	12	30	protein binding			Pf02179	1.10534	26	26.6366	1.19394	26	25.6496	1.02086	26	11.1196	578	61.4425	7.76709
149721655	NADH dehydrogenase [ubiquinone] 1 beta subcomplex subunit 9-like [Equus caballus]	164.555	11.73	1	2	2	2		cytoplasm; membrane; mitochondrion		Pf05347	1.10511	2	5.61956	1.00268	2	1.97277	0.96714	2	2.72673	179	21.8659	8.1626
194206212	elongation factor Tu GTP-binding domain-containing protein 1 [Equus caballus]	199.075	3.92	1	2	2	4	catalytic activity; nucleotide binding			Pf00009; Pf00679	1.105	4	8.88224	1.02643	4	2.32488	0.981161	4	7.54239	919	101.801	6.7417
297708216	V-type proton ATPase subunit E 1 [Pongo abelii]	575.435	28.08	15	7	7	17	catalytic activity; nucleotide binding; transporter activity	membrane	metabolic process; transport	Pf01991	1.10482	16	13.4626	1.06976	16	19.9176	0.999626	16	5.13681	203	23.3452	5.84619
351711165	Ankyrin-3 [Heterocephalus glaber]	2703.33	11.37	2	9	33	74	protein binding	cytoplasm; Golgi; membrane	cell organization and biogenesis; transport	Pf00023; Pf00769; Pf00791; Pf05557; Pf05622; Pf06818; Pf09730; Pf09755; Pf12718; Pf12796	1.10439	15	14.8272	1.08109	15	9.30534	0.949424	15	3.16643	3264	359.574	6.23975
338728327	OTU domain-containing protein 6B-like [Equus caballus]	198.677	9.88	1	2	2	3				Pf02338; Pf10275	1.10429	3	3.22909	1.07401	3	9.94154	0.919462	3	6.46121	324	36.9751	6.7417
194218317	neutral alpha-glucosidase AB isoform 1 [Equus caballus]	550.02	11.02	2	8	8	15	catalytic activity		metabolic process	Pf01055	1.10428	15	10.6588	1.15739	15	7.55744	1.09789	15	7.61347	944	106.487	5.97314
194213072	uncharacterized protein C19orf43 homolog [Equus caballus]	99.2476	13.82	1	2	2	4					1.10366	4	9.96692	1.00521	4	13.7785	0.893726	4	5.50428	152	15.779	9.49561
119595774	ribosomal protein S21, isoform CRA_b [Homo sapiens]	311.362	32.1	16	3	3	9	structural molecule activity	cytoplasm; ribosome	metabolic process	Pf01249	1.10306	9	3.46935	0.943493	9	16.1659	0.884295	9	5.84034	81	8.90549	8.93896
281342222	hypothetical protein PANDA_015703 [Ailuropoda melanoleuca]	101.505	3.61	5	2	2	2	catalytic activity	membrane	cell communication; cellular homeostasis; metabolic process; regulation of biological process; transport	Pf00326; Pf00930	1.10302	2	3.45127	1.03201	2	16.4295	0.944617	2	11.5487	638	72.19	6.3667
194221630	propionyl-CoA carboxylase beta chain, mitochondrial [Equus caballus]	71.4748	4.08	1	2	2	2	catalytic activity			Pf01039	1.10239	2	4.25922	1.05128	2	3.25662	0.993417	2	9.0804	539	58.3559	7.84033
194210984	f-actin-capping protein subunit alpha-1-like [Equus caballus]	715.799	29.01	7	5	5	17	protein binding	cytoskeleton	cell organization and biogenesis	Pf01267	1.10219	16	6.00655	1.14032	16	9.85267	1.00054	16	8.19657	262	30.2261	6.04932
194223331	protein PRRC2A-like [Equus caballus]	603.288	5.09	1	7	7	12				Pf07001	1.10195	12	9.88621	1.05131	12	7.19313	1.00495	12	7.06859	2159	228.994	9.51025
395821453	ubiquitin-conjugating enzyme E2 variant 1-like [Otolemur garnettii]	249.434	29.33	11	2	3	6				Pf00179	1.10191	4	18.1476	1.0706	4	13.8322	0.935125	4	3.10098	75	8.22305	4.71631
149725443	splicing factor 3B subunit 2 isoform 1 [Equus caballus]	1058.81	19.31	2	11	11	28		nucleus		Pf02037; Pf04037; Pf04046	1.10171	28	17.338	1.09253	28	21.2382	0.97458	28	10.7927	896	100.241	5.66846
338711625	ATP synthase subunit d, mitochondrial-like isoform 2 [Equus caballus]	898.803	48.18	2	7	7	40	transporter activity	cytoplasm; membrane; mitochondrion	metabolic process; transport	Pf05873	1.10153	32	17.3229	1.14131	32	14.145	0.981106	32	8.26346	137	15.7763	8.04541
281345021	hypothetical protein PANDA_005407 [Ailuropoda melanoleuca]	562.963	9.81	4	7	7	13				Pf03064; Pf05383	1.1015	13	18.2888	1.06001	13	12.0115	1.03033	13	6.61502	989	112.711	9.01221
281342251	hypothetical protein PANDA_010955 [Ailuropoda melanoleuca]	225.371	13.89	10	2	2	6	catalytic activity	cytoplasm; cytosol; nucleus	metabolic process	Pf00294	1.10145	6	10.7761	1.20907	6	1.02941	1.03419	6	3.35957	180	20.0953	5.63037
355691530	Adapter-related protein complex 3 sigma-1 subunit, partial [Macaca mulatta]	346.52	27.34	21	4	4	9	transporter activity	cytoplasm; membrane	transport	Pf01217	1.10131	9	15.7094	1.14024	9	30.8257	1.05871	9	9.09231	139	15.3719	4.84326
149740482	sialic acid synthase [Equus caballus]	883.177	15.85	1	5	5	21			metabolic process	Pf03102; Pf08666	1.10097	21	13.4347	1.11408	21	14.8951	1.01511	21	9.04085	328	36.5676	6.62451
194219680	protein FAM114A2-like [Equus caballus]	627.564	6.14	1	1	3	9				Pf05334	1.10073	1		1.11738	1		0.998844	1		505	55.8332	4.81787
338718220	protein FAM50B-like [Equus caballus]	188.021	9.41	36	2	2	4		nucleus		Pf04921	1.10013	4	7.03715	1.16572	4	20.7309	0.967109	4	5.66326	287	33.8114	9.43701
119572209	hCG2039634, isoform CRA_c [Homo sapiens]	227.487	13.51	24	4	4	6	catalytic activity; nucleotide binding			Pf00270; Pf00271	1.10005	5	13.2372	1.18507	5	3.85177	0.994934	5	2.61759	444	50.1499	7.06396
149755957	immunoglobulin superfamily member 8 [Equus caballus]	112.976	8.49	1	3	3	3		membrane		Pf07686	1.10002	3	7.91607	1.10661	3	3.54724	0.970296	3	1.24263	530	56.324	8.1333
338726166	coenzyme Q-binding protein COQ10 homolog A, mitochondrial-like [Equus caballus]	74.0948	7.12	1	2	2	2				Pf03364	1.09963	2	2.82579	1.02606	2	2.21477	1.01103	2	2.64937	267	29.8261	9.59814
297293275	14-3-3 protein theta isoform 2 [Macaca mulatta]	747.951	22.79	24	2	6	32				Pf00244	1.09939	7	10.7397	1.09992	7	16.4517	1.05129	7	3.05142	215	24.4301	4.86865
126352566	leukocyte elastase inhibitor [Equus caballus]	382.42	18.21	1	6	6	12	enzyme regulator activity	cytoplasm; extracellular	metabolic process; regulation of biological process	Pf00079	1.09929	10	20.1241	1.06303	10	8.22934	1.00288	10	7.76854	379	42.979	6.1001
395830370	splicing factor 3A subunit 3 [Otolemur garnettii]	149.89	7.64	26	3	3	3				Pf11931	1.09907	3	12.0583	1.18056	3	9.50675	1.04451	3	5.01138	406	47.0442	5.17334
119583311	haloacid dehalogenase-like hydrolase domain containing 2, isoform CRA_c [Homo sapiens]	139.92	16.11	31	2	2	3	metal ion binding				1.09898	3	16.2679	1.06837	3	21.5313	1.17285	3	2.1129	149	16.671	8.17725
193506755	Chain A, Unphosphorylated Mouse Stat3 Core Fragment	98.1648	5.16	57	2	2	2	protein binding; signal transducer activity	nucleus	cell communication; metabolic process; regulation of biological process; response to stimulus	Pf00017; Pf01017; Pf02864	1.09896	2	39.9556	1.0389	2	36.5953	1.02107	2	6.38085	562	64.3019	7.79639
338718114	kinesin light chain 4 [Equus caballus]	158.475	9.28	2	4	4	4				Pf09311	1.0988	4	1.18454	1.04257	4	13.3147	0.958235	4	3.26069	539	59.3449	6.3667
149723410	microtubule-associated protein tau isoform 2 [Equus caballus]	2194.27	30.49	1	21	21	64	protein binding			Pf00418	1.09878	54	19.1226	1.15438	54	12.4341	1.02425	54	6.95985	774	81.0289	6.7124
194226058	uncharacterized protein C9orf142-like [Equus caballus]	128.108	13.37	1	2	2	2					1.09856	2	12.1717	1.04492	2	12.1198	1.01811	2	2.91905	202	21.1829	6.62451
149024236	similar to RIKEN cDNA 2410166I05, isoform CRA_d [Rattus norvegicus]	137.485	11.7	10	2	2	4				Pf05308	1.09834	4	7.30589	1.02697	4	7.44204	0.914328	4	5.9565	265	28.9946	6.02393
194228506	aldehyde dehydrogenase family 1 member L1-like [Equus caballus]	400.179	8.4	1	6	6	8	catalytic activity		metabolic process	Pf00171; Pf00550; Pf00551; Pf02911	1.09815	8	6.16929	1.15219	8	10.2382	1.00406	8	5.87294	905	99.1409	6.20166
355715619	RNA binding motif protein 14 [Mustela putorius furo]	615.075	16.34	19	7	7	13	nucleotide binding			Pf00076	1.0981	13	17.5643	1.21331	13	21.6922	1.01646	13	5.79619	563	57.6619	9.74463
402853662	protein 4.1-like, partial [Papio anubis]	80.1748	4.83	46	2	2	2				Protein not found	1.09777	2	3.16192	1.05834	2	3.76883	0.97761	2	0.148105	559	62.3042	6.50732
149726484	neuroendocrine convertase 1 [Equus caballus]	217.813	7.43	1	5	5	8	catalytic activity		metabolic process	Pf00082; Pf01483; Pf12177	1.09773	8	30.2925	1.28861	8	47.2376	1.08262	8	5.20008	754	83.9952	5.90967
338725203	AMP deaminase 2 [Equus caballus]	290.096	6.53	1	4	4	7	catalytic activity	membrane	metabolic process	Pf00962	1.09763	7	17.5664	1.13364	7	25.1938	0.999186	7	7.34056	888	101.457	6.88818
22217855	CBP-interacting protein [Mus musculus]	105.168	23.31	39	4	4	4	transporter activity	membrane	metabolic process; transport		1.09742	4	16.3181	1.12163	4	23.1705	0.952313	4	12.9894	163	18.3443	4.79248
338712372	hypothetical protein LOC100055657 [Equus caballus]	619.044	17.09	1	8	8	17	antioxidant activity; catalytic activity	membrane	metabolic process	Pf00578; Pf08534	1.09648	17	10.7384	1.06309	17	15.2565	1.01312	17	5.63679	474	51.0459	7.6792
344249279	40S ribosomal protein S12 [Cricetulus griseus]	196.279	25.62	1	3	3	8	structural molecule activity	cytoplasm; ribosome	metabolic process	Pf01248	1.09642	8	9.63546	1.08832	8	4.25799	1.04351	8	3.98114	121	13.52	7.92822
355670118	ATPase, Ca++ transporting, plasma membrane 1 [Mustela putorius furo]	390.814	5.34	22	2	5	10	catalytic activity; metal ion binding; nucleotide binding; transporter activity	membrane	metabolic process	Pf00122; Pf00689; Pf00690; Pf00702; Pf08282; Pf12424; Pf12710	1.09619	3	0.866201	1.0356	3	8.05385	1.03368	3	8.06237	1123	123.947	6.16357
281354391	hypothetical protein PANDA_017521 [Ailuropoda melanoleuca]	825.678	39.88	13	4	7	23	catalytic activity; nucleotide binding	cytoplasm; Golgi	cell communication; regulation of biological process; response to stimulus; transport	Pf00009; Pf00025; Pf00071; Pf08477	1.09607	15	12.4797	1.12056	15	11.5374	0.986212	15	5.20651	173	19.1016	6.18896
395824105	erythrocyte band 7 integral membrane protein [Otolemur garnettii]	978.281	30.63	2	9	9	25				Pf01145	1.09594	25	10.3434	1.12704	25	7.09775	1.02986	25	5.72035	284	31.2785	7.21045
119570878	eukaryotic translation initiation factor 3, subunit 8, 110kDa, isoform CRA_b [Homo sapiens]	117.872	5.53	39	3	3	4	protein binding; RNA binding	cytoplasm	metabolic process	Pf01399; Pf05470	1.09548	4	17.2995	0.979458	4	16.7721	0.993561	4	2.63209	597	69.223	6.69775
281342367	hypothetical protein PANDA_006484 [Ailuropoda melanoleuca]	395.469	30.43	11	2	7	11	protein binding		cell communication; cell organization and biogenesis; metabolic process; regulation of biological process; response to stimulus	Pf00017; Pf00018; Pf07653	1.09459	3	8.35193	1.19479	3	19.3376	0.968456	3	3.00664	299	33.2798	5.5542
194213982	d-dopachrome decarboxylase-like [Equus caballus]	502.791	45.76	1	5	5	15				Pf01187	1.09402	15	24.5971	1.03479	15	28.5944	1.04321	15	12.296	118	12.8068	7.13721
148747512	biogenesis of lysosome-related organelles complex 1 subunit 3 [Sus scrofa]	214.35	27.14	7	4	4	6		cytoplasm; cytosol	cell communication; cellular component movement; transport		1.09402	6	1.85509	1.08501	6	12.0225	0.98205	6	7.2142	199	20.8927	5.03369
332212688	alpha-centractin isoform 3 [Nomascus leucogenys]	620.205	33.53	31	7	7	20	nucleotide binding			Pf00022	1.09386	18	11.1289	1.08904	18	13.9296	1.00811	18	6.8016	334	38.2507	6.96143
207656	vimentin, partial [Rattus norvegicus]	8010.84	97.33	1	2	14	270		cytoskeleton		Pf00038; Pf04732	1.09368	3	26.8789	1.02738	3	23.6193	1.02889	3	16.3727	75	8.97065	5.22412
283825967	keratocan [Sorex araneus]	87.6235	12.38	21	3	3	4	protein binding		development		1.09329	4	14.5552	1.10505	4	19.9011	1.02208	4	2.25606	202	23.1083	9.5835
397477446	vacuolar-sorting protein SNF8-like [Pan paniscus]	134.15	23.53	29	3	3	4				Pf04157	1.0932	4	6.72786	1.15279	4	2.09923	1.03347	4	2.4509	102	11.6021	9.5835
149725398	sorting nexin-15-like isoform 1 [Equus caballus]	153.344	11.7	1	3	3	4	protein binding		cell communication	Pf00787; Pf04212	1.09289	4	15.2321	1.12841	4	3.01085	1.05971	4	4.61206	342	38.2164	5.04639
194209576	voltage-dependent calcium channel subunit alpha-2/delta-1-like [Equus caballus]	287.999	5.22	1	4	4	7	protein binding			Pf00092; Pf02743; Pf08399; Pf08473	1.0915	7	12.4714	1.0124	7	10.289	1.00244	7	4.26936	1016	114.998	5.45264
149723353	cAMP-dependent protein kinase type I-alpha regulatory subunit-like [Equus caballus]	2376.94	41.27	7	16	16	70	enzyme regulator activity; protein binding		cell communication; development; metabolic process; regulation of biological process; response to stimulus	Pf00027; Pf02197	1.09125	70	13.8131	1.12382	70	12.6427	1.0126	70	10.017	378	42.7359	5.35107
224839	tubulin T beta15	12705	60.45	7	3	23	359	catalytic activity; nucleotide binding; structural molecule activity	cytoplasm; cytoskeleton	cell organization and biogenesis; cellular component movement; metabolic process	Pf00091; Pf03953	1.09124	32	23.8378	1.15761	32	17.076	1.00308	32	18.7666	445	49.905	4.89404
119597859	myosin VA (heavy polypeptide 12, myoxin), isoform CRA_g [Homo sapiens]	402.936	4.87	27	6	6	12	catalytic activity; motor activity; nucleotide binding; protein binding	cytoplasm; cytoskeleton; extracellular; membrane; mitochondrion	cell organization and biogenesis; metabolic process; transport	Pf00063; Pf00612; Pf00769; Pf01442; Pf01576; Pf02463; Pf04156; Pf05262; Pf05557; Pf05622; Pf06160; Pf07888; Pf09726; Pf09731; Pf10174; Pf12128; Pf12718	1.09104	12	27.8029	1.15272	12	29.6466	1.01768	12	4.3651	1518	176.737	8.49951
149721152	vacuolar protein sorting-associated protein 4B-like [Equus caballus]	266.968	13.06	1	4	5	6	catalytic activity; nucleotide binding; protein binding; RNA binding	cytoplasm; cytosol; endosome; membrane; nucleus; vacuole	cell organization and biogenesis; metabolic process; response to stimulus; transport	Pf00004; Pf00910; Pf01078; Pf01695; Pf04212; Pf06068; Pf07724; Pf07728; Pf09336	1.0909	4	12.7369	1.00834	4	21.4441	0.999968	4	9.31477	444	49.2304	7.47412
255522883	glucose-regulated protein precursor [Equus caballus]	2218.78	34.33	1	2	24	67	nucleotide binding; protein binding; RNA binding	cytoplasm; cytosol; endoplasmic reticulum; membrane; organelle lumen	cell death; cell organization and biogenesis; metabolic process; regulation of biological process; response to stimulus	Pf00183; Pf02518	1.09058	2	23.2496	1.07144	2	5.14509	1.05239	2	18.7515	804	92.3592	4.85596
51247925	Chain A, Gdp-Bound Rab7	422.3	36.22	17	6	6	9	catalytic activity; nucleotide binding	cytoplasm; nucleus	cell communication; regulation of biological process; response to stimulus	Pf00009; Pf00025; Pf00071; Pf01926; Pf04670; Pf08477	1.09049	9	19.5436	1.00203	9	13.427	0.987837	9	5.23981	185	21.0847	6.72705
311272992	ribulose-phosphate 3-epimerase-like [Sus scrofa]	200.646	21.05	3	3	3	3	catalytic activity		metabolic process	Pf00218; Pf00834; Pf01729	1.09041	3	2.65052	1.07201	3	4.99459	0.948373	3	6.74336	228	24.9953	5.57959
74146709	unnamed protein product [Mus musculus]	148.36	22.39	21	3	3	3	protein binding	cytoplasm; nucleus	metabolic process	Pf01399	1.0904	3	16.1098	1.08635	3	10.6168	1.00888	3	9.15503	134	15.2504	5.2876
338722888	afadin [Equus caballus]	324.994	5.2	1	9	9	10	protein binding	membrane	cell communication; regulation of biological process; response to stimulus	Pf00498; Pf00595; Pf00788; Pf01843	1.0901	10	22.1697	1.08403	10	27.1898	0.973552	10	4.93394	1806	203.702	6.63916
149052659	secreted acidic cysteine rich glycoprotein, isoform CRA_b [Rattus norvegicus]	139.726	10.22	41	2	2	3	metal ion binding	extracellular	cell communication; regulation of biological process; response to stimulus	Pf10591	1.08991	3	5.8515	0.963166	3	0.970567	0.953075	3	0.811485	137	16.2622	5.37646
109019022	translationally-controlled tumor protein isoform 1 [Macaca mulatta]	159.539	31.4	15	5	5	6	metal ion binding	cytoplasm; cytoskeleton; endosome; extracellular		Pf00838	1.0897	6	11.4	1.10992	6	19.8867	0.99137	6	8.98143	172	19.5816	4.99561
2246558	talin-related protein [Homo sapiens]	2031.23	10.77	1	1	3	89	structural molecule activity	cytoskeleton		Pf08913	1.08961	2	1.26715	1.01448	2	3.96327	1.0672	2	3.62027	195	20.1567	4.80518
335877152	mitotic spindle-associated MMXD complex subunit MIP18 [Equus caballus]	146.725	26.38	1	2	2	2				Pf01883	1.08957	2	4.93686	0.982503	2	29.1003	0.839352	2	40.6751	163	17.6251	5.07178
146231842	procollagen-lysine, 2-oxoglutarate 5-dioxygenase 3 precursor [Bos taurus]	223.895	6.2	3	3	3	4	catalytic activity; metal ion binding	cytoplasm; endoplasmic reticulum; extracellular	cell differentiation; cell organization and biogenesis; development; metabolic process		1.0892	4	15.5896	1.06806	4	13.3174	1.00363	4	6.82373	677	77.469	5.70654
184185524	U4/U6 small nuclear ribonucleoprotein Prp31 (predicted) [Rhinolophus ferrumequinum]	155.445	8.59	28	3	3	4				Pf01798; Pf08060; Pf09785	1.08892	4	17.6767	1.09015	4	8.51182	0.974578	4	1.17101	419	46.4882	9.17334
338710440	alpha-1B-glycoprotein-like [Equus caballus]	6492.35	36.8	1	16	16	132		membrane			1.08877	132	16.1087	1.0784	132	24.7944	1.01727	132	14.2094	568	60.1595	8.19189
338715196	neuronal migration protein doublecortin isoform 4 [Equus caballus]	363.456	19.11	35	6	6	9			cell communication; regulation of biological process; response to stimulus	Pf03607	1.08866	9	9.39307	1.06972	9	1.51241	1.00844	9	4.56612	361	40.2398	9.67139
14043297	Similar to singed (Drosophila)-like (sea urchin fascin homolog like), partial [Homo sapiens]	267.004	9.25	22	3	3	6	protein binding			Pf06268	1.08829	6	4.68579	1.03854	6	13.7573	1.01035	6	3.0077	411	45.7427	7.03467
338727819	syntaxin-2 [Equus caballus]	72.8848	6.31	2	2	2	2	protein binding	membrane		Pf00804; Pf05739	1.08817	2	13.5111	0.984625	2	10.1371	0.960095	2	3.57161	301	34.782	7.32764
126325567	ribosomal protein S6 kinase alpha-3-like [Monodelphis domestica]	130.775	5.68	9	4	4	4	catalytic activity; enzyme regulator activity; metal ion binding; nucleotide binding; protein binding	cytoplasm; nucleus	cell communication; cell death; defense response; metabolic process; regulation of biological process; response to stimulus	Pf00069; Pf00433; Pf07714	1.08793	4	1.91368	1.07165	4	1.67264	0.972591	4	5.49669	740	83.7069	6.63916
149758084	plasma protease C1 inhibitor-like [Equus caballus]	271.854	15.34	1	7	7	14	enzyme regulator activity	extracellular	defense response; metabolic process; regulation of biological process; response to stimulus	Pf00079	1.08793	13	19.0579	1.17264	13	11.2623	0.999536	13	5.41139	476	52.5901	7.37158
296215518	dihydrolipoyllysine-residue succinyltransferase component of 2-oxoglutarate dehydrogenase complex, mitochondrial [Callithrix jacchus]	508.422	10.8	10	5	5	12	catalytic activity	membrane	metabolic process	Pf00198; Pf00364	1.08769	12	13.7915	1.00355	12	19.5845	1.01691	12	11.5916	426	45.6777	8.63135
338717991	sec1 family domain-containing protein 1 isoform 2 [Equus caballus]	593.842	16.04	1	8	8	16		membrane	transport	Pf00995	1.08758	15	12.1271	1.16932	15	18.1642	1.04893	15	17.5513	636	71.7767	6.26514
94966849	heterogeneous nuclear ribonucleoprotein A/B [Bos taurus]	785.559	26.32	3	8	8	22	nucleotide binding			Pf00076; Pf08143	1.08758	22	21.503	1.24044	22	11.8972	1.07214	22	7.83412	285	30.6341	7.91357
116089351	abl interactor 1 isoform 5 [Mus musculus]	602.589	18.04	17	3	5	18	enzyme regulator activity; protein binding	cytoplasm	development; metabolic process; regulation of biological process	Pf00018; Pf07653; Pf07815	1.08737	13	6.69411	1.18296	13	9.47054	1.06333	13	6.45158	388	42.5213	6.20166
338727203	hsp90 co-chaperone Cdc37-like [Equus caballus]	348.304	18.79	1	7	7	10	protein binding			Pf03234; Pf08564; Pf08565	1.08715	10	12.334	1.07801	10	17.667	0.91154	10	19.469	346	40.4354	5.13525
148710309	mCG18710, isoform CRA_b [Mus musculus]	744.481	25.61	29	6	6	19				Pf00076	1.08691	19	19.6382	1.11796	19	6.8089	1.02829	19	3.82549	246	27.1559	9.64209
327177663	tuberous sclerosis 2 [Capra hircus]	104.245	1.62	8	2	2	2	enzyme regulator activity	membrane	cell communication; metabolic process; regulation of biological process; response to stimulus	Pf02145; Pf03542; Pf11864	1.08661	2	0.137219	1.04626	2	2.06959	0.993297	2	3.14977	1727	191.486	6.93213
149719280	UPF0366 protein C11orf67 homolog [Equus caballus]	627.6	50	1	7	7	24			cell death; cell differentiation; regulation of biological process	Pf04430	1.08652	16	12.3793	1.17036	16	4.06043	1.02372	16	5.38012	122	13.2947	7.98682
149720812	mRNA cap guanine-N7 methyltransferase [Equus caballus]	169.27	7.32	1	2	2	3	catalytic activity; RNA binding	nucleus; organelle lumen	metabolic process	Pf03291	1.08647	3	7.52784	1.03204	3	0.0533257	0.981209	3	1.79134	478	54.8081	5.49072
149759248	ribonuclease inhibitor-like [Equus caballus]	240.975	7.24	1	2	2	4	enzyme regulator activity; protein binding	cytoplasm; extracellular	development; regulation of biological process		1.08637	4	7.28016	1.23407	4	10.0895	1.07548	4	15.0523	456	49.3668	4.88135
149716671	scavenger mRNA-decapping enzyme DcpS-like [Equus caballus]	127.69	5.93	1	3	3	5	catalytic activity	cytoplasm; mitochondrion; nucleus	metabolic process	Pf05652; Pf11969	1.08567	5	9.1583	1.14362	5	11.4713	1.01365	5	3.81596	337	38.389	6.07471
6808077	hypothetical protein [Homo sapiens]	225.913	7.2	34	5	5	6	catalytic activity; protein binding		metabolic process	Pf00168; Pf00397; Pf00632	1.08546	5	18.9502	1.04076	5	23.3867	0.997584	5	14.3443	820	95.2234	5.64307
149694095	adenylate kinase 2, mitochondrial-like [Equus caballus]	543.398	38.59	1	8	8	15	catalytic activity; nucleotide binding		metabolic process	Pf00406; Pf05191	1.08511	15	19.1177	1.12195	15	16.3019	1.02665	15	16.9431	241	26.6147	7.41553
346716212	uncharacterized protein LOC100512458 [Sus scrofa]	111.896	7.02	4	2	2	3					1.0849	3	8.44519	0.968566	3	3.11452	0.920764	3	2.23961	285	32.4588	7.6499
149757330	vesicle transport protein USE1-like [Equus caballus]	85.2248	13.08	1	2	2	2		cytoplasm; endoplasmic reticulum	cell organization and biogenesis; regulation of biological process; transport	Pf09753	1.08401	2	9.51768	1.02035	2	2.14461	1.0399	2	4.82138	260	29.3775	9.1001
194211260	KN motif and ankyrin repeat domain-containing protein 4 [Equus caballus]	212.517	4.95	1	4	4	6	protein binding			Pf00023; Pf12075; Pf12796	1.08392	6	10.9177	1.05244	6	4.34265	0.97898	6	4.46187	1011	108.456	5.40186
194219117	rho GTPase-activating protein 17 [Equus caballus]	85.4348	3.19	1	2	2	2	protein binding	cytoplasm	cell communication; regulation of biological process; response to stimulus	Pf00620; Pf03114	1.08368	2	23.885	1.06735	2	25.7327	0.989723	2	5.8207	939	101.274	7.47412
281337511	hypothetical protein PANDA_018967 [Ailuropoda melanoleuca]	109.389	2.57	7	2	2	2	catalytic activity; nucleotide binding; translation regulator activity	cytoplasm; ribosome	metabolic process; regulation of biological process	Pf00005	1.08354	2	9.96272	1.02893	2	1.84241	1.05834	2	0.833152	816	92.7407	6.18896
149032425	polymerase (RNA) II (DNA directed) polypeptide C, isoform CRA_a [Rattus norvegicus]	140.766	17.01	11	3	3	3	catalytic activity; protein binding		metabolic process	Pf01000; Pf01193	1.08352	3	6.93124	1.05677	3	15.1552	1.01434	3	3.77981	241	27.6227	4.91943
149709439	dnaJ homolog subfamily B member 4-like [Equus caballus]	205.225	10.98	6	3	3	5	protein binding	cytoplasm; membrane; nucleus	metabolic process	Pf00226; Pf01556	1.08331	5	10.214	1.05857	5	9.65699	1.05172	5	6.50353	337	37.7321	8.5874
146149083	hemoglobin subunit alpha [Equus caballus]	3308.06	54.93	2	2	10	98	metal ion binding; transporter activity	cytoplasm; cytosol	transport	Pf00042	1.0832	26	13.1711	1.02768	26	7.84762	0.949832	26	7.01134	142	15.2199	8.23584
338716966	nidogen-1 [Equus caballus]	6386.96	16.48	1	20	21	187	metal ion binding	cell surface; membrane		Pf00058; Pf00086; Pf06119; Pf06247; Pf07474; Pf07645; Pf08450; Pf12662; Pf12947	1.08319	154	15.028	1.13252	154	13.6534	1.00971	154	8.96384	1244	135.702	5.41455
194222169	coiled-coil domain-containing protein 93 [Equus caballus]	77.4524	3.17	1	1	2	3	transporter activity	membrane	transport	Pf01496; Pf09762	1.08297	1		0.994575	1		0.992058	1		631	72.7487	8.1333
119577212	eukaryotic translation initiation factor 3, subunit 12, isoform CRA_f [Homo sapiens]	82.7448	15.1	15	2	2	2				Pf03399; Pf10075	1.08226	2	23.1547	0.759412	2	15.4623	0.992922	2	5.2642	192	22.081	4.94482
149738302	e3 ubiquitin-protein ligase LRSAM1 isoform 1 [Equus caballus]	608.04	11.97	1	7	7	16	catalytic activity; metal ion binding; protein binding	cytoplasm; membrane	cell organization and biogenesis; metabolic process; regulation of biological process; reproduction; transport	Pf00536; Pf03961; Pf07647; Pf12799	1.08208	16	9.68076	1.05296	16	13.1624	0.952645	16	5.36716	727	84.3264	5.56689
149756873	calreticulin-like [Equus caballus]	406.635	18.2	1	7	7	18	metal ion binding; protein binding	cell surface; cytoplasm; cytosol; endoplasmic reticulum; extracellular; membrane; organelle lumen	cell communication; cell differentiation; cell organization and biogenesis; cell proliferation; development; metabolic process; regulation of biological process; reproduction; response to stimulus; transport	Pf00262	1.08207	13	36.5461	1.12439	13	37.7767	0.947992	13	14.2683	412	47.5167	4.4751
203282561	Chain A, Crystal Structure Of Human Protein Kinase Ck2 Regulatory Subunit (Ck2beta; Mutant 1-193)	96.7686	8.81	11	2	2	4	enzyme regulator activity			Pf01214	1.08202	4	10.3788	0.95823	4	7.86443	0.980752	4	5.60966	193	22.4537	5.13525
325301267	nucleoside diphosphate kinase B [Equus caballus]	446.18	37.5	3	5	5	13	catalytic activity; nucleotide binding		metabolic process	Pf00334	1.08201	12	10.3493	1.16892	12	3.96953	1.04842	12	3.75559	152	17.25	7.97217
194218557	NADH dehydrogenase [ubiquinone] iron-sulfur protein 8, mitochondrial-like [Equus caballus]	182.339	16.19	7	2	2	5	catalytic activity; metal ion binding	cytoplasm; membrane; mitochondrion	cell organization and biogenesis; metabolic process; response to stimulus	Pf00037; Pf12837; Pf12838	1.08187	5	12.7543	1.1302	5	6.72772	1.02435	5	1.90279	210	23.6957	6.87354
384945930	palladin isoform 4 [Macaca mulatta]	205.516	4.32	11	2	2	5				Pf00047; Pf07679	1.08167	3	0.563938	1.25353	3	9.07358	1.07126	3	9.05949	671	73.2247	7.69385
149692236	uncharacterized protein C15orf17-like [Equus caballus]	158.973	11.11	1	2	2	3					1.0814	3	14.3525	1.02176	3	28.5922	1.15092	3	10.4839	198	20.9143	8.25049
332209504	sperm-specific antigen 2 isoform 2 [Nomascus leucogenys]	461.18	7.94	11	2	7	12					1.08127	3	20.7449	1.04099	3	6.48191	1.04039	3	7.70123	1083	118.912	5.33838
338712365	stress-induced-phosphoprotein 1-like [Equus caballus]	646.611	18.11	1	9	9	20	protein binding			Pf00515	1.08124	18	17.7227	1.06309	18	6.67831	0.987871	18	7.3947	602	68.5276	8.11865
47169263	Chain A, Structural Basis Of Sugar-Recognizing Ubiquitin Ligase	118.943	11.96	26	2	2	3			metabolic process	Pf04300	1.08093	3	0.558359	0.835209	3	1.98092	0.944734	3	9.97911	184	20.9871	4.64014
334332591	neuroblast differentiation-associated protein AHNAK-like [Monodelphis domestica]	4322.41	22.93	1	1	38	166				Pf04357	1.08047	1		1.11628	1		1.47156	1		5338	569.911	6.07471
21465650	Chain I, Crystal Structure Of The Mammalian 20s Proteasome At 2.75 A Resolution	119.425	8.12	2	2	2	6	catalytic activity	proteasome	metabolic process	Pf00227; Pf12465	1.08025	4	3.08908	1.03449	4	4.79542	0.99438	4	3.00965	234	25.3068	6.21436
296485838	KN motif and ankyrin repeat domain-containing protein 2 [Bos taurus]	696.091	11.6	2	8	8	14	protein binding			Pf00023; Pf12075; Pf12796	1.08008	14	11.8151	1.10077	14	8.52636	1.02281	14	5.107	767	82.37	6.22705
194219781	hypothetical protein LOC100072186 [Equus caballus]	71.2348	1.51	1	2	2	2	catalytic activity; motor activity; protein binding	cytoskeleton	cell organization and biogenesis	Pf01576; Pf02181; Pf05266; Pf06367; Pf06371; Pf12128	1.08004	2	20.1054	1.13507	2	8.77443	0.969924	2	1.25531	1325	147.316	5.38916
73956580	ATPase family AAA domain-containing protein 3-like [Canis lupus familiaris]	128.685	10.66	1	5	5	5	catalytic activity; nucleotide binding	cytoplasm; membrane; mitochondrion	metabolic process	Pf00004; Pf01078; Pf05707; Pf12037	1.07986	5	9.38713	1.02062	5	3.96914	0.965884	5	6.64405	591	66.6244	9.23193
338728212	aspartyl/asparaginyl beta-hydroxylase [Equus caballus]	273.873	13.11	1	8	8	9		cytoplasm; endoplasmic reticulum; membrane	metabolic process	Pf05118; Pf05279	1.07984	7	8.98556	1.01027	7	7.19593	0.97362	7	7.40209	732	83.6525	4.81787
14530105	OVARIAN/Breast septin gamma [Homo sapiens]	642.8	26.42	4	1	12	23	catalytic activity; nucleotide binding; structural molecule activity		metabolic process	Pf00735; Pf01926; Pf03193; Pf04548; Pf05934; Pf06070	1.07982	2	40.2737	1.34469	2	0.196838	1.0542	2	2.39511	579	64.6093	7.57666
194223768	coiled-coil domain-containing protein 124-like [Equus caballus]	361.708	19.28	1	5	5	10	protein binding			Pf06244	1.07899	10	6.52729	1.07643	10	5.71553	0.996263	10	5.67528	223	25.8956	9.53955
37700455	heme oxygenase 2 [Sus scrofa]	141.546	24.6	14	2	2	3	catalytic activity	membrane	metabolic process; response to stimulus	Pf01126	1.0789	1		1.04935	1		1.01177	1		126	14.5791	5.13525
291406387	DEAD (Asp-Glu-Ala-Asp) box polypeptide 5 isoform 1 [Oryctolagus cuniculus]	310.114	13.46	27	4	7	10	catalytic activity; nucleotide binding	nucleus		Pf00270; Pf00271; Pf08061	1.07886	6	7.66653	1.07705	6	5.58281	0.978873	6	6.20871	535	60.4684	9.0708
197100802	osteoclast-stimulating factor 1 [Pongo abelii]	944.622	39.18	11	5	5	21	protein binding			Pf00023; Pf07653; Pf12796	1.07873	21	14.6427	1.13965	21	16.396	0.981717	21	14.3919	171	18.7794	5.87158
281340845	hypothetical protein PANDA_017103 [Ailuropoda melanoleuca]	228.629	3.67	7	3	3	5	DNA binding	cytoplasm; nucleus; organelle lumen	cell differentiation; cell proliferation; metabolic process; regulation of biological process; response to stimulus	Pf04959; Pf12066	1.0786	5	9.88852	1.05669	5	2.76679	1.06117	5	5.43881	844	96.1794	6.13818
355696591	iron-sulfur cluster scaffold-like protein [Mustela putorius furo]	110.962	28.1	28	3	3	3	metal ion binding		cell organization and biogenesis	Pf01592	1.07841	3	0.829722	1.04282	3	9.13234	1.01863	3	6.90702	121	12.8379	9.93506
149719485	nucleobindin-2 [Equus caballus]	189.429	9.05	1	3	3	5					1.07829	5	14.3598	1.0146	5	16.5527	1.04668	5	8.92528	420	50.1913	5.24951
338717803	transducin-like enhancer protein 3 [Equus caballus]	156.55	4.56	1	2	2	3	protein binding	nucleus	metabolic process; regulation of biological process	Pf00400; Pf03920	1.07826	3	2.55366	0.951845	3	4.42377	0.938383	3	4.66106	767	82.9119	7.1958
390480607	serine/arginine-rich splicing factor 10-like [Callithrix jacchus]	126.889	31.71	32	3	3	3				Pf00076	1.07825	2	1.58107	1.00872	2	1.80432	0.83424	2	14.546	123	14.8324	9.49561
55957228	phosphoprotein enriched in astrocytes 15 [Homo sapiens]	553.427	43.52	11	7	7	19	protein binding		cell death; regulation of biological process	Pf01335	1.07822	19	19.5546	1.11465	19	19.3914	0.952273	19	11.3017	108	12.5226	5.17334
338726767	double-strand break repair protein MRE11A [Equus caballus]	254.38	8.9	1	5	5	7	catalytic activity; DNA binding; metal ion binding; protein binding	chromosome; nucleus	cell organization and biogenesis; cell proliferation; metabolic process; regulation of biological process; reproduction; response to stimulus	Pf00149; Pf04152	1.07816	7	16.9622	0.979027	7	18.5414	0.991649	7	3.10211	708	80.5401	5.65576
338721508	isopentenyl-diphosphate Delta-isomerase II-like [Equus caballus]	194.839	10.96	1	3	3	5	catalytic activity			Pf00293	1.07812	5	2.76075	0.989968	5	13.81	0.975723	5	9.57123	301	33.3129	7.41553
194210857	pleckstrin homology domain-containing family O member 1-like [Equus caballus]	200.639	13.39	1	5	5	5	protein binding			Pf00169	1.07788	5	15.1482	1.04986	5	14.7965	0.990921	5	6.76733	478	53.4034	8.74854
119575290	hCG2002789, isoform CRA_b [Homo sapiens]	401.101	6.84	14	4	4	6	catalytic activity; protein binding		cell communication; metabolic process	Pf00018; Pf00787; Pf03894; Pf07653; Pf10456	1.07781	6	13.0936	1.05668	6	6.25805	1.03756	6	4.86728	541	59.1073	5.93506
403279429	importin subunit beta-1 isoform 2 [Saimiri boliviensis boliviensis]	1063.5	11.43	17	8	8	29				Protein not found	1.07754	29	22.086	1.06384	29	18.8653	1.01739	29	5.00503	805	89.2171	4.84326
194226046	putative GTP-binding protein Parf-like [Equus caballus]	557.412	7.39	1	4	4	12	nucleotide binding	cytoplasm; cytoskeleton	cell communication; regulation of biological process; response to stimulus	Pf00025; Pf00071; Pf08477	1.07743	12	9.09762	1.12695	12	12.2896	1.03355	12	9.1761	717	78.6131	5.35107
23956364	katanin p60 ATPase-containing subunit A-like 1 [Mus musculus]	75.4648	4.51	9	2	2	2	catalytic activity; nucleotide binding	cytoplasm; cytoskeleton	metabolic process	Pf00004; Pf01078; Pf06068; Pf07724; Pf07726; Pf07728; Pf09336	1.07735	2	3.227	0.918454	2	2.09369	1.01516	2	7.36839	488	55.1303	7.09326
297302379	ADP,ATP carrier protein 1, mitochondrial-like [Macaca mulatta]	220.513	27.59	14	3	3	6		membrane		Pf00153	1.07676	6	9.2857	1.00626	6	4.19535	0.987429	6	6.13437	116	11.5911	11.5024
149690698	gamma-synuclein-like [Equus caballus]	3476.46	95.28	1	20	20	102		cytoplasm	cell communication; cell organization and biogenesis; regulation of biological process; response to stimulus; transport	Pf01387	1.07672	92	23.8942	1.05469	92	23.8418	0.999504	92	9.98659	127	13.1568	4.85596
374081856	ras-related protein Rab-18 isoform 3 [Homo sapiens]	195.188	16.24	19	3	3	5	nucleotide binding	cytoplasm; nucleus	cell communication; regulation of biological process; response to stimulus; transport	Pf00025; Pf00071; Pf04670; Pf08477; Pf09439	1.07671	5	11.9105	1.14669	5	3.22563	0.98362	5	6.18213	197	22.444	8.96826
338728959	acyl-coenzyme A thioesterase 9, mitochondrial-like [Equus caballus]	130.509	5.51	1	3	3	5					1.07654	5	17.1832	1.15761	5	19.0135	1.02372	5	4.92706	508	57.3703	8.52881
338714521	succinyl-CoA ligase [GDP-forming] subunit beta, mitochondrial [Equus caballus]	392.161	13.8	1	6	6	9	catalytic activity; nucleotide binding	cytoplasm; mitochondrion	metabolic process	Pf00549; Pf08442	1.07648	8	37.584	1.33112	8	19.4825	1.04369	8	5.5662	384	41.1956	5.33838
5360085	NY-REN-2 antigen [Homo sapiens]	96.8784	4.04	10	2	2	3				Pf04146	1.07643	3	12.3801	1.0202	3	2.44323	0.960759	3	1.14441	570	61.2822	9.1001
281339062	hypothetical protein PANDA_011189 [Ailuropoda melanoleuca]	4738.73	44.4	2	5	22	100	nucleotide binding; protein binding	cytoplasm; cytoskeleton; cytosol; membrane; nucleus	cell organization and biogenesis; metabolic process	Pf00118	1.07634	40	10.4659	1.17553	40	14.3451	1.04576	40	9.63084	527	56.4856	6.34131
281347097	hypothetical protein PANDA_001857 [Ailuropoda melanoleuca]	333.884	20.89	10	4	4	10	metal ion binding	cytoplasm; membrane	transport		1.07608	10	25.4169	1.01674	10	26.5826	0.997779	10	4.36164	158	17.3904	5.52881
338713640	receptor expression-enhancing protein 5-like [Equus caballus]	201.998	7.84	1	3	3	6		membrane		Pf03134	1.07595	6	3.5135	1.1405	6	9.85826	0.984869	6	1.23043	153	17.2098	6.1001
395846808	nuclear receptor corepressor 2 isoform 3 [Otolemur garnettii]	170.115	1.99	6	4	4	4				Pf00249	1.07513	4	6.38058	1.05556	4	5.3223	1.0156	4	6.74962	2264	245.5	8.104
296219219	E3 ubiquitin-protein ligase CHIP [Callithrix jacchus]	238.161	17.82	4	4	4	5	catalytic activity; protein binding		metabolic process	Pf00515; Pf04564; Pf12895	1.0748	5	4.87563	1.02632	5	5.27767	0.98548	5	6.24478	303	34.8333	6.01123
338729698	glucose-6-phosphate 1-dehydrogenase [Equus caballus]	379.85	15.23	1	6	7	12	catalytic activity; nucleotide binding		metabolic process	Pf00479; Pf02781	1.07474	9	8.58491	1.24214	9	7.75838	1.03286	9	2.14192	545	62.2395	7.29834
338724832	protein Niban-like [Equus caballus]	157.785	3	1	2	2	4					1.07458	3	1.27022	1.02896	3	3.92136	1.02761	3	0.486245	932	102.856	4.76709
338712581	zinc-alpha-2-glycoprotein-like [Equus caballus]	128.163	15.38	1	3	3	3		membrane	response to stimulus	Pf00129; Pf07654	1.07411	3	10.4659	1.21208	3	14.4347	1.02089	3	4.19184	312	35.4375	5.19873
338724337	non-muscle caldesmon-like isoform 2 [Equus caballus]	2085.01	42.56	1	24	24	57				Pf02029	1.07375	57	16.4285	1.04869	57	25.1443	0.966638	57	14.7153	531	61.0752	6.93213
281347510	hypothetical protein PANDA_009130 [Ailuropoda melanoleuca]	1372.9	18.6	2	6	9	51	enzyme regulator activity	cell surface; cytoplasm; Golgi	cell communication; metabolic process; regulation of biological process; response to stimulus; transport	Pf00996	1.0735	22	16.4344	1.02558	22	7.1954	1.00162	22	18.0789	430	48.6218	6.96143
62027493	Hnrpa3 protein, partial [Mus musculus]	1186.24	27	34	6	6	36	nucleotide binding			Pf00076	1.07349	25	33.6097	0.91146	25	27.2793	0.904213	25	14.186	263	26.358	9.14404
62988942	unknown [Homo sapiens]	272.088	7.22	31	3	3	6	catalytic activity; metal ion binding	cytoplasm; membrane; mitochondrion	metabolic process	Pf00890; Pf01266; Pf03486; Pf07992; Pf12831	1.07307	6	5.04539	0.966574	6	15.8751	0.949779	6	7.84659	693	77.2036	6.84424
134152680	CUGBP Elav-like family member 2 isoform 2 [Homo sapiens]	105.855	4.99	2	2	2	2	nucleotide binding; RNA binding	cytoplasm; nucleus	cell organization and biogenesis; metabolic process	Pf00076	1.07284	2	31.7296	1.07099	2	20.762	1.01299	2	6.98603	521	55.6959	8.60205
126723082	nuclear ribonucleoprotein A [Oryctolagus cuniculus]	195.615	10.64	5	2	2	4	nucleotide binding; RNA binding		metabolic process	Pf00076	1.07257	4	19.7726	1.01632	4	22.9328	0.93584	4	27.726	282	31.2292	9.83252
21321594	N-acetylglucosamine-6-sulfatase [Equus caballus]	216.761	7.96	7	3	3	6	catalytic activity	cytoplasm; vacuole	metabolic process	Pf00884; Pf01663	1.07205	6	11.411	1.05134	6	3.91842	1.00308	6	3.38597	427	47.6122	9.12939
194213132	glucosidase 2 subunit beta [Equus caballus]	558.442	14.1	1	8	8	20				Pf07915; Pf12999	1.07193	20	14.3009	1.11812	20	10.0149	0.966381	20	3.23509	525	59.0576	4.42432
13242237	heat shock cognate 71 kDa protein [Rattus norvegicus]	7749.78	43.19	17	19	34	224	catalytic activity; nucleotide binding; protein binding	cell surface; cytoplasm; cytosol; extracellular; nucleus; organelle lumen	cell organization and biogenesis; metabolic process; regulation of biological process; response to stimulus	Pf00012; Pf02463; Pf06723	1.07188	118	14.3908	1.05853	118	16.116	1.00609	118	8.16484	646	70.8272	5.51611
395823558	elongation factor 1-beta [Otolemur garnettii]	1481.81	44.44	3	9	9	43	RNA binding	cytoplasm	metabolic process	Pf00736	1.07135	39	18.764	1.03746	39	20.4613	1.02602	39	10.4263	225	24.7593	4.70361
114585832	dolichyl-diphosphooligosaccharide--protein glycosyltransferase subunit STT3B isoform 4 [Pan troglodytes]	122.605	2.01	15	2	2	4	catalytic activity	membrane	metabolic process	Pf02516	1.07134	4	2.81533	0.956512	4	2.07734	0.992082	4	3.33461	796	90.2001	9.02686
351701645	Histone-binding protein RBBP4 [Heterocephalus glaber]	171.523	11.71	7	3	3	4	protein binding			Pf00400; Pf12265	1.07126	3	17.2919	0.952646	3	13.2495	0.882332	3	19.9874	410	45.6701	4.85596
281338162	hypothetical protein PANDA_000999 [Ailuropoda melanoleuca]	192.719	26.88	8	4	4	5		cytoplasm		Pf08597	1.07103	5	10.3244	1.10042	5	18.2401	1.08178	5	2.65127	160	18.0932	4.95752
350594915	beta-catenin-like protein 1-like, partial [Sus scrofa]	109.136	5.7	34	2	2	3					1.07092	3	25.9024	0.946337	3	13.2046	1.05813	3	1.13855	158	18.6367	7.50342
149698420	annexin A5-like [Equus caballus]	2667.05	50.16	3	17	18	96	metal ion binding			Pf00191	1.07074	65	10.9238	1.05261	65	9.44787	1.00801	65	8.16752	321	35.9766	5.08447
197099614	uncharacterized protein LOC100171826 [Pongo abelii]	252.006	22.47	18	3	3	7				Pf07159	1.0707	7	9.67726	0.992121	7	9.04542	0.974747	7	19.4285	178	20.1801	7.79639
149754677	phostensin-like [Equus caballus]	143.445	3.09	1	2	2	4	protein binding				1.07037	4	3.21276	1.11269	4	8.59061	0.983429	4	3.9389	615	67.7413	5.79541
149728613	60S ribosomal protein L29-like [Equus caballus]	71.1948	18.01	1	2	2	2	structural molecule activity	cytoplasm; cytosol; ribosome	metabolic process	Pf01779	1.07033	2	29.2933	1.18205	2	2.21308	1.14282	2	15.5827	161	17.718	11.7368
344256416	Receptor tyrosine-protein kinase erbB-3 [Cricetulus griseus]	130.024	1.42	1	2	2	3	catalytic activity; metal ion binding; nucleotide binding; receptor activity; signal transducer activity; structural molecule activity	cytoplasm; membrane; ribosome	cell communication; metabolic process; regulation of biological process; response to stimulus	Pf00069; Pf00757; Pf01030; Pf01283; Pf07714	1.07028	3	0.636399	1.02383	3	5.73472	0.950744	3	1.08666	1902	209.483	6.93213
332209301	cytoplasmic dynein 1 intermediate chain 2-like isoform 3 [Nomascus leucogenys]	722.795	13.35	5	4	4	16				Pf11540	1.07026	15	12.7482	0.90166	15	14.3519	0.927497	15	21.6304	629	70.3476	5.19873
390476975	stathmin-like [Callithrix jacchus]	1496.16	55.32	6	8	11	46				Pf00836	1.07014	30	24.2504	1.04616	30	24.4401	0.987997	30	6.44263	141	16.3304	6.56592
149720601	paxillin [Equus caballus]	514.745	9.81	1	4	4	9	metal ion binding			Pf00412; Pf03535	1.07013	9	18.2294	1.09541	9	14.2487	0.998047	9	11.2666	571	62.6861	6.63916
149724526	secernin-2 [Equus caballus]	323.406	14.82	1	3	3	8	catalytic activity		metabolic process	Pf03577	1.06999	8	13.6122	0.997657	8	2.87738	1.12694	8	16.4881	425	46.6401	5.5542
149692124	probable tRNA threonylcarbamoyladenosine biosynthesis protein OSGEP-like [Equus caballus]	186.86	15.82	3	4	4	4	catalytic activity		metabolic process	Pf00814	1.06994	4	12.6333	0.944241	4	13.1591	0.97014	4	8.66422	335	36.3761	5.52881
345326224	ras-related protein Ral-A-like [Ornithorhynchus anatinus]	243.713	32.61	11	2	4	10	nucleotide binding		cell communication; regulation of biological process; response to stimulus	Pf00071	1.06978	4	21.471	1.02817	4	6.78312	0.971507	4	13.7198	138	15.8314	9.72998
281347141	hypothetical protein PANDA_010485 [Ailuropoda melanoleuca]	159.655	13.77	12	2	2	4	enzyme regulator activity; protein binding	cytoplasm; nucleus	cell death; cell growth; cell organization and biogenesis; cell proliferation; metabolic process; regulation of biological process	Pf00023; Pf12796	1.0696	4	21.0355	0.998829	4	4.53509	0.968821	4	5.08291	167	18.1583	6.27783
281354578	hypothetical protein PANDA_014824 [Ailuropoda melanoleuca]	111.063	2.01	6	2	2	3	catalytic activity; protein binding	cytoplasm	cell death; cell growth; cell organization and biogenesis; metabolic process; regulation of biological process; response to stimulus	Pf00443	1.06924	3	7.36361	1.00431	3	5.72301	0.962134	3	6.42459	1343	153.35	5.07178
403262952	yorkie homolog [Saimiri boliviensis boliviensis]	418.468	10.32	13	3	3	6				Protein not found	1.06902	6	11.6862	1.06847	6	13.8821	1.04337	6	2.96184	436	47.7203	5.36377
338729504	WD repeat-containing protein 44 [Equus caballus]	414.631	5.85	2	4	4	11	protein binding			Pf00400	1.069	9	19.4034	1.09549	9	14.73	1.00226	9	5.53301	906	100.291	5.52881
149731170	26S proteasome non-ATPase regulatory subunit 2 isoform 1 [Equus caballus]	303.731	5.95	1	3	3	6		membrane		Pf01851	1.06876	6	31.6347	1.03843	6	5.13079	0.973828	6	3.43033	908	100.097	5.19873
338727302	rho guanine nucleotide exchange factor 17 [Equus caballus]	50.493	0.97	1	2	2	2	enzyme regulator activity	membrane	cell communication; regulation of biological process; response to stimulus	Pf00621; Pf08745	1.06845	2	10.4502	0.984619	2	15.8306	0.97556	2	11.8435	1955	210.326	6.15088
355690422	Glia maturation factor beta [Mustela putorius furo]	377.53	30	14	6	7	12	protein binding			Pf00241	1.06831	10	12.0142	1.13826	10	18.811	0.995966	10	12.5318	140	16.4184	5.16064
194225326	alpha-1-antiproteinase 2-like [Equus caballus]	2043.53	31.83	1	9	14	56	enzyme regulator activity			Pf00079	1.06789	37	10.0979	1.10272	37	9.78153	1.02073	37	5.9698	421	46.8962	5.56689
60360552	mKIAA4169 protein [Mus musculus]	106.839	7.83	35	2	2	2	catalytic activity; nucleotide binding	cytoplasm; cytoskeleton		Pf00735; Pf01926; Pf03193	1.06774	2	28.5238	1.08939	2	36.3729	1.05277	2	0.418983	281	31.8314	8.47021
338715795	integrin alpha-6 [Equus caballus]	386.499	7.97	1	2	6	9		membrane		Pf01839; Pf08441	1.0677	3	11.461	1.0296	3	1.59995	1.0392	3	1.12958	954	106.466	7.97217
281343952	hypothetical protein PANDA_009432 [Ailuropoda melanoleuca]	254.219	35	11	2	3	5	protein binding			Pf12799	1.06765	4	1.41478	1.07823	4	3.62065	0.980594	4	1.13337	160	18.0181	4.42432
338711324	galactokinase-like [Equus caballus]	151.373	13.52	2	3	3	4				Pf08544; Pf10509	1.06739	4	5.25779	1.04013	4	3.02544	0.949358	4	2.91798	392	42.1525	6.1001
350591167	tyrosine-protein phosphatase non-receptor type 23-like [Sus scrofa]	212.844	5.55	8	4	4	6				Pf03097; Pf05667	1.06719	5	8.31911	1.10471	5	13.0063	0.960312	5	4.3741	1135	124.397	7.02002
345797826	Purkinje cell protein 4 like 1, partial [Canis lupus familiaris]	281.358	36.36	6	3	3	7					1.06698	7	10.0713	1.02518	7	11.5848	0.908603	7	6.6191	66	7.17468	8.44092
332853611	tropomyosin alpha-4 chain-like isoform 2 [Pan troglodytes]	5579.92	67.34	1	3	24	155				Pf00261; Pf12718	1.06694	3	11.6398	1.02063	3	1.00682	0.84465	3	9.03295	248	28.5915	4.70361
355704209	mercaptopyruvate sulfurtransferase [Mustela putorius furo]	217.656	8.11	4	2	2	5	catalytic activity			Pf00581	1.06693	5	7.74065	1.08479	5	8.81534	1.00796	5	3.0999	296	32.9806	6.53662
194375063	unnamed protein product [Homo sapiens]	225.342	16.29	28	3	3	7	protein binding			Pf00400	1.0669	7	22.3348	1.06204	7	29.3499	1.02266	7	4.98438	221	24.4174	9.37842
157427848	hepatoma-derived growth factor-related protein 2 [Bos taurus]	146.095	3.27	10	3	3	4	DNA binding	nucleus	metabolic process	Pf11467	1.06684	4	9.07859	1.14963	4	2.34714	0.945637	4	3.12221	551	61.1521	8.45557
397466400	proteasome subunit alpha type-5, partial [Pan paniscus]	685.563	23.98	8	5	5	19				Pf00227; Pf10584	1.06672	17	10.5681	1.07575	17	5.61753	0.988822	17	13.7967	221	24.0081	4.84326
403293333	eukaryotic translation initiation factor 3 subunit I [Saimiri boliviensis boliviensis]	547.697	27.76	10	6	6	14				Protein not found	1.06656	14	11.9417	1.08368	14	14.4452	0.968666	14	7.71041	281	31.5335	6.11279
221045376	unnamed protein product [Homo sapiens]	268.231	26.35	20	3	5	7	protein binding			Pf00241	1.06649	4	8.3708	1.09132	4	5.42544	1.003	4	1.00146	148	16.5376	8.49951
119372007	RecName: Full=Thimet oligopeptidase	120.395	3.78	5	2	2	2	catalytic activity; metal ion binding	cytoplasm	metabolic process	Pf01432	1.06644	2	10.8922	1.11548	2	19.3631	1.06744	2	13.1515	687	78.0895	6.17627
291390749	non-histone chromosomal protein HMG-14-like [Oryctolagus cuniculus]	124.442	22	9	2	2	4					1.0662	4	1.55804	1.08977	4	5.83184	0.974171	4	17.7647	100	10.5596	9.62744
149722008	tubulin-folding cofactor B-like [Equus caballus]	318.35	22.13	1	7	7	11				Pf01302	1.066	11	22.9552	1.08882	11	17.453	0.976303	11	5.69728	244	27.2605	5.43994
253706	14-3-3 protein zeta chain [cattle, brain, Peptide, 245 aa]	1448.76	49.8	1	8	15	54				Pf00244	1.0657	22	12.5901	1.07617	22	8.79931	0.954242	22	11.1174	245	27.6958	4.79248
338721706	thioredoxin domain-containing protein 12-like [Equus caballus]	234.714	25	8	4	4	5			cellular homeostasis; regulation of biological process	Pf00085	1.06547	5	6.77806	1.04974	5	16.0327	1.05221	5	3.68055	172	19.1816	5.16064
6425087	gamma actin-like protein [Mus musculus]	6279.89	40.97	1	1	15	242	nucleotide binding	cytoplasm; cytoskeleton		Pf00022	1.06543	11	25.8414	1.03283	12	20.3994	1.01026	12	18.0252	393	43.5725	5.23682
351694522	Pyrroline-5-carboxylate reductase 3 [Heterocephalus glaber]	122.794	8.06	4	2	2	3	catalytic activity; nucleotide binding	cytoplasm; membrane	metabolic process	Pf01210; Pf03807	1.0652	3	15.5447	0.959839	3	8.64032	0.940825	3	1.74008	273	29.072	6.78564
338722637	fibrinogen gamma chain [Equus caballus]	731.661	20.14	1	9	9	23	protein binding	cell surface; cytoplasm; extracellular; membrane	cell communication; cell organization and biogenesis; coagulation; regulation of biological process; response to stimulus	Pf00147; Pf05911; Pf08702	1.06519	23	13.7085	1.09509	23	16.4191	1.00763	23	3.99898	437	49.7641	5.64307
296477891	guanine nucleotide-binding protein G(o) subunit alpha [Bos taurus]	776.439	25.21	19	4	7	23	nucleotide binding; signal transducer activity	membrane	cell communication; regulation of biological process; response to stimulus	Pf00025; Pf00503	1.06511	8	7.18748	1.04082	8	5.65784	0.975933	8	3.85289	353	39.8899	5.52881
281353659	hypothetical protein PANDA_006181 [Ailuropoda melanoleuca]	690.944	28.38	11	4	4	17	nucleotide binding		metabolic process; regulation of biological process; response to stimulus	Pf00076	1.06493	17	12.6326	1.09188	17	16.9807	0.975785	17	11.0661	148	15.8525	9.26123
115496093	lymphocyte-specific protein 1 [Bos taurus]	212.034	15.98	1	2	6	8	signal transducer activity	cytoplasm; Golgi; membrane	cell communication; defense response; regulation of biological process; response to stimulus	Pf02029	1.06483	2	15.0024	0.93243	2	17.6609	0.950932	2	7.34724	363	39.3019	4.75439
55733201	hypothetical protein [Pongo abelii]	831.756	21.73	43	9	9	20	catalytic activity; nucleotide binding; RNA binding		metabolic process; response to stimulus	Pf00004; Pf00910; Pf01078; Pf05272; Pf05496; Pf06068; Pf07724; Pf07728	1.06469	19	12.4901	1.06846	19	12.0678	0.981136	19	8.76419	543	60.3948	6.65381
338717343	tight junction protein ZO-1-like [Equus caballus]	2077.32	12.58	1	20	20	51	protein binding			Pf00595; Pf00625; Pf00791; Pf07653	1.06413	51	13.9525	1.03191	51	15.6526	0.976146	51	6.90795	1852	206.378	7.15186
338719794	iron-sulfur cluster assembly 2 homolog, mitochondrial-like [Equus caballus]	232.799	25.53	23	3	3	5				Pf01521	1.06402	5	14.9318	1.10199	5	7.3758	1.01142	5	2.56091	141	15.2684	4.70361
395535705	pre-mRNA-splicing factor SPF27 isoform 2 [Sarcophilus harrisii]	328.089	18.75	3	3	3	9				Pf05700	1.06385	9	6.80616	1.09713	9	10.6573	1.01229	9	11.884	208	23.9578	5.09717
338714206	dysferlin-like [Equus caballus]	110.996	1.7	1	2	2	3	protein binding	membrane		Pf00168; Pf06398; Pf08150; Pf08151; Pf08165; Pf10409	1.06385	3	1.38142	0.988876	3	1.02654	1.02695	3	4.32231	2114	240.372	5.65576
344249385	Proteasome subunit beta type-1 [Cricetulus griseus]	169.36	24.29	26	2	2	3	catalytic activity	membrane; proteasome	metabolic process	Pf00227	1.06351	3	9.93893	0.95361	3	0.828092	0.930436	3	6.66746	140	15.6129	8.104
338711386	formin-like 1 [Equus caballus]	116.295	2.46	1	2	2	2	protein binding	membrane	cell organization and biogenesis	Pf02181; Pf06367; Pf06371	1.06321	1		1.11103	1		1.03583	1		1137	126.263	6.40479
90076686	unnamed protein product [Macaca fascicularis]	366.86	31.28	22	5	6	9	catalytic activity; nucleotide binding; RNA binding		metabolic process; reproduction; response to stimulus	Pf00004; Pf00910; Pf01057; Pf01078; Pf05496; Pf05673; Pf05729; Pf06068; Pf07724; Pf07726; Pf07728	1.06251	6	22.2809	1.06037	6	22.8534	1.00508	6	1.50002	227	25.3304	8.04541
390466375	CTTNBP2 N-terminal-like protein [Callithrix jacchus]	140.276	6.85	11	3	3	4				Pf01576; Pf02463; Pf04111; Pf04156; Pf05557; Pf07888; Pf09726; Pf09727; Pf09728; Pf12128	1.06231	4	14.4891	1.00014	4	3.12905	0.972135	4	4.41992	628	68.8422	8.25049
149744936	serine/threonine-protein kinase PAK 3 isoform 1 [Equus caballus]	724.668	13.6	27	2	7	17	catalytic activity; nucleotide binding; protein binding		metabolic process	Pf00069; Pf00786; Pf07714	1.06215	5	11.1226	0.977291	5	5.07546	1.02392	5	2.43345	544	60.6127	5.51611
119613934	mitogen-activated protein kinase-activated protein kinase 2, isoform CRA_d [Homo sapiens]	135.745	11.11	25	2	2	2	catalytic activity; nucleotide binding		metabolic process	Pf00069; Pf07714	1.06186	2	15.431	1.02939	2	18.0008	1.01907	2	9.92374	234	27.0048	8.67529
224555775	tropomodulin 1 [Sus scrofa]	259.381	29.77	10	4	4	6	protein binding	cytoplasm; cytoskeleton; membrane; nucleus	cell differentiation; cell organization and biogenesis		1.06186	6	15.6838	1.10288	6	15.04	1.00432	6	6.14097	131	14.5058	9.75928
67463742	Chain B, Tubulin-Colchicine-Vinblastine: Stathmin-Like Domain Complex	12437.7	60.45	1	2	23	338	catalytic activity; nucleotide binding		cell organization and biogenesis; metabolic process	Pf00091; Pf03953; Pf10644	1.06176	18	21.6332	1.17583	18	13.4974	1.05793	18	8.94664	445	49.859	4.89404
149730373	COMM domain-containing protein 6-like [Equus caballus]	108.825	29.41	1	2	2	2	protein binding		metabolic process; regulation of biological process	Pf07258	1.06127	2	2.34177	0.99681	2	4.9159	1.0422	2	5.14019	85	9.6979	7.18115
194219947	PDZ and LIM domain protein 4-like [Equus caballus]	560.333	25.68	1	6	6	13	metal ion binding; protein binding			Pf00412; Pf00595	1.0612	12	8.09164	1.04409	12	9.27205	0.989217	12	5.91446	331	35.3818	7.89893
114326546	phosphoglycerate mutase 1 [Mus musculus]	2462.35	51.57	13	14	14	69	catalytic activity; protein binding	cytoplasm; cytosol	metabolic process; regulation of biological process	Pf00300	1.06119	69	10.2915	1.12085	69	9.13246	1.0149	69	7.87393	254	28.8139	7.18115
221040652	unnamed protein product [Homo sapiens]	684.856	10.23	13	5	7	16	protein binding; structural molecule activity	cytoskeleton; membrane		Pf01044	1.0609	8	12.6448	1.01108	8	19.3893	1.0331	8	21.8697	860	95.4682	5.88428
84627474	RBM26 protein [Homo sapiens]	110.28	5.91	17	3	3	3				Pf00076	1.06077	3	21.3553	1.12882	3	16.249	0.98801	3	6.62302	558	62.5416	9.12939
311334627	glyceraldehyde-3-phosphate dehydrogenase [Heterocephalus glaber]	4479.47	43.56	2	1	14	188	catalytic activity		metabolic process	Pf00044; Pf02800	1.06062	5	21.5715	0.832085	5	43.0822	0.88507	5	3.27973	225	23.5717	8.25049
194213473	arf-GAP with Rho-GAP domain, ANK repeat and PH domain-containing protein 1 [Equus caballus]	140.261	1.86	1	3	3	3	enzyme regulator activity; metal ion binding; protein binding		cell communication; metabolic process; regulation of biological process; response to stimulus	Pf00169; Pf00536; Pf00620; Pf00788; Pf01412; Pf07647	1.06044	3	9.20275	1.06285	3	24.8247	1.03749	3	11.7985	1454	161.795	6.16357
390462155	syntaxin-binding protein 5 [Callithrix jacchus]	293.039	5.82	6	4	4	5		membrane		Pf00957; Pf08366	1.06034	5	16.1944	1.0482	5	7.97349	1.00712	5	3.8856	1100	121.7	6.97607
194225090	c-1-tetrahydrofolate synthase, cytoplasmic [Equus caballus]	943.866	19.79	2	17	17	38	catalytic activity; nucleotide binding		metabolic process	Pf00763; Pf01268; Pf02882	1.05965	31	12.8076	1.04665	31	11.0635	1.01067	31	4.51573	935	101.089	7.02002
32469616	RecName: Full=Myelin basic protein; Short=MBP	794.001	36.05	2	3	7	23	structural molecule activity	membrane		Pf01669	1.05934	14	9.93308	1.08464	14	9.08275	1.01068	14	5.01904	172	18.7136	11.356
149726644	sideroflexin-1-like [Equus caballus]	180.355	8.39	2	2	2	4	transporter activity	membrane	transport	Pf03820	1.05899	4	1.45425	1.0606	4	4.92716	1.03423	4	8.31794	322	35.6434	9.23193
338719064	EMILIN-3-like [Equus caballus]	187.655	4.36	1	3	3	4	protein binding	membrane		Pf00038; Pf07546	1.05895	4	24.5128	1.02748	4	18.5635	1.06063	4	13.8706	986	105.137	8.35303
306922412	malate dehydrogenase 2, NAD (mitochondrial) [Equus caballus]	8203.33	50	2	7	15	170	catalytic activity; nucleotide binding	cytoplasm; membrane; mitochondrion; nucleus	metabolic process	Pf00056; Pf01073; Pf01118; Pf02866	1.05793	31	9.76371	1.14245	31	8.87362	0.975034	31	6.86203	338	35.5887	8.55811
335310139	dnaJ homolog subfamily B member 1-like, partial [Sus scrofa]	106.747	9	2	3	3	5	protein binding		metabolic process	Pf00226; Pf01556	1.05749	5	3.91565	0.98809	5	24.5255	0.99096	5	5.54885	289	32.1394	9.42236
301764535	dolichyl-diphosphooligosaccharide--protein glycosyltransferase subunit 1-like [Ailuropoda melanoleuca]	846.683	20.46	1	12	12	24	catalytic activity	cytoplasm; endoplasmic reticulum; membrane	metabolic process	Pf04597	1.05743	23	20.8443	1.06301	23	16.8939	1.02185	23	7.33946	606	68.5499	6.55127
355666834	acyl-CoA synthetase short-chain family member 3 [Mustela putorius furo]	149.982	5.83	4	3	3	5	catalytic activity	membrane	metabolic process	Pf00501; Pf11930	1.05715	3	17.8609	1.00242	3	13.46	0.98099	3	0.739241	583	63.8889	7.38623
327532735	matrin-3 [Equus caballus]	1047.49	15.67	1	12	12	23	catalytic activity; DNA binding		metabolic process	Pf04931	1.05664	23	27.5961	1.0247	23	18.938	1.00405	23	7.32975	849	94.6859	6.25244
380800885	sorting nexin-3 isoform b, partial [Macaca mulatta]	269.174	45.35	11	2	3	8	protein binding		cell communication	Pf00787	1.05642	5	20.9659	1.06403	5	14.0957	0.943286	5	5.30685	86	10.0343	8.19189
194225945	nuclear pore complex protein Nup214 [Equus caballus]	128.509	1.87	1	3	3	3		membrane		Pf12297	1.05611	2	23.1143	1.06938	2	8.53767	1.0296	2	10.6446	2087	213.561	7.92822
194219056	proline-rich transmembrane protein 2-like [Equus caballus]	258.634	12.36	1	3	3	6		membrane	response to stimulus	Pf04505; Pf05616	1.05572	6	22.1004	1.1685	6	20.8293	1.04511	6	15.0164	348	35.6837	4.65283
32452905	TPA_exp: kinesin light chain 1A [Homo sapiens]	545.567	8.92	60	4	5	14	catalytic activity; motor activity; protein binding	cytoskeleton		Pf08317; Pf09311; Pf12128	1.05509	12	16.684	0.967067	12	12.6528	0.919338	12	11.7066	538	61.164	5.75732
301775970	ADP-ribosylation factor GTPase-activating protein 3-like isoform 2 [Ailuropoda melanoleuca]	140.695	5.71	3	2	2	2	enzyme regulator activity; metal ion binding	nucleus	metabolic process; regulation of biological process	Pf00859; Pf01412	1.05501	1		1.08742	1		0.964771	1		473	51.9697	7.25439
75773784	IDH3B protein [Bos taurus]	330.341	11.2	3	4	4	6	catalytic activity; metal ion binding; nucleotide binding		metabolic process	Pf00180	1.05483	6	6.64098	1.07469	6	8.37065	1.03198	6	5.52675	384	42.3388	8.67529
380792951	tubulin beta chain, partial [Macaca mulatta]	13007.2	63.22	8	4	21	358	catalytic activity; nucleotide binding; structural molecule activity	cytoplasm; cytoskeleton	cell organization and biogenesis; cellular component movement; metabolic process	Pf00091; Pf03953; Pf10644	1.05471	69	10.9965	1.10351	69	12.7424	1.01612	69	11.6662	397	44.2619	6.46826
311276634	mitochondrial import inner membrane translocase subunit Tim8 A-like [Sus scrofa]	172.591	49.48	2	3	3	5	metal ion binding	cytoplasm; membrane; mitochondrion	cell organization and biogenesis; transport	Pf02953	1.05452	5	9.9518	1.00812	5	14.5272	1.05772	5	6.3198	97	11.0343	5.16064
332229686	dynamin-1 [Nomascus leucogenys]	580.226	16.65	31	10	14	19	catalytic activity; nucleotide binding; protein binding			Pf00169; Pf00350; Pf01031; Pf02212	1.05438	13	9.60397	1.00473	13	9.86318	1.03119	13	6.76822	823	92.6537	7.12256
344283003	cyclin-dependent kinase 11-like [Loxodonta africana]	74.9488	3.8	49	2	2	2	catalytic activity; nucleotide binding		metabolic process	Pf00069; Pf07714	1.05433	2	16.4128	1.15972	2	3.18812	0.969751	2	12.2099	632	73.553	6.87354
149044715	similar to DKFZP566K1924 protein, isoform CRA_a [Rattus norvegicus]	154.165	19.58	12	3	3	5					1.05366	4	3.90592	1.11437	4	5.55324	1.02935	4	3.7837	143	15.314	8.83643
338719681	tight junction protein ZO-2-like [Equus caballus]	496.466	10.73	1	12	12	19	protein binding			Pf00595; Pf00625; Pf07653	1.05364	16	17.5478	1.07805	16	21.3453	0.985225	16	6.7522	1174	131.888	6.99072
345329641	NADH dehydrogenase [ubiquinone] flavoprotein 2, mitochondrial-like [Ornithorhynchus anatinus]	412.937	16.86	1	1	2	19	catalytic activity; nucleotide binding		metabolic process	Pf01257	1.05354	9	6.1422	1.05768	9	7.14045	0.979295	9	7.48363	255	27.7983	8.04541
149724871	rab GTPase-binding effector protein 1 [Equus caballus]	543.711	13.46	1	9	9	15	enzyme regulator activity; protein binding	membrane		Pf03528; Pf09311; Pf09726; Pf12128	1.05324	15	9.1204	0.97025	15	16.6786	1.00683	15	14.6108	884	101.913	5.09717
338729754	rab GDP dissociation inhibitor alpha-like [Equus caballus]	2050.34	25.38	1	9	12	68		membrane		Pf00996	1.05312	39	14.2894	1.13147	39	19.9822	1.00307	39	6.33605	457	51.6499	5.43994
27806103	polypyrimidine tract-binding protein 1 [Bos taurus]	385.453	9.42	5	5	6	9	nucleotide binding; RNA binding	nucleus	cell differentiation; metabolic process; regulation of biological process	Pf00076	1.05296	8	15.7525	0.98194	8	17.6835	0.995182	8	4.00528	531	57.0696	9.17334
230867	Chain R, Twinning In Crystals Of Human Skeletal Muscle D-Glyceraldehyde-3- Phosphate Dehydrogenase	2851.39	21.26	3	6	9	85	catalytic activity; nucleotide binding		metabolic process	Pf00044; Pf02800	1.05269	29	13.2585	1.02165	29	11.1236	1.00796	29	3.58262	334	35.8533	7.06396
338715611	integrin alpha-V [Equus caballus]	323.028	7.5	1	6	6	12		membrane		Pf01839; Pf08441	1.05253	9	19.7171	1.14708	9	8.23251	1.03744	9	5.71885	1266	139.788	6.58057
149701606	vitamin D-binding protein-like [Equus caballus]	5853.81	12.91	1	9	9	134		extracellular		Pf00273; Pf09164	1.05232	132	17.6351	1.00092	132	8.15605	0.986768	132	6.11389	488	54.2915	5.61768
194215774	aldehyde dehydrogenase family 16 member A1-like [Equus caballus]	291.219	7.72	1	4	4	5	catalytic activity		metabolic process	Pf00171; Pf07368	1.0522	5	14.2432	1.05875	5	7.70575	1.01586	5	7.08515	803	85.3381	6.7124
281344609	hypothetical protein PANDA_014403 [Ailuropoda melanoleuca]	71.352	5.25	13	2	2	2	protein binding				1.05205	2	14.5957	1.11233	2	5.75364	1.07788	2	0.623196	419	44.2041	10.9312
338721398	hypothetical protein LOC100060291 [Equus caballus]	265.683	7.41	1	4	4	5	catalytic activity; transporter activity	membrane	transport	Pf01544; Pf05911; Pf08614; Pf12072	1.05201	4	12.9613	1.04419	4	17.982	0.987157	4	11.7132	459	50.1393	8.00146
228008396	heterogeneous nuclear ribonucleoprotein Q isoform 2 [Homo sapiens]	580.21	16.16	22	7	7	13	nucleotide binding			Pf00076	1.05198	13	17.6879	0.977744	13	10.064	0.991462	13	9.59464	464	52.0142	9.15869
149729646	programmed cell death 6-interacting protein [Equus caballus]	523.552	13.13	2	12	12	19				Pf03097	1.05197	18	19.3434	1.11578	18	15.3543	0.982026	18	5.81023	868	96.1303	6.40479
114612484	chromobox protein homolog 3 isoform 2 [Pan troglodytes]	584.817	16.76	31	3	3	13		nucleus		Pf00385; Pf01393	1.05196	12	20.9998	1.0931	12	8.32429	1.0478	12	10.9933	173	19.6958	5.12256
78369418	THO complex subunit 4 [Bos taurus]	261.944	18.68	1	4	4	6	nucleotide binding; RNA binding	cytoplasm; nucleus; organelle lumen; spliceosomal complex	metabolic process; reproduction; transport	Pf00076	1.05186	6	25.0579	1.05433	6	18.9013	0.930904	6	4.49983	257	26.9366	11.1509
126352618	2'-5'-oligoadenylate synthase 3 [Equus caballus]	243.705	2.77	1	3	3	4	catalytic activity; nucleotide binding; RNA binding		response to stimulus	Pf01909; Pf10421	1.05185	4	52.9371	1.06945	4	19.4406	1.01144	4	8.16754	1084	120.665	7.54736
122889610	copine III [Mus musculus]	263.111	13.22	25	2	2	6	protein binding			Pf00168	1.05173	6	7.90505	1.05873	6	8.60927	0.955669	6	2.10172	174	19.6161	6.04932
148704617	proteasome (prosome, macropain) subunit, alpha type 3, isoform CRA_b [Mus musculus]	149.776	32.79	37	3	3	3	catalytic activity	proteasome	metabolic process	Pf00227; Pf10584	1.05158	3	11.9172	0.979067	3	10.3835	0.997941	3	2.72999	122	13.1657	8.85107
291384724	phosphoglycerate kinase 1 [Oryctolagus cuniculus]	1264.13	30.94	2	2	10	37	catalytic activity	cytoplasm; membrane	metabolic process	Pf00162	1.05158	1		0.975042	1		1.01188	1		417	44.6041	8.104
350595655	RNA-binding protein 10-like [Sus scrofa]	169.016	7.79	38	5	5	5	metal ion binding	membrane		Pf00641; Pf01585; Pf12656	1.05153	5	12.6117	1.01076	5	15.1034	0.955586	5	3.8087	770	84.4898	7.21045
194211014	protein FAM40A-like [Equus caballus]	140.037	3.23	12	3	3	4		nucleus	cell organization and biogenesis; regulation of biological process	Pf07923; Pf11882	1.05146	4	15.1905	1.01404	4	17.5003	0.956174	4	5.46096	837	95.4828	6.22705
148666588	mCG125725 [Mus musculus]	133.014	27.5	16	3	3	5	protein binding	cytoskeleton	cell organization and biogenesis	Pf02970	1.05122	5	5.07952	1.00709	5	3.48686	0.958541	5	0.624456	80	8.96464	7.97217
149746361	protein KIAA1967 homolog [Equus caballus]	616.318	14.49	1	10	10	15			cell death		1.05114	15	22.076	1.07913	15	20.0372	1.00286	15	11.1331	918	102.137	5.2749
355723570	transcription elongation factor A protein-like 4 [Mustela putorius furo]	95.9197	14.63	4	2	2	3	RNA binding		metabolic process	Pf04538	1.05098	3	11.7627	1.01143	3	14.7867	1.02612	3	10.1363	123	14.2182	9.23193
349501107	ribosomal protein, large, P2 [Sus scrofa]	1467.75	52.17	1	7	7	34	structural molecule activity	cytoplasm; ribosome	metabolic process	Pf00428	1.05022	33	32.472	1.03275	33	43.3551	1.01856	33	16.4087	115	11.6859	4.53857
338723034	leucine-rich repeat-containing protein 16C-like [Equus caballus]	111.805	2.34	1	2	2	2		membrane			1.05012	2	35.586	0.939771	2	37.3963	0.999507	2	1.4634	1450	156.401	6.88818
149693692	alcohol dehydrogenase [NADP+] isoform 1 [Equus caballus]	782.607	31.17	1	8	8	21	catalytic activity	cytoplasm; cytosol; membrane	metabolic process	Pf00248	1.04991	19	10.2029	1.05339	19	11.2559	1.00773	19	5.95539	324	36.5688	6.80029
348562957	calpain small subunit 1-like [Cavia porcellus]	363.304	18.39	16	3	3	10		membrane			1.04956	10	30.6443	1.0903	10	49.6003	1.0672	10	11.6385	261	27.8686	5.31299
289577114	eukaryotic translation initiation factor 4 gamma 2 isoform 2 [Homo sapiens]	413.894	8.4	25	7	7	10	DNA binding; protein binding; RNA binding			Pf02020; Pf02847; Pf02854	1.04956	10	19.1455	1.05545	10	14.0284	1.0086	10	7.8615	869	98.0877	6.99072
380811882	guanine nucleotide-binding protein G(I)/G(S)/G(T) subunit beta-1 [Macaca mulatta]	579.316	19.41	1	2	5	14	protein binding			Pf00400	1.04942	6	31.611	1.04665	6	6.0148	0.856087	6	7.19054	340	37.295	6.17627
343959486	v-crk sarcoma virus CT10 oncogene homolog [Pan troglodytes]	495.335	42.65	5	1	6	9	protein binding			Pf00017; Pf00018; Pf07653	1.04932	3	6.48541	1.02025	3	6.42519	0.991905	3	11.6363	204	22.8405	5.49072
194213030	NADH dehydrogenase [ubiquinone] 1 beta subcomplex subunit 7-like [Equus caballus]	141.26	13.87	1	2	2	3	catalytic activity	cytoplasm; mitochondrion		Pf05676	1.04928	3	3.79873	0.809198	3	18.4673	0.928459	3	5.42598	137	16.045	9.24658
355677151	CDC42 effector protein 1 [Mustela putorius furo]	83.8548	9.43	21	2	2	2	protein binding			Pf00786	1.04897	2	1.97407	1.02066	2	4.41693	0.974002	2	3.9606	159	16.6325	11.3413
255522867	60S ribosomal protein L7 [Equus caballus]	75.7694	6.83	1	2	2	4	structural molecule activity	cytoplasm; ribosome	metabolic process	Pf00327; Pf08079	1.04885	4	31.3845	0.838366	4	26.8517	0.955987	4	2.47795	249	29.3503	10.7261
149737463	golgin subfamily A member 5 [Equus caballus]	327.601	12.84	1	6	6	6	catalytic activity; motor activity; protein binding; transporter activity	cytoplasm; cytoskeleton; Golgi; membrane	cell organization and biogenesis; transport	Pf01496; Pf01576; Pf02463; Pf05557; Pf05622; Pf07888; Pf08317; Pf09787; Pf12128	1.04879	5	12.2131	1.0341	5	22.121	0.986622	5	5.83666	732	82.7747	5.60498
194225378	serine/threonine-protein kinase MRCK beta [Equus caballus]	249.301	4.32	1	5	5	7	catalytic activity; enzyme regulator activity; motor activity; nucleotide binding; protein binding	chromosome; cytoplasm; cytoskeleton; extracellular; Golgi; membrane; mitochondrion; nucleus; organelle lumen	cell communication; cell organization and biogenesis; cellular component movement; development; metabolic process; regulation of biological process; reproduction; response to stimulus; transport	Pf00038; Pf00069; Pf00130; Pf00261; Pf00433; Pf00769; Pf00780; Pf01442; Pf01576; Pf02029; Pf02463; Pf02841; Pf03148; Pf03938; Pf03962; Pf04012; Pf04111; Pf04156; Pf04849; Pf05010; Pf05276; Pf05483; Pf05557; Pf05622; Pf05667; Pf05701; Pf05911; Pf06008; Pf06160; Pf07321; Pf07714; Pf07888; Pf07926; Pf08317; Pf08826; Pf09726; Pf09728; Pf09730; Pf09731; Pf09787; Pf10147; Pf10168; Pf10174; Pf10186; Pf1…	1.04856	6	14.0187	1.00577	6	13.5892	0.988665	6	2.62726	1758	199.093	6.80029
194208508	ankyrin-2 [Equus caballus]	2081.15	8.82	1	23	28	55	protein binding	nucleus	cell communication; metabolic process; regulation of biological process; reproduction; response to stimulus	Pf00023; Pf00531; Pf00791; Pf00859; Pf05109; Pf05539; Pf08729; Pf12796	1.04839	45	9.2182	1.10143	45	12.7885	1.0375	45	8.30057	4012	439.436	5.04639
126722894	protein FAM195B [Homo sapiens]	146.105	39.18	10	3	3	4					1.04817	4	9.57714	1.01648	4	1.53743	0.99485	4	4.61944	97	10.9136	9.40771
403301195	60S ribosomal protein L4-like, partial [Saimiri boliviensis boliviensis]	146.622	19.55	23	3	3	5				Protein not found	1.04809	3	13.7994	1.03282	3	11.4459	1.04352	3	1.99641	179	19.8255	10.5942
73958861	pyridoxal-dependent decarboxylase domain-containing protein 1 isoform 1 [Canis lupus familiaris]	218.345	5.46	1	3	3	4	catalytic activity		metabolic process	Pf00282	1.04791	4	5.924	1.04861	4	18.6756	1.01962	4	6.3368	788	86.7275	5.42725
194207989	adaptin ear-binding coat-associated protein 2-like [Equus caballus]	124.224	13.96	1	2	2	4		cytoplasm; membrane	transport	Pf07933	1.04741	4	15.0704	1.03027	4	3.07218	1.00011	4	2.26426	265	28.4904	8.38232
395541637	NEDD8 ultimate buster 1-like, partial [Sarcophilus harrisii]	79.6448	7.2	16	2	2	2					1.04735	2	5.59985	1.14369	2	0.514842	1.00348	2	0.79833	264	30.6323	8.92432
149720695	diablo homolog, mitochondrial-like isoform 1 [Equus caballus]	143.125	10.55	4	3	3	4		cytoplasm; mitochondrion	cell death; metabolic process; regulation of biological process	Pf09057	1.04729	4	5.41456	0.989962	4	12.9913	0.926622	4	0.47392	237	26.6795	5.99854
12845035	unnamed protein product [Mus musculus]	223.764	26.32	14	4	4	6	RNA binding	cytoplasm	metabolic process	Pf07541	1.04726	6	12.0357	1.08752	6	13.797	0.99098	6	6.25041	152	17.1286	4.4751
74000289	SAFB-like, transcription modulator isoform 11 [Canis lupus familiaris]	121.886	3.42	3	3	3	3				Pf00076	1.04714	3	5.9279	0.976762	3	0.218431	0.973874	3	8.91567	1022	116.106	8.104
194206743	leucine-rich repeat-containing protein 57-like [Equus caballus]	120.526	10.99	1	2	2	3				Pf12799	1.04697	3	10.4349	1.08202	3	12.8905	1.02649	3	4.9516	273	30.3892	9.11475
149751336	ubiquitin associated protein 2-like isoform 1 [Equus caballus]	1876.83	19.13	2	13	13	43				Pf12478	1.04679	42	18.6146	1.02453	42	14.5317	0.993097	42	6.00818	983	103.914	6.87354
126723088	interferon-induced GTP-binding protein Mx1 [Equus caballus]	505.876	11.52	1	5	5	9	catalytic activity; nucleotide binding	cytoplasm; endoplasmic reticulum; membrane	defense response; metabolic process; response to stimulus	Pf00350; Pf01031; Pf02212	1.04673	7	10.5611	1.03108	7	10.8703	1.04229	7	8.1432	660	75.5194	6.29053
395825910	signal recognition particle 68 kDa protein [Otolemur garnettii]	111.915	6.34	1	2	2	2					1.04655	2	5.60696	0.956709	2	0.148634	0.955506	2	0.849712	584	65.7238	7.1958
126352630	ubiquitin carboxyl-terminal hydrolase isozyme L1 [Equus caballus]	1692.5	39.46	4	8	8	53	catalytic activity		metabolic process	Pf01088	1.0463	53	25.9421	1.13695	53	27.9639	1.006	53	9.04214	223	24.9026	5.23682
338715029	cytoplasmic dynein 1 light intermediate chain 1-like [Equus caballus]	954.221	23.47	1	9	9	20				Pf05783	1.04625	20	11.5237	1.18705	20	23.825	1.0483	20	19.6643	524	56.646	6.29053
194383172	unnamed protein product [Homo sapiens]	65.4495	1.7	36	1	2	2	catalytic activity; DNA binding; nucleotide binding	chromosome	metabolic process	Pf00204; Pf00521; Pf02518	1.04621	1		1.11378	1		1.04165	1		1178	134.103	8.68994
338710080	NAD-dependent deacetylase sirtuin-2-like [Equus caballus]	105.125	7.18	1	2	2	2	metal ion binding; nucleotide binding	membrane	metabolic process	Pf02146	1.0455	2	13.6035	1.05589	2	18.85	0.966188	2	8.41351	376	41.6728	5.78271
338715579	calcium-binding mitochondrial carrier protein Aralar1-like [Equus caballus]	550.958	6.75	1	5	5	15		membrane		Pf00153	1.04537	15	7.07356	1.09856	15	9.80792	1.01986	15	5.60646	859	93.4593	8.82178
109086486	hypothetical protein LOC698256 isoform 1 [Macaca mulatta]	1244.82	28.44	21	3	3	29					1.04534	28	9.94153	1.07934	28	17.2694	0.961107	28	8.72303	109	11.9369	3.85303
338716054	golgin subfamily B member 1 [Equus caballus]	237.357	2.45	1	6	6	6	catalytic activity; motor activity; transporter activity	cytoskeleton; membrane	transport	Pf01496; Pf01576; Pf02463; Pf07888; Pf09726; Pf12128	1.04491	6	14.7667	0.946405	6	8.1021	0.993682	6	5.7721	3353	385.722	5.03369
149751368	secretory carrier-associated membrane protein 3-like isoform 2 [Equus caballus]	437.855	16.46	2	4	4	8		membrane	transport	Pf04144	1.04486	8	23.3993	1.0178	8	13.7313	0.946511	8	15.8263	322	35.1448	7.63525
194208298	kinesin family member 13B [Equus caballus]	451.344	4.27	1	6	6	9	catalytic activity; motor activity; nucleotide binding; protein binding		cellular component movement	Pf00225; Pf00498; Pf01302; Pf07946; Pf11559; Pf12128; Pf12423; Pf12473	1.04466	9	9.3966	1.05512	9	2.87313	0.995727	9	10.1243	1874	207.847	5.47803
402871255	cadherin-6-like, partial [Papio anubis]	213.769	6.74	15	3	3	5				Protein not found	1.04449	5	17.1612	0.97636	5	14.819	1.00901	5	4.41191	519	57.6598	4.83057
338721244	target of Myb protein 1 [Equus caballus]	618.715	23.98	1	9	9	20		cytoplasm; cytosol; endosome; membrane	transport	Pf00790; Pf03127	1.04423	16	9.99967	1.00044	16	12.7555	0.969538	16	7.51249	492	53.6978	4.79248
338726595	scaffold attachment factor B1-like [Equus caballus]	166.361	5.75	1	5	5	6				Pf00076	1.04409	6	18.3604	0.94674	6	22.4849	0.919132	6	15.392	904	100.253	5.50342
149731210	lipoma-preferred partner isoform 1 [Equus caballus]	596.682	17.59	1	7	7	17	metal ion binding			Pf00412; Pf03154	1.0438	14	11.7452	1.06617	14	12.2026	1.01304	14	6.87582	614	65.5828	7.50342
74006900	GRIP1-associated protein 1 isoform 1 [Canis lupus familiaris]	520.73	14.39	1	7	10	15		membrane		Pf09726	1.04322	11	20.4155	1.01877	11	10.3096	0.971071	11	4.60395	841	95.9628	5.14795
301773728	ubiquitin carboxyl-terminal hydrolase 5-like isoform 2 [Ailuropoda melanoleuca]	1343.39	22.75	3	14	14	33	catalytic activity; metal ion binding; protein binding		metabolic process	Pf00443; Pf00627; Pf02148	1.04317	32	14.6931	1.03749	33	15.8582	1.00005	33	9.17689	835	93.4183	5.05908
338715527	rab3 GTPase-activating protein catalytic subunit isoform 2 [Equus caballus]	166.275	5.46	1	4	4	4		membrane			1.04262	4	10.977	0.966433	4	16.5037	1.15215	4	2.34737	989	111.295	5.42725
149725465	copper chaperone for superoxide dismutase-like [Equus caballus]	220.909	26.28	1	4	4	5	antioxidant activity; catalytic activity; metal ion binding	cytoplasm; nucleus	metabolic process; regulation of biological process; transport	Pf00080; Pf00403	1.04254	4	1.24085	1.0462	5	11.3787	0.985128	5	9.75983	274	28.8623	5.14795
194216515	l-xylulose reductase-like [Equus caballus]	270.839	20.5	1	4	4	6	catalytic activity		metabolic process	Pf00106	1.04244	6	7.84807	1.04632	6	7.72744	1.04219	6	8.45905	278	29.6683	7.1958
281351803	hypothetical protein PANDA_010027 [Ailuropoda melanoleuca]	730.339	10.85	17	5	5	22	metal ion binding; protein binding	cytoplasm; endoplasmic reticulum; membrane	metabolic process	Pf00262	1.04241	17	30.7812	1.0858	17	42.4593	1.02413	17	1.4069	507	57.481	4.64014
358418734	methyl-CpG-binding domain protein 2 [Bos taurus]	121.775	17.45	23	2	2	2	DNA binding	nucleus		Pf01429	1.04225	2	1.23069	0.956819	2	1.55554	0.965766	2	6.68727	149	17.127	10.2573
343960683	cellular nucleic acid-binding protein [Pan troglodytes]	297.784	25.29	13	4	4	8	metal ion binding				1.04162	8	8.92893	0.98906	8	12.6444	0.95361	8	8.28149	170	18.5812	7.82568
351708380	Actin-related protein 3 [Heterocephalus glaber]	119.04	13.1	14	3	3	3	nucleotide binding; protein binding	cytoskeleton	cell organization and biogenesis; regulation of biological process	Pf00022	1.04132	3	9.17724	1.19147	3	19.9245	0.98881	3	6.31869	336	37.6219	6.25244
344240018	Histone H4 [Cricetulus griseus]	3968.44	54.27	3	2	17	127	DNA binding	chromosome; nucleus	cell organization and biogenesis; metabolic process	Pf00125	1.04111	7	8.96815	1.10866	7	7.22241	0.97335	7	5.07856	199	21.8248	10.6968
149727656	xanthine dehydrogenase/oxidase-like [Equus caballus]	225.963	2.18	2	2	2	5	catalytic activity; metal ion binding		metabolic process	Pf00941; Pf01315; Pf01799; Pf02738; Pf03450; Pf11715	1.04066	5	17.3454	0.93703	5	25.9888	0.931318	5	5.53695	1333	146.576	7.37158
194224459	mitochondrial import receptor subunit TOM34-like [Equus caballus]	98.323	6.8	1	2	2	3	protein binding			Pf00515	1.04001	3	1.86725	0.962764	3	3.51889	0.937078	3	7.5631	309	34.535	9.34912
281350720	hypothetical protein PANDA_002799 [Ailuropoda melanoleuca]	447.625	13.28	10	5	5	19	catalytic activity; nucleotide binding			Pf00270; Pf00271	1.03996	13	19.1889	1.0086	13	30.5893	1.03743	13	9.69643	399	45.5775	5.57959
7709982	AH receptor-interacting protein [Mus musculus]	377.473	16.67	2	5	5	10	protein binding	cytoplasm; cytosol; membrane; nucleus	cell communication; cell organization and biogenesis; metabolic process; regulation of biological process; response to stimulus; transport	Pf00254	1.03972	10	17.2213	1.02716	10	16.0083	1.01037	10	7.84783	330	37.5811	6.40479
149704650	aromatic-L-amino-acid decarboxylase [Equus caballus]	661.81	12.92	2	6	6	24	catalytic activity		metabolic process; response to stimulus	Pf00282; Pf01212	1.03966	21	12.9698	1.0598	21	9.60801	1.00954	21	4.88058	480	53.5293	7.15186
344238268	26S proteasome non-ATPase regulatory subunit 11 [Cricetulus griseus]	94.2142	9.89	17	3	3	3	protein binding	proteasome		Pf01399	1.03956	3	5.7989	1.16993	3	8.47745	1.00968	3	7.1216	263	29.5995	6.69775
149722925	fatty acid-binding protein, brain-like [Equus caballus]	4081.67	57.58	1	7	7	104	transporter activity		cell differentiation; cell proliferation; development; regulation of biological process; response to stimulus; transport	Pf00061	1.03918	92	14.407	1.05623	92	12.6679	1.05224	92	10.9557	132	14.8424	5.57959
338725192	nestin [Equus caballus]	1314.68	14.89	1	11	15	33		cytoplasm; cytoskeleton; membrane	cell organization and biogenesis; transport	Pf00038; Pf02463; Pf04632; Pf06160	1.03903	25	11.1266	1.05111	25	16.4184	0.972616	25	10.299	1471	161.792	4.33545
109020419	hypothetical protein LOC713890, partial [Macaca mulatta]	110.803	31.34	20	3	3	4					1.0387	4	32.9679	1.12703	4	50.0998	0.980896	4	6.78016	67	7.66104	9.36377
119626284	heterogeneous nuclear ribonucleoprotein D (AU-rich element RNA binding protein 1, 37kDa), isoform CRA_f [Homo sapiens]	794.235	31.41	19	9	10	17				Pf00076	1.03861	15	6.7011	1.03167	15	12.3531	1.00601	15	5.02934	277	30.236	9.02686
149733020	NADH dehydrogenase [ubiquinone] iron-sulfur protein 6, mitochondrial-like [Equus caballus]	131.995	23.39	1	2	2	2		cytoplasm; membrane; mitochondrion		Pf10276	1.03859	2	14.4489	1.01277	2	21.5125	0.963763	2	8.08633	124	13.3397	8.51416
194222903	target of Nesh-SH3 isoform 4 [Equus caballus]	277.319	4.79	1	4	4	6	protein binding			Pf00041	1.03857	5	6.37158	1.19791	5	6.89916	1.01964	5	2.09838	1128	123.487	9.5542
194222675	alpha-2-HS-glycoprotein-like [Equus caballus]	792.702	29.12	1	7	7	24	enzyme regulator activity			Pf00031	1.03815	20	19.7387	1.00058	20	20.4469	0.99522	20	8.6034	364	38.8538	6.1001
338721400	protein phosphatase 1 regulatory subunit 12A [Equus caballus]	815.732	12.15	1	11	11	19	protein binding			Pf00023; Pf03961; Pf12796	1.03796	19	13.7492	1.07624	19	10.8511	1.0111	19	6.96568	1045	117	5.49072
355666091	septin 6 [Mustela putorius furo]	475.025	17.88	19	4	6	14	nucleotide binding			Pf00735	1.03746	7	10.9184	1.02137	7	8.50978	1.0067	7	6.1108	425	48.4728	6.68311
397465053	calponin-2-like, partial [Pan paniscus]	267.154	20.22	20	4	5	8				Pf00307; Pf00402	1.0374	4	4.11377	1.11469	4	2.19662	1.03972	4	5.14503	267	29.4424	8.85107
351703542	E3 ubiquitin-protein ligase RING1 [Heterocephalus glaber]	199.075	14.1	25	4	4	4	catalytic activity; metal ion binding; protein binding			Pf00097	1.03721	3	2.33003	1.0217	3	3.49091	0.971524	3	1.9091	376	39.8996	6.03662
149728561	pyruvate dehydrogenase E1 component subunit beta, mitochondrial [Equus caballus]	1441.53	31.75	2	10	10	43	catalytic activity	cytoplasm; mitochondrion	metabolic process	Pf02779; Pf02780	1.03698	39	12.0851	1.02113	39	17.2641	0.986946	39	8.52401	359	39.126	6.65381
2981801	Chain A, Human Transcriptional Coactivator Pc4 C-Terminal Domain	488.784	37.88	20	2	2	10	DNA binding		metabolic process; regulation of biological process	Pf02229	1.03694	10	13.4913	1.03603	10	8.75176	1.01899	10	13.1827	66	7.767	8.47021
149724239	very long-chain specific acyl-CoA dehydrogenase, mitochondrial isoform 2 [Equus caballus]	373.912	15.32	2	7	7	9	catalytic activity		metabolic process	Pf00441; Pf02770; Pf02771; Pf08028	1.0368	7	5.82104	1.05366	7	9.58297	1.05142	7	6.58467	633	67.8208	8.41162
355694893	hematological and neurological expressed 1 [Mustela putorius furo]	402.624	43.86	5	4	4	10					1.03619	10	14.1681	1.02425	10	18.8936	1.00368	10	11.3094	114	12.1058	5.23682
119583621	voltage-dependent anion channel 3, isoform CRA_a [Homo sapiens]	573.695	43.41	34	3	5	15	transporter activity	cytoplasm; membrane; mitochondrion	regulation of biological process; transport	Pf01459	1.03602	3	3.27408	1.10892	3	0.964787	1.0805	3	0.235543	129	13.828	9.01221
149733452	mitochondrial antiviral-signaling protein-like [Equus caballus]	256.142	8.3	1	4	4	6		membrane			1.03597	6	14.0948	0.871683	6	5.3648	1.01781	6	3.89593	530	56.1461	5.96045
149704620	peptidyl-prolyl cis-trans isomerase A-like isoform 1 [Equus caballus]	1526	58.54	4	9	9	52	catalytic activity		metabolic process	Pf00160	1.03597	52	14.4207	1.02538	52	12.5535	0.948884	52	7.76466	164	17.8738	8.07471
334322888	ubiquitin-conjugating enzyme E2 O-like [Monodelphis domestica]	99.4248	2.04	17	2	2	2	catalytic activity	membrane		Pf00179	1.03593	2	0.234765	1.05577	2	2.06881	1.02722	2	2.16553	1275	139.424	5.07178
114616008	coiled-coil-helix-coiled-coil-helix domain-containing protein 3, mitochondrial isoform 4 [Pan troglodytes]	764.176	30.4	9	3	9	24	protein binding	cytoplasm; membrane; mitochondrion		Pf05300; Pf06747	1.03561	7	11.6274	1.06285	7	11.1476	0.946846	7	9.09028	227	26.1203	8.36768
338709989	programmed cell death protein 5-like [Equus caballus]	555.483	32.14	9	3	3	13	DNA binding			Pf01984	1.03547	13	31.5625	1.02799	13	13.8936	0.9272	13	5.06015	112	12.6565	7.25439
149731580	NADH dehydrogenase [ubiquinone] 1 beta subcomplex subunit 4-like [Equus caballus]	113.95	23.26	1	2	2	3	catalytic activity	cytoplasm; mitochondrion		Pf07225	1.03539	3	0.995227	0.986821	3	6.74045	1.01327	3	0.240935	129	15.148	9.70068
149731690	protein TFG-like [Equus caballus]	109.68	11.97	1	2	3	3	protein binding; signal transducer activity		cell communication; regulation of biological process; response to stimulus	Pf00564; Pf08232	1.03508	2	43.6154	1.13417	2	42.5671	0.954499	2	12.3977	401	43.2432	5.09717
149638763	N-alpha-acetyltransferase 38, NatC auxiliary subunit-like [Ornithorhynchus anatinus]	166.369	27.08	7	2	2	4			metabolic process	Pf01423	1.03496	4	9.69261	1.00908	4	10.0281	0.988412	4	3.39578	96	10.3803	4.4751
281345574	hypothetical protein PANDA_005637 [Ailuropoda melanoleuca]	184.149	13.66	6	5	5	5	catalytic activity; enzyme regulator activity; metal ion binding; nucleotide binding; protein binding	cytoplasm; nucleus	cell communication; cell death; cell differentiation; cell organization and biogenesis; cell proliferation; development; metabolic process; regulation of biological process; response to stimulus	Pf00069; Pf07714; Pf11629	1.03485	5	3.6795	1.01376	5	4.44317	0.938251	5	5.16023	476	54.0681	5.05908
149755717	2,4-dienoyl-CoA reductase, mitochondrial-like [Equus caballus]	245.393	12.8	1	5	5	9	catalytic activity		metabolic process	Pf00106	1.0348	9	29.913	1.07417	9	12.2279	1.00546	9	5.78518	328	35.4204	9.29053
54648253	KHSRP protein [Homo sapiens]	1655.27	35.92	4	22	25	45	RNA binding			Pf00013	1.03475	42	14.1589	1.03499	42	14.4617	0.987691	42	5.03673	710	72.8513	7.89893
211828010	Trip12 protein [Mus musculus]	59.0395	1.25	52	1	2	2	catalytic activity		metabolic process	Pf00632	1.03474	1		0.988153	1		0.920184	1		1202	135.214	7.18115
281340089	hypothetical protein PANDA_004441 [Ailuropoda melanoleuca]	90.9748	4.39	3	2	2	2	protein binding	cytoplasm; cytosol	cell death; regulation of biological process		1.03466	2	11.602	0.974778	2	3.73112	1.09925	2	5.11504	729	82.3109	6.03662
284004984	emerin [Oryctolagus cuniculus]	497.11	19.53	1	2	5	12	protein binding	cytoplasm; endoplasmic reticulum; membrane; nucleus	cell communication; cell differentiation; cell proliferation; development; regulation of biological process; response to stimulus; transport	Pf03020	1.03456	2	6.26105	0.998791	2	14.8059	1.02219	2	18.3963	256	28.9011	5.51611
123857997	RD RNA binding protein [Homo sapiens]	188.792	15.65	24	3	3	4		cytoplasm; mitochondrion; nucleus; organelle lumen	metabolic process; regulation of biological process		1.03454	3	3.55163	0.985608	3	5.3356	0.994767	3	0.536212	294	33.688	9.65674
999617	Chain A, Refined Structure Of Mitochondrial Malate Dehydrogenase From Porcine Heart And The Consensus Structure For Dicarboxylic Acid Oxidoreductases	9114.07	34.71	1	1	9	168	catalytic activity; nucleotide binding	cytoplasm	metabolic process	Pf00056; Pf01073; Pf01118; Pf02866	1.03437	36	10.3207	1.09598	36	17.5775	0.993783	36	10.1454	314	33.0614	8.25049
390479192	alpha-soluble NSF attachment protein [Callithrix jacchus]	496.224	25	11	4	4	10					1.03391	10	11.4319	1.02749	10	21.4503	0.989674	10	10.7347	164	18.3589	5.12256
149699352	alanyl-tRNA synthetase, cytoplasmic [Equus caballus]	545.596	14.67	1	11	11	17	catalytic activity; nucleotide binding	cytoplasm	metabolic process	Pf01411; Pf02272; Pf07973	1.03389	17	10.6723	1.11813	17	16.0569	1.02368	17	6.25464	968	106.626	5.49072
34849522	Mat2a protein [Mus musculus]	631.309	16.45	31	4	4	13	catalytic activity; nucleotide binding		metabolic process	Pf00438; Pf02772; Pf02773	1.03324	11	10.0887	1.01578	11	6.98744	1.02583	11	9.98188	304	33.0174	5.09717
338724635	plasma membrane calcium-transporting ATPase 4 [Equus caballus]	776.947	7.94	2	6	9	22	catalytic activity; metal ion binding; nucleotide binding; transporter activity	membrane	metabolic process	Pf00122; Pf00689; Pf00690; Pf00702; Pf08282; Pf12424; Pf12710	1.03291	15	5.96183	0.983589	15	8.31375	0.994131	15	4.71757	1158	127.46	6.91748
112490427	Chain A, Structure Of Hyper-Vil-Trypsin	699.276	40.36	14	6	6	16	catalytic activity		metabolic process	Pf00089	1.0329	10	15.1354	1.17411	10	12.8854	1.02609	10	9.65322	223	23.1311	8.33838
149756079	eukaryotic translation initiation factor 4H-like [Equus caballus]	430.475	20.43	1	1	4	9				Pf00076	1.03289	4	3.47176	1.07228	4	3.47906	0.98027	4	3.2123	230	25.2686	8.63135
149723790	ras-related protein Rab-5C-like [Equus caballus]	892.233	37.04	3	6	7	26	catalytic activity; nucleotide binding	cytoplasm; nucleus	cell communication; cell organization and biogenesis; regulation of biological process; response to stimulus; transport	Pf00009; Pf00025; Pf00071; Pf04670; Pf08477	1.03286	20	10.8612	1.00307	20	10.0383	1.03446	20	5.17285	216	23.4378	8.41162
219689076	pyruvate kinase isozymes M1/M2 isoform M2 [Equus caballus]	6887.38	57.82	1	32	32	225	catalytic activity; metal ion binding		metabolic process	Pf00224; Pf02887	1.03286	223	15.8602	1.05937	223	14.454	0.973422	223	6.91594	531	57.789	8.00146
338713665	secretory carrier-associated membrane protein 1-like [Equus caballus]	141.143	15.45	1	3	3	3		membrane	transport	Pf04144	1.03267	1		0.961635	1		0.930199	1		330	37.1655	7.7085
354503488	signal recognition particle 54 kDa protein-like, partial [Cricetulus griseus]	176.979	25.42	20	3	3	5	RNA binding	cytoplasm	transport	Pf02978	1.03262	5	35.6226	1.05839	5	25.4721	1.04731	5	6.61203	118	12.9274	10.6382
194228547	probable palmitoyltransferase ZDHHC8 [Equus caballus]	236.989	7.84	1	4	4	5	metal ion binding			Pf01529	1.0326	5	17.2317	0.941154	5	10.9786	1.02915	5	3.28169	765	81.4226	9.37842
149062214	FK506 binding protein 2 (predicted), isoform CRA_a [Rattus norvegicus]	143.115	22.03	29	2	2	4			metabolic process	Pf00254	1.03256	4	4.00408	1.08281	4	7.01842	1.0251	4	3.57358	59	6.33323	8.92432
281348209	hypothetical protein PANDA_014883 [Ailuropoda melanoleuca]	190.506	10.6	25	3	3	5					1.03225	5	7.29582	1.05262	5	4.63106	1.01043	5	4.12125	349	38.4217	5.23682
338714478	LIM and cysteine-rich domains protein 1-like isoform 1 [Equus caballus]	394.786	19.83	1	7	8	11	metal ion binding			Pf00412; Pf06297	1.03221	9	9.55028	1.00471	9	3.0412	0.974229	9	5.61831	363	40.77	8.104
149725775	coronin-1A [Equus caballus]	330.549	14.97	1	6	6	11	protein binding	cytoplasm; cytoskeleton; membrane	cell organization and biogenesis; cell proliferation; cellular component movement; regulation of biological process; response to stimulus; transport	Pf00400; Pf08953; Pf08954	1.03216	10	8.98804	1.0707	10	5.36731	0.984793	10	6.04367	461	50.9959	6.84424
402901156	phosphoribosyl pyrophosphate synthase-associated protein 1 [Papio anubis]	295.713	24.82	28	3	5	7				Protein not found	1.032	3	10.3779	1.04721	3	9.5561	1.07308	3	3.34884	282	31.2454	6.94678
194214012	synaptosomal-associated protein 29-like [Equus caballus]	144.792	9.65	1	2	2	3	protein binding	cytoplasm; nucleus		Pf05739	1.03198	3	17.4481	1.04331	3	5.32431	0.982234	3	9.70492	259	29.0146	5.78271
338720707	t-complex protein 1 subunit theta-like [Equus caballus]	1706.34	45.4	2	21	21	46	nucleotide binding		metabolic process	Pf00118	1.03198	43	15.7732	1.00845	43	13.4656	1.02738	43	6.53347	489	53.1392	5.74463
338729750	neural cell adhesion molecule L1-like [Equus caballus]	2522.38	12.31	1	13	13	63	protein binding	membrane		Pf00041; Pf00047; Pf07679	1.03189	63	13.9428	1.18144	63	13.9913	1.0477	63	11.3421	1284	142.515	6.15088
301775501	protein flightless-1 homolog [Ailuropoda melanoleuca]	182.163	2.85	8	2	2	3				Pf00626; Pf12799	1.03125	3	0.158602	0.948053	3	9.03192	0.96087	3	0.907798	1195	136.249	5.8208
297301944	eukaryotic translation initiation factor 3 subunit A-like [Macaca mulatta]	229.52	2.92	30	3	3	5	protein binding			Pf01399	1.03114	5	7.99034	0.962246	5	13.1121	1.02843	5	11.0818	1231	147.583	6.21436
116734706	interferon regulatory factor 2-binding protein 2 isoform B [Homo sapiens]	164.163	7.71	4	3	3	4	metal ion binding			Pf11261	1.0311	4	16.7256	0.988142	4	12.7909	0.961769	4	5.40263	571	59.4439	8.60205
149689774	aspartate aminotransferase, cytoplasmic-like [Equus caballus]	885.342	20.82	1	8	8	20	catalytic activity	cytoplasm; cytosol	metabolic process; response to stimulus	Pf00155	1.03091	13	17.3909	1.0113	13	13.0403	0.997928	13	8.21971	413	46.2855	7.48877
148753311	RCC2 protein [Homo sapiens]	112.748	5.69	6	2	2	3				Pf00415	1.03086	3	25.8861	1.08418	3	1.90154	1.02101	3	4.76563	457	49.6471	8.68994
194227319	apoptosis-stimulating of p53 protein 2 [Equus caballus]	122.907	4.36	1	2	2	3	catalytic activity; motor activity; protein binding	cytoskeleton; extracellular	cellular component movement; development; regulation of biological process	Pf00018; Pf00023; Pf01576; Pf06008; Pf06785; Pf09770; Pf12252; Pf12796	1.03053	3	12.9196	0.99055	3	6.58762	0.994966	3	1.58088	1125	124.143	6.1001
90078993	unnamed protein product [Macaca fascicularis]	89.4799	10.32	15	3	3	3	protein binding			Pf02205	1.03019	3	4.6478	1.02756	3	12.7782	1.11106	3	11.0935	436	47.9498	6.65381
149725528	ubiquitin thioesterase OTUB1-like [Equus caballus]	529.273	10.09	1	2	2	12				Pf02338; Pf10275	1.03001	11	8.71092	0.966171	11	1.90484	0.940262	11	6.18708	317	36.482	5.36377
149743273	galectin-1-like [Equus caballus]	950.708	64.44	1	9	9	25	signal transducer activity	extracellular	cell communication; cell differentiation; regulation of biological process; response to stimulus	Pf00337	1.02972	25	24.7213	1.11583	25	35.0814	1.02272	25	9.54806	135	14.7442	5.50342
158341672	integrin alpha-6 precursor [Bos taurus]	335.569	5.31	1	1	5	8	protein binding	cell surface; extracellular; membrane	cell communication; cell death; cell differentiation; cell organization and biogenesis; cellular component movement; development; metabolic process; regulation of biological process; response to stimulus	Pf01839; Pf08441	1.02954	2	6.7779	1.06852	2	6.6305	0.994838	2	0.361227	1073	119.16	7.10791
149719913	protein kinase C delta-binding protein-like [Equus caballus]	314.387	22.22	1	2	4	10	protein binding				1.02952	4	6.31209	1.02115	4	2.09976	0.944441	4	2.27043	135	14.3493	4.729
355720715	SWI/SNF related, matrix associated, actin dependent regulator of chromatin, subfamily c, member 2 [Mustela putorius furo]	440.394	10.88	56	4	5	12	DNA binding	membrane; nucleus			1.02916	9	2.29606	1.03371	9	10.1903	0.979101	9	9.492	524	56.3092	5.05908
338721664	enoyl-CoA hydratase domain-containing protein 2, mitochondrial-like [Equus caballus]	245.979	11.15	1	2	2	5	catalytic activity		metabolic process	Pf00378	1.02912	5	3.01804	0.917185	5	3.69928	0.956638	5	10.4359	296	31.9751	9.49561
335289864	SUMO-activating enzyme subunit 1-like isoform 3 [Sus scrofa]	274.859	12.78	11	2	2	5	catalytic activity			Pf00899	1.02883	5	14.4718	1.01279	5	1.11897	0.964483	5	3.37423	266	29.6611	6.56592
383284013	thioredoxin reductase 1, partial [Bubalus bubalis]	139.604	7.41	31	2	2	4	antioxidant activity; catalytic activity; nucleotide binding	cytoplasm; membrane	cellular homeostasis; metabolic process; regulation of biological process	Pf00070; Pf02852; Pf07992	1.02882	4	4.38444	1.15145	4	10.7501	1.02633	4	3.52021	432	47.8214	6.45557
348577671	vigilin [Cavia porcellus]	564.542	8.86	26	9	9	15	RNA binding			Pf00013	1.02848	14	9.38075	1.01185	14	17.5219	1.00603	14	7.98944	1264	141.152	6.87354
338712276	nucleosome assembly protein 1-like 4-like isoform 2 [Equus caballus]	788.998	33.87	2	9	10	23		nucleus	cell organization and biogenesis; metabolic process	Pf00956	1.02758	13	16.2281	1.01561	13	12.2189	0.946359	13	15.6104	375	42.6698	4.65283
57088769	N(G),N(G)-dimethylarginine dimethylaminohydrolase 1 [Canis lupus familiaris]	788.723	35.44	2	2	6	19	catalytic activity	cytoplasm		Pf02274	1.02752	3	25.8768	1.02767	2	27.7709	0.917697	3	23.249	285	31.287	6.37939
338729748	b-cell receptor-associated protein 31-like [Equus caballus]	375.251	22.19	1	9	9	14		cytoplasm; endoplasmic reticulum; membrane	transport	Pf05529	1.02718	13	21.4021	1.02695	13	19.2334	0.979674	13	7.82231	320	35.9876	9.99365
194391062	unnamed protein product [Homo sapiens]	265.707	17.67	31	2	5	7				Pf01145	1.02718	2	1.37502	1.0338	2	8.10839	0.911797	2	17.5286	232	26.8021	8.73389
149032445	similar to RIKEN cDNA 2310065K24 [Rattus norvegicus]	142.393	10.58	26	2	2	3		membrane		Pf10187	1.02712	3	22.634	0.991114	3	1.2317	0.903127	3	1.56232	208	23.4683	4.66553
149738655	FK506-binding protein 15 [Equus caballus]	595.742	9.73	1	8	8	19	catalytic activity; metal ion binding; motor activity; protein binding; transporter activity	chromosome; cytoplasm; cytoskeleton; extracellular; Golgi; membrane; mitochondrion; nucleus; organelle lumen	cell differentiation; cell organization and biogenesis; cellular component movement; development; metabolic process; regulation of biological process; reproduction; transport	Pf00038; Pf00254; Pf00529; Pf00769; Pf01442; Pf01496; Pf01576; Pf02463; Pf03154; Pf03938; Pf03962; Pf04111; Pf04156; Pf04849; Pf05029; Pf05478; Pf05483; Pf05557; Pf05622; Pf05667; Pf05911; Pf06008; Pf06160; Pf07111; Pf07767; Pf07888; Pf07926; Pf08317; Pf08598; Pf08614; Pf08703; Pf09726; Pf09728; Pf09730; Pf09731; Pf09744; Pf09755; Pf09787; Pf09789; Pf10174; Pf10186; Pf10211; Pf10234; Pf10473; Pf1…	1.02708	17	39.7629	0.991076	17	29.4342	0.96727	17	7.61425	1203	131.18	5.12256
380805599	EMILIN-1 precursor, partial [Macaca mulatta]	92.7348	10.09	26	2	2	2	protein binding	extracellular; membrane		Pf00386	1.02698	2	3.04457	1.03853	2	6.20683	1.00381	2	6.11948	218	22.0554	5.17334
355667438	AFG3 ATPase family protein 3-like 2 [Mustela putorius furo]	248.809	9.77	1	7	8	10	catalytic activity; metal ion binding; nucleotide binding	membrane	metabolic process; response to stimulus	Pf00004; Pf01078; Pf01434; Pf05496; Pf06068; Pf06480; Pf07724; Pf07728	1.02656	8	5.53293	1.02675	8	6.61836	0.981302	8	8.08571	778	86.9413	8.41162
149699445	cytochrome c oxidase subunit 4 isoform 1, mitochondrial [Equus caballus]	494.515	19.53	2	3	3	12	catalytic activity; transporter activity	cytoplasm; membrane; mitochondrion; nucleus		Pf02936	1.02613	12	21.0549	0.995506	12	15.8994	1.01166	12	7.51623	169	19.4701	9.18799
170785130	Chain A, Crystal Structure Of The Rp2-Arl3 Complex Bound To Gppnhp	228.459	18.29	28	2	2	5	catalytic activity; nucleotide binding	cytoplasm; nucleus	cell communication; regulation of biological process; response to stimulus	Pf00009; Pf00025; Pf00071; Pf01926; Pf04670; Pf08477; Pf09439	1.0261	5	14.067	1.23057	5	16.3584	1.05313	5	3.59336	164	18.3395	5.18604
338727047	nuclear pore complex protein Nup98-Nup96 [Equus caballus]	148.095	3.06	1	3	3	4		membrane; nucleus	transport	Pf04096; Pf12110	1.02579	4	11.1092	0.993731	4	5.6011	1.01376	4	1.11234	1800	195.454	5.90967
149713786	rho GDP-dissociation inhibitor 2-like [Equus caballus]	586.48	32.5	1	5	5	12	enzyme regulator activity	cytoplasm		Pf02115	1.02515	12	22.0043	1.01771	12	4.47462	0.944498	12	9.54689	200	22.8465	5.2876
338716868	annexin A7-like isoform 3 [Equus caballus]	232.794	11.32	3	3	3	6	metal ion binding	membrane		Pf00191	1.02501	6	20.1899	0.952976	6	8.14354	1.02669	6	4.24218	318	35.837	7.1958
149714493	peripherin [Equus caballus]	14587.7	79.87	1	8	53	477	structural molecule activity	cytoskeleton; membrane	cell organization and biogenesis	Pf00038; Pf04732	1.02489	54	17.2308	0.904189	54	14.6726	0.850885	54	10.9911	467	53.2733	5.35107
119389969	Chain A, Solution Structure Of The Rrm Domain Of Sr Rich Factor 9g8	156.769	19.8	47	2	2	5				Pf00076	1.02478	5	7.35916	1.07698	5	3.74467	1.07099	5	7.73235	101	11.3139	9.61279
149743058	hsc70-interacting protein-like [Equus caballus]	964	23.04	1	12	12	29	protein binding			Pf00515	1.0242	28	22.7733	1.0712	28	19.5606	0.984562	28	11.5643	369	41.3525	5.31299
194227661	protein Shroom2-like [Equus caballus]	143.055	2.54	1	3	3	4	protein binding	cytoplasm	cell organization and biogenesis	Pf00595; Pf08687; Pf08688	1.02383	4	5.25873	0.977305	4	8.9835	0.926501	4	0.990624	1538	168.605	6.94678
149758542	cytochrome b-c1 complex subunit 2, mitochondrial-like [Equus caballus]	1107.03	30.91	1	11	11	26	catalytic activity; metal ion binding	cytoplasm; membrane; mitochondrion	metabolic process	Pf00675; Pf05193	1.02378	26	13.0594	1.0526	26	9.51228	1.00067	26	6.50617	453	48.1037	8.73389
149727538	UTP--glucose-1-phosphate uridylyltransferase-like isoform 1 [Equus caballus]	109.573	6.44	12	3	3	3	catalytic activity		metabolic process	Pf01704	1.0237	3	4.10708	1.09737	3	4.13754	1.07704	3	0.385364	497	55.639	7.60596
194219742	dihydropyrimidinase-related protein 3 isoform 1 [Equus caballus]	6285.85	59.65	2	4	26	190	catalytic activity; protein binding	cytoplasm; cytoskeleton; cytosol; extracellular	cell differentiation; cell organization and biogenesis; cellular component movement; development; metabolic process; regulation of biological process; response to stimulus	Pf01979; Pf04909	1.02339	14	6.82211	1.13367	14	11.1198	1.02199	14	7.39009	570	61.904	6.49365
291389739	13kDa differentiation-associated protein [Oryctolagus cuniculus]	305.214	20	3	2	2	6	catalytic activity	membrane		Pf05071	1.02316	6	11.9182	1.04053	6	7.02676	1.0765	6	4.10806	145	17.1016	9.56885
149730044	wiskott-Aldrich syndrome protein family member 3 [Equus caballus]	275.069	9.36	1	4	4	8	protein binding		cell organization and biogenesis; regulation of biological process	Pf02205	1.0231	8	15.2138	1.00554	8	10.3498	1.01434	8	7.61646	502	55.1936	6.3667
66911213	Ppp3ca protein [Mus musculus]	145.785	16	24	3	3	4	catalytic activity; protein binding	cytoplasm; cytosol; mitochondrion; nucleus	cell communication; cell differentiation; cellular homeostasis; development; metabolic process; regulation of biological process; response to stimulus; transport	Pf00149	1.02304	4	4.72617	0.89156	4	1.55827	0.935885	4	1.51851	225	24.921	7.97217
396941653	protein phosphatase 1B isoform 2 [Rattus norvegicus]	232.051	8.6	21	2	4	6	catalytic activity; metal ion binding		metabolic process	Pf00481; Pf07830	1.02267	2	13.5346	1.08602	2	1.8863	0.972809	2	0.850416	465	50.9776	5.05908
62078829	tripeptidyl-peptidase 1 precursor [Canis lupus familiaris]	243.439	3.73	2	2	2	5	catalytic activity; metal ion binding	cytoplasm; mitochondrion; vacuole	cell organization and biogenesis; development; metabolic process	Pf00082; Pf09286	1.0225	5	12.026	1.0761	5	7.66656	0.992824	5	2.12892	563	61.3238	7.06396
126304043	beta-adducin [Monodelphis domestica]	277.752	6.12	1	3	4	7	metal ion binding; protein binding; structural molecule activity	cytoskeleton; membrane	cell organization and biogenesis; development; regulation of biological process	Pf00596	1.02239	4	9.79556	0.979747	4	3.32988	0.975306	4	1.4913	735	81.833	5.99854
395744223	tubulin alpha-1B chain [Pongo abelii]	10487.1	53.66	1	10	22	278				Pf00091; Pf03953	1.02215	235	16.0101	1.00588	237	17.3449	1.01106	237	11.177	410	45.7556	5.12256
194211465	COP9 signalosome complex subunit 8-like [Equus caballus]	496.102	27.75	1	5	5	10		cytoplasm; nucleus	metabolic process	Pf10075	1.02211	10	7.25832	1.00842	10	7.90683	1.04074	10	3.67764	209	23.2119	5.37646
296209650	cytoplasmic dynein 1 intermediate chain 1 isoform 2 [Callithrix jacchus]	948.499	17.52	8	8	8	21	protein binding	cytoplasm; cytoskeleton	cellular component movement	Pf00400; Pf11540	1.02204	17	21.1233	1.07908	17	5.79783	1.00489	17	7.51661	628	70.7517	5.08447
338729052	SH3 domain-containing kinase-binding protein 1 [Equus caballus]	387.014	11.42	1	4	4	8	protein binding			Pf00018; Pf07653	1.02199	8	7.17074	1.04896	8	3.89536	0.973235	8	4.39913	429	46.8733	8.83643
149724178	aspartoacylase [Equus caballus]	98.4748	12.46	1	2	2	3	catalytic activity; metal ion binding	cytoplasm	metabolic process	Pf04952	1.02191	2	14.1025	1.01255	2	10.4628	1.04826	2	2.35355	313	35.568	6.52197
149701568	PDZ and LIM domain protein 5 isoform 1 [Equus caballus]	657.806	25.67	1	9	9	13	metal ion binding; protein binding	cytoplasm; cytoskeleton		Pf00412; Pf00595	1.02165	13	7.90958	0.992905	13	16.4918	0.972704	13	15.0075	596	63.6575	8.47021
149058188	dermatopontin (predicted), isoform CRA_b [Rattus norvegicus]	104.193	8.13	24	2	2	3	protein binding				1.02128	3	0.169039	1.03446	3	3.07556	1.03831	3	3.48758	160	19.0355	4.55127
194213066	peroxiredoxin-2-like [Equus caballus]	7200.81	29.8	2	5	6	149	antioxidant activity; catalytic activity	cytoplasm; mitochondrion	cell communication; cell death; cell differentiation; cell proliferation; coagulation; defense response; development; metabolic process; regulation of biological process; response to stimulus	Pf00578; Pf08534; Pf10417	1.02084	139	13.5023	1.11453	139	12.6772	1.036	139	14.2326	198	21.9171	5.57959
194237947	acyl-coenzyme A thioesterase 1-like, partial [Equus caballus]	435.638	18.14	1	3	3	9	catalytic activity		metabolic process	Pf04775; Pf08840	1.02056	9	9.68101	1.03058	9	5.33782	0.982539	9	6.68799	226	24.4168	6.69775
118419973	beta-actin, partial [Lagenorhynchus acutus]	8834.62	49.73	1	3	21	377	nucleotide binding	cytoplasm; cytoskeleton		Pf00022	1.02053	3	3.7465	1.10348	3	4.99312	1.151	3	5.11664	364	40.6062	5.85889
301598532	Chain W, Structure Of A Longitudinal Actin Dimer Assembled By Tandem W Domains	183.93	48.51	1	3	5	6	protein binding	cytoplasm	cell organization and biogenesis	Pf01290; Pf02205	1.02039	4	9.18683	0.980005	4	6.83758	1.01793	4	1.08701	101	11.0709	9.14404
380803581	N-sulfoglucosamine sulfohydrolase precursor, partial [Macaca mulatta]	207.785	9.65	12	2	2	4	catalytic activity		metabolic process	Pf00884; Pf01663	1.02015	2	10.9621	1.03679	2	14.9129	1.04925	2	3.64396	259	28.9716	6.44287
197631767	alpha-1-antitrypsin [Equus caballus]	2012.82	28.03	1	6	11	50	enzyme regulator activity			Pf00079	1.01992	27	24.8499	1.17687	27	27.7086	1.11007	27	13.275	421	46.7389	5.31299
296483844	protein quaking [Bos taurus]	1180.14	41.98	9	10	10	23	RNA binding			Pf00013	1.01961	22	10.2012	0.97858	22	8.98558	1.01898	22	8.49501	293	32.468	7.92822
196475702	sorting nexin family member 27 (predicted) [Otolemur garnettii]	4345.31	9.53	1	3	7	106	nucleotide binding; protein binding		cell communication; metabolic process; regulation of biological process; response to stimulus	Pf00183; Pf00595; Pf00787; Pf00788; Pf02518	1.01959	6	7.25213	0.984427	6	4.52784	0.99739	6	6.09832	913	103.821	5.56689
119613095	WD repeat domain 1, isoform CRA_d [Homo sapiens]	783.333	19.66	15	9	9	22	protein binding			Pf00400; Pf04762; Pf08662	1.01948	18	10.8577	1.0479	18	17.6266	0.980029	18	4.70622	534	57.9519	6.88818
194212681	dihydrolipoyllysine-residue acetyltransferase component of pyruvate dehydrogenase complex, mitochondrial [Equus caballus]	363.625	7.26	1	5	5	10	catalytic activity	cytoplasm; mitochondrion	metabolic process	Pf00198; Pf00364; Pf02817	1.01946	8	5.21513	0.978707	8	16.0389	0.975956	8	9.00113	647	68.8288	7.73779
194217770	lethal(2) giant larvae protein homolog 1 [Equus caballus]	258.105	5.42	1	3	3	4		membrane		Pf08366	1.01938	4	8.4964	0.869774	4	6.92757	0.981208	4	7.71628	1051	113.434	6.21436
338725187	rho guanine nucleotide exchange factor 11-like [Equus caballus]	140.916	2.25	1	2	2	3	enzyme regulator activity; protein binding	cytoplasm	cell communication; regulation of biological process; response to stimulus	Pf00595; Pf00615; Pf00621; Pf09128	1.01929	3	2.20461	0.84934	3	13.3764	0.934161	3	3.74725	1559	172.274	5.59229
346716298	heterogeneous nuclear ribonucleoprotein G [Sus scrofa]	1809.95	45.38	10	19	19	57	DNA binding; nucleotide binding; RNA binding	chromosome; extracellular; nucleus; organelle lumen; spliceosomal complex	metabolic process; regulation of biological process; response to stimulus	Pf00076; Pf08081	1.01923	54	16.2547	0.984145	54	13.4373	1.02209	54	6.54087	390	42.2493	10.0522
1184659	vacuolar adenosine triphosphatase subunit A [Mus musculus]	730.235	12.64	12	5	5	11	catalytic activity; nucleotide binding; transporter activity	membrane	metabolic process; transport	Pf00006; Pf00306; Pf02874	1.01883	11	15.8123	1.12137	11	16.0806	1.03973	11	11.6024	617	68.2245	5.85889
338726808	mitochondrial import inner membrane translocase subunit Tim8 B-like [Equus caballus]	136.549	33.73	1	3	3	5	metal ion binding	cytoplasm; membrane; mitochondrion	cell organization and biogenesis; transport	Pf02953	1.01876	5	29.7042	1.09459	5	4.78474	1.01383	5	6.70929	83	9.45261	5.41455
115495429	coronin-7 [Bos taurus]	589.358	5.03	2	1	3	9	protein binding	cytoplasm; cytoskeleton; cytosol; Golgi; membrane	cell organization and biogenesis	Pf00400; Pf08954	1.0187	3	1.46918	0.967082	3	3.65123	1.03146	3	8.66271	915	99.1908	6.0874
149724241	segment polarity protein dishevelled homolog DVL-2 [Equus caballus]	193.553	5.83	1	4	4	5	protein binding; signal transducer activity		cell communication; development; regulation of biological process; response to stimulus	Pf00595; Pf00610; Pf00778; Pf02377; Pf12316	1.01842	5	6.14381	0.99761	5	5.64037	0.979751	5	2.80207	737	79.0547	6.03662
338715351	tudor domain-containing protein 3 [Equus caballus]	85.5848	3.23	1	2	2	2	RNA binding	cytoplasm; nucleus	metabolic process	Pf00567; Pf06003	1.01833	2	10.0234	0.942917	2	17.6388	0.989322	2	3.66659	651	73.2678	9.26123
197098582	endophilin-B1 [Pongo abelii]	682.684	18.78	1	6	7	15	protein binding	cytoplasm	cell communication; cell organization and biogenesis; regulation of biological process; response to stimulus	Pf00018; Pf03114; Pf07653	1.01827	14	9.25752	1.0781	14	6.0475	1.00742	14	5.13035	362	40.4126	6.03662
149730883	sodium channel protein type 7 subunit alpha [Equus caballus]	169.323	1.13	1	2	2	5	transporter activity	membrane	transport	Pf00520; Pf06512	1.01789	5	15.5456	0.94824	5	8.88665	0.973597	5	4.22419	1677	192.141	7.62061
149723798	ATP-citrate synthase isoform 1 [Equus caballus]	1297.79	15.17	2	16	16	36	catalytic activity		metabolic process	Pf00285; Pf00549; Pf02629; Pf08442	1.01763	35	12.1333	1.01167	35	12.8131	0.985863	35	7.90076	1101	120.713	7.34229
112382239	synemin isoform B [Homo sapiens]	1632.43	5.03	9	5	8	45	structural molecule activity			Pf00038	1.01752	39	6.86266	0.880471	39	8.63855	0.916947	39	7.86288	1253	140.078	5.07178
281342767	hypothetical protein PANDA_017769 [Ailuropoda melanoleuca]	539.457	48.45	2	5	5	21	transporter activity	cytoplasm; membrane; mitochondrion	metabolic process; transport	Pf04718	1.01729	12	8.94752	0.998753	12	12.9955	1.00758	12	11.6064	97	10.6498	9.65674
5031877	lamin-B1 isoform 1 [Homo sapiens]	356.983	15.19	1	7	10	13	catalytic activity; motor activity; protein binding; structural molecule activity	cytoplasm; cytoskeleton; membrane; mitochondrion; nucleus; organelle lumen	cell death; cell organization and biogenesis; metabolic process; regulation of biological process	Pf00038; Pf00932; Pf01576; Pf07888; Pf09726; Pf09731; Pf10186; Pf12128	1.01727	9	14.2936	1.00571	9	7.11923	0.963173	9	7.39118	586	66.3676	5.16064
338720212	stomatin-like protein 2 [Equus caballus]	543.774	29.58	2	6	6	10				Pf01145	1.0171	10	10.955	1.07152	10	9.21294	1.00752	10	10.7475	311	33.3576	8.74854
348555583	tropomyosin alpha-4 chain-like isoform 4 [Cavia porcellus]	5276.91	69.35	1	14	22	149				Pf00261; Pf12718	1.01707	38	17.1461	0.99832	38	14.3372	0.925654	38	10.7332	248	28.5645	4.7417
149729755	cytoplasmic protein NCK1 isoform 1 [Equus caballus]	130.149	4.51	1	2	2	4	protein binding			Pf00017; Pf00018; Pf07653	1.01643	4	7.04382	1.0027	4	5.77556	1.06606	4	3.39367	377	42.8244	6.46826
197099026	serine/arginine-rich splicing factor 1 [Pongo abelii]	1809.2	43.15	6	10	10	46	nucleotide binding; RNA binding	cytoplasm; nucleus; organelle lumen; spliceosomal complex	cell organization and biogenesis; metabolic process	Pf00076	1.01624	46	14.8699	1.01886	46	11.2142	0.996189	46	6.75882	248	27.7548	10.3599
194223044	nuclear pore complex protein Nup153 [Equus caballus]	251.609	6.54	1	7	7	7	metal ion binding			Pf00641; Pf08604	1.01609	7	10.6677	1.04273	7	8.79252	1.01992	7	9.15862	1468	153.109	8.86572
338713769	e3 SUMO-protein ligase RanBP2 [Equus caballus]	336.001	2.61	1	5	5	7	catalytic activity; protein binding	membrane	metabolic process; transport	Pf00160; Pf00515; Pf00638; Pf07719; Pf12185	1.01599	7	8.84465	1.0302	7	10.1453	1.00301	7	3.38139	2220	249.489	5.45264
296478291	septin-5 [Bos taurus]	447.474	13.56	2	2	2	12	nucleotide binding			Pf00735	1.01568	10	20.1458	0.998203	10	7.37835	0.895885	10	7.73461	354	40.7718	6.66846
395829833	T-complex protein 1 subunit delta [Otolemur garnettii]	928.865	18.46	15	7	7	25		membrane		Pf00118	1.01552	25	15.8762	1.06605	25	18.7435	1.00129	25	6.55308	531	57.131	7.86963
338712698	argininosuccinate lyase [Equus caballus]	337.389	15.98	3	6	6	10		membrane		Pf00206	1.0154	10	12.9438	1.07194	10	4.46752	0.987283	10	2.42376	438	48.9538	6.30322
380748941	fibroblast growth factor 1 isoform 4 precursor [Homo sapiens]	347.49	24.03	10	3	3	9	protein binding	cytoplasm; extracellular; nucleus; organelle lumen	cell communication; cell differentiation; cell proliferation; development; metabolic process; regulation of biological process; response to stimulus	Pf00167	1.01532	9	12.329	0.91332	9	30.5152	1.07593	9	12.452	154	17.3207	7.02002
291382963	glyoxylate reductase/hydroxypyruvate reductase [Oryctolagus cuniculus]	123.717	10.56	6	2	2	3	catalytic activity; nucleotide binding		metabolic process	Pf00389; Pf01488; Pf02826; Pf03807	1.01518	3	16.9489	1.06398	3	8.84362	1.12938	3	4.6504	322	34.5551	7.6499
355753602	Pigment epithelium-derived factor [Macaca fascicularis]	393.631	17.49	5	6	6	10	enzyme regulator activity	membrane		Pf00079	1.01513	9	16.2222	1.17206	9	12.5008	1.02587	9	3.06828	366	40.4602	5.74463
149737691	creatine kinase B-type-like isoform 1 [Equus caballus]	7244.55	37.53	1	11	11	140	catalytic activity; nucleotide binding	cytoplasm; mitochondrion	metabolic process	Pf00217; Pf02807	1.01499	139	21.0077	1.04181	139	14.5457	1.00609	139	9.5417	381	42.6904	5.78271
355559355	hypothetical protein EGK_11320 [Macaca mulatta]	119.69	3.26	9	3	3	3			cell communication; regulation of biological process; response to stimulus	Pf00620	1.01465	3	3.45762	1.04526	3	14.5491	1.01553	3	14.5726	1442	156.966	5.87158
219283155	apoptosis inhibitor 5 isoform c [Homo sapiens]	233.22	10.89	4	4	4	5				Pf05918	1.01434	5	13.6871	0.95046	5	6.20799	0.978448	5	3.5539	450	50.7087	6.17627
149751255	DNA-binding protein RFX5 [Equus caballus]	146.415	5.94	1	2	2	2	DNA binding		metabolic process; regulation of biological process	Pf02257	1.01412	2	19.5503	0.859396	2	9.99305	1.04163	2	6.85928	606	64.6986	9.43701
351714411	Nascent polypeptide-associated complex subunit alpha, muscle-specific form [Heterocephalus glaber]	339.824	24.79	32	3	3	8				Pf01849	1.0138	6	6.07846	1.02458	6	8.84546	0.988409	6	13.1203	121	13.6183	6.81494
338713229	receptor expression-enhancing protein 2-like [Equus caballus]	400.081	27.78	1	1	4	9		membrane		Pf03134	1.01377	5	10.8637	0.983596	5	35.0219	1.04171	5	8.45402	252	28.2489	9.46631
149758009	3-hydroxyacyl-CoA dehydrogenase type-2-like isoform 1 [Equus caballus]	1939.08	49.04	1	7	7	46	catalytic activity; nucleotide binding	cytoplasm; endoplasmic reticulum; membrane; mitochondrion	metabolic process	Pf00106; Pf08659	1.01373	45	10.8861	1.02367	45	10.7093	1.04087	45	8.89944	261	27.1014	8.77783
13183300	beta-2 syntrophin [Homo sapiens]	517.75	21.72	14	6	6	13	protein binding			Pf00595	1.01372	13	16.0741	0.983907	13	23.6977	0.987131	13	7.82692	267	27.6596	9.86182
403263533	ATP-dependent RNA helicase DDX3X isoform 3 [Saimiri boliviensis boliviensis]	700.009	15.19	20	9	9	16				Protein not found	1.01355	16	27.282	1.013	16	26.2917	0.982948	16	4.46726	645	71.2379	6.62451
338716651	sideroflexin-3-like [Equus caballus]	667.231	27.41	1	9	9	16	transporter activity	membrane	transport	Pf03820	1.0134	16	15.5214	1.06009	16	12.0732	1.03088	16	11.8515	321	35.4844	9.30518
114558480	vesicle-trafficking protein SEC22b-like, partial [Pan troglodytes]	540.05	30.07	15	5	5	13		membrane	transport	Pf00957	1.01334	13	2.76591	0.962741	13	7.34695	0.991671	13	5.48201	153	17.7923	8.92432
338721739	putative hydroxypyruvate isomerase-like [Equus caballus]	504.914	30.22	1	4	4	9				Pf01261	1.01305	8	5.6734	0.989283	8	8.09303	1.03669	8	9.57035	225	24.8395	5.59229
345781977	striatin [Canis lupus familiaris]	99.7048	3.27	10	2	2	2	protein binding			Pf00400; Pf08232	1.01284	2	11.357	0.962685	2	2.96425	1.12092	2	5.5465	703	78.0709	5.2749
116283992	OXR1 protein [Homo sapiens]	71.8648	5.75	31	2	2	2			metabolic process	Pf01476	1.01257	2	2.56687	0.914332	2	9.29387	0.948936	2	10.0981	400	43.9182	4.75439
194221612	inhibitor of carbonic anhydrase-like [Equus caballus]	169.989	4.61	1	2	3	5	metal ion binding	extracellular	cellular homeostasis; transport	Pf00405	1.01229	4	6.96627	1.13358	4	15.9756	1.04834	4	4.04008	694	76.3344	6.32861
149722751	myosin-VI isoform 2 [Equus caballus]	94.6648	2.65	1	2	2	2	catalytic activity; motor activity; nucleotide binding; protein binding	cytoskeleton		Pf00063	1.01229	2	66.1546	0.991037	2	30.3069	0.9611	2	0.283959	1285	148.497	8.30908
149716705	calcyphosin-like isoform 1 [Equus caballus]	220.826	28.57	1	6	6	7	metal ion binding	cytoplasm; membrane; nucleus			1.01223	7	14.3447	0.986212	7	13.0255	0.951776	7	16.2484	189	20.8635	5.14795
338716602	alpha-internexin-like [Equus caballus]	6717.89	45.23	2	8	25	198				Pf00038	1.01213	22	46.0621	1.19984	22	62.1744	0.963046	22	10.0355	493	54.8015	6.12549
149723602	cdc42 effector protein 4-like [Equus caballus]	958.069	35.29	1	11	11	21	protein binding	cytoplasm; cytoskeleton	cell communication; cell organization and biogenesis; regulation of biological process; response to stimulus	Pf00786	1.01172	20	8.6226	1.00504	20	6.22014	0.979919	20	7.0802	357	38.0488	5.12256
149756806	golgin subfamily A member 3 [Equus caballus]	372.984	5.63	1	8	8	9	catalytic activity; motor activity	cytoplasm; cytoskeleton; membrane; mitochondrion	cell organization and biogenesis; metabolic process	Pf00038; Pf01576; Pf02463; Pf04111; Pf04156; Pf04582; Pf05557; Pf06160; Pf07888; Pf09726; Pf09731; Pf10174; Pf12128	1.01161	9	19.6385	1.04629	9	21.0289	0.972662	9	8.01436	1510	169.163	5.49072
114586001	leucine-rich repeat flightless-interacting protein 2 isoform 9 [Pan troglodytes]	343.5	11.5	39	3	3	5	transporter activity	membrane	transport	Pf01496; Pf09738; Pf12128	1.01118	5	25.8818	1.05426	5	24.4917	0.92585	5	1.21014	400	45.3721	5.52881
51873878	Gmps protein, partial [Mus musculus]	115.315	4.61	36	2	2	2	catalytic activity; nucleotide binding	cytoplasm	metabolic process	Pf00733; Pf00958; Pf01171; Pf02540; Pf03054; Pf06508	1.01097	2	1.38179	0.990218	2	15.1067	1.01792	2	11.9575	477	53.3491	7.06396
149720186	macrophage migration inhibitory factor-like [Equus caballus]	685.068	35.65	1	3	3	17	catalytic activity; protein binding	cell surface; extracellular	cell communication; cell death; cell organization and biogenesis; cell proliferation; metabolic process; regulation of biological process; response to stimulus; transport	Pf01187	1.0109	17	33.8918	0.980433	17	33.9083	1.00916	17	3.71983	115	12.3952	7.88428
194207739	uncharacterized protein KIAA1522-like [Equus caballus]	110.795	3.08	1	2	2	2					1.01084	2	26.4828	0.976118	2	18.441	1.05231	2	18.3349	1040	107.447	9.61279
338711094	brain-specific angiogenesis inhibitor 1-associated protein 2-like [Equus caballus]	228.629	11.78	3	4	4	5	protein binding		cell communication; cell organization and biogenesis; regulation of biological process; response to stimulus	Pf07653; Pf08397	1.01076	5	21.4994	0.989968	5	1.85384	1.08034	5	3.07566	501	55.1659	8.79248
3347955	cytosolic sorting protein PACS-1b [Rattus norvegicus]	146.815	7.69	15	2	2	2		cytoplasm; Golgi			1.0107	2	6.05672	0.935661	2	1.84274	1.06707	2	9.45782	559	60.8128	6.41748
149725202	bifunctional ATP-dependent dihydroxyacetone kinase/FAD-AMP lyase (cyclizing) [Equus caballus]	576.297	9.17	1	4	4	12	catalytic activity; nucleotide binding		metabolic process	Pf02733; Pf02734	1.01061	12	11.1444	0.922686	12	18.6271	0.9846	12	9.3362	578	59.0901	6.80029
149705867	nuclear-interacting partner of ALK isoform 1 [Equus caballus]	274.911	8.15	1	4	4	6	metal ion binding	nucleus		Pf07967; Pf08600	1.0104	6	16.4726	1.03261	6	21.6597	1.01123	6	6.87593	503	55.5442	5.32568
194374531	unnamed protein product [Homo sapiens]	161.365	9.35	22	3	3	4	catalytic activity	cytoplasm; membrane; mitochondrion	metabolic process; response to stimulus	Pf00890; Pf01266; Pf01494; Pf01946; Pf03486; Pf05187; Pf05834; Pf07992; Pf12831; Pf12838	1.01001	4	7.51987	0.934897	4	2.4873	0.996954	4	4.09389	556	61.3461	6.80029
149704781	proteasome subunit alpha type-2-like [Equus caballus]	213.015	14.96	1	2	2	4	catalytic activity	cytoplasm; nucleus; proteasome	metabolic process	Pf00227; Pf10584	1.00963	4	35.3567	1.22387	4	13.3416	1.06211	4	10.0202	234	25.8863	7.43018
338726401	prostaglandin E synthase 3-like isoform 3 [Equus caballus]	259.209	25.38	3	3	3	7				Pf04969	1.00956	7	11.5599	0.949758	7	17.5587	0.945538	7	10.0723	130	14.9329	4.76709
194226347	collagen alpha-2(VI) chain [Equus caballus]	879.219	13.84	1	10	10	29	protein binding			Pf00092; Pf01391	1.00954	26	12.6536	0.963157	26	12.1555	0.973055	26	4.64351	1019	108.869	6.34131
149692354	cingulin-like 1 [Equus caballus]	146.533	2.47	1	3	3	3	catalytic activity; motor activity; protein binding; transporter activity	chromosome; cytoplasm; cytoskeleton; extracellular; membrane; mitochondrion; nucleus; organelle lumen	cell organization and biogenesis; cellular component movement; development; metabolic process; regulation of biological process; reproduction; transport	Pf00261; Pf00769; Pf01496; Pf01576; Pf02463; Pf04111; Pf04156; Pf05262; Pf05483; Pf05557; Pf05622; Pf05701; Pf05911; Pf06008; Pf06160; Pf07888; Pf09726; Pf09731; Pf12128; Pf12297	1.00949	3	18.778	0.970314	3	11.0646	0.939164	3	4.97493	1297	148.209	5.61768
338727791	CAP-Gly domain-containing linker protein 1 isoform 1 [Equus caballus]	374.057	8.57	1	5	11	11	catalytic activity; motor activity; protein binding; transporter activity	chromosome; cytoplasm; cytoskeleton; Golgi; membrane; nucleus; organelle lumen	cell differentiation; cell organization and biogenesis; reproduction; transport	Pf01302; Pf01496; Pf01576; Pf02463; Pf05483; Pf05622; Pf05667; Pf05911; Pf06160; Pf07111; Pf07888; Pf09730; Pf10174; Pf12128; Pf12252	1.00938	5	3.90517	1.15592	5	15.17	1.02286	5	6.08497	1389	156.097	5.32568
194219078	mitogen-activated protein kinase 3 [Equus caballus]	493.819	18.35	1	5	5	14	catalytic activity; nucleotide binding		metabolic process	Pf00069; Pf01636; Pf07714	1.00938	14	12.4025	0.985198	14	5.87811	0.975194	14	2.17115	376	43.1842	6.53662
395544418	heterogeneous nuclear ribonucleoprotein U-like protein 2 [Sarcophilus harrisii]	781.496	12.11	18	5	5	19				Pf00622; Pf08433	1.00936	18	18.9201	1.02089	18	13.9362	1.03189	18	6.02253	578	67.2861	7.56201
18448919	CaM kinase II gamma J [Mustela putorius furo]	265.491	10.27	15	2	5	6	catalytic activity; nucleotide binding; protein binding		metabolic process	Pf00069; Pf07714; Pf08332	1.00894	2	8.88008	0.979705	2	11.3772	1.0344	2	11.0269	516	57.7604	7.29834
281341261	hypothetical protein PANDA_002919 [Ailuropoda melanoleuca]	245.566	36.36	18	4	5	7	protein binding	membrane		Pf12799	1.0087	6	7.02815	1.08672	6	14.186	1.03192	6	14.291	154	17.418	4.53857
149583594	serine protease HTRA1-like, partial [Ornithorhynchus anatinus]	91.0148	18.81	37	1	2	2	catalytic activity		metabolic process	Pf00089; Pf10459	1.00836	1		1.26305	1		1.1673	1		101	11.3071	7.63525
194214415	acetoacetyl-CoA synthetase-like [Equus caballus]	185.92	3.23	1	2	2	3	catalytic activity		metabolic process	Pf00501; Pf11930	1.00834	3	1.22417	1.0562	3	0.067696	0.997954	3	2.78772	650	72.2028	6.58057
71153775	RecName: Full=14-3-3 protein beta/alpha; AltName: Full=Protein kinase C inhibitor protein 1; Short=KCIP-1; Contains: RecName: Full=14-3-3 protein beta/alpha, N-terminally processed	1244.04	60.62	14	6	14	52	protein binding	cytoplasm		Pf00244	1.00828	16	13.9651	1.20399	16	21.0966	0.97036	16	7.2546	193	22.0398	5.03369
194224087	adipocyte plasma membrane-associated protein-like [Equus caballus]	228.041	10.1	1	4	4	6	catalytic activity		metabolic process	Pf03088; Pf08450	1.00803	6	12.3715	0.937203	6	2.50021	0.985757	6	3.10997	495	54.302	8.73389
119620507	hCG16980 [Homo sapiens]	160.95	27.54	10	2	2	3				Pf04073	1.00787	3	1.42274	1.02548	3	8.09451	0.993951	3	14.3354	138	15.4039	8.03076
194227470	ezrin [Equus caballus]	580.214	18.26	1	7	11	18	protein binding	cytoplasm; cytoskeleton; cytosol; membrane; nucleus; organelle lumen	cell organization and biogenesis	Pf00373; Pf00769; Pf09379; Pf09380	1.00749	10	13.3496	0.948016	10	16.9699	0.938783	10	5.42992	586	69.3247	6.41748
355715957	reticulocalbin 2, EF-hand calcium binding domain protein [Mustela putorius furo]	554.249	14.29	4	3	3	13	metal ion binding				1.00723	12	13.2035	1.05451	12	19.9999	1.00371	12	4.88115	308	35.943	4.37354
74000478	peptidyl-prolyl cis-trans isomerase B isoform 1 [Canis lupus familiaris]	372.244	24.86	19	4	4	10	catalytic activity		metabolic process	Pf00160	1.00721	10	16.8841	1.02573	10	3.79994	0.980486	10	4.67046	173	19.1529	8.79248
380799163	BTB/POZ domain-containing protein KCTD12, partial [Macaca mulatta]	605.464	15.96	15	5	5	13	protein binding		cell organization and biogenesis	Pf02214	1.00699	13	9.87092	0.925259	13	8.21868	0.998694	13	7.52053	307	34.094	5.63037
159795101	Chain A, Crystal Structure Of Pyruvate Dehydrogenase Phosphatase 1 (Pdp1)	299.436	15.85	48	6	6	7	catalytic activity			Pf00481	1.00689	7	9.02409	0.978089	7	3.25934	0.987981	7	7.76548	467	52.5856	6.1001
332837258	beta-arrestin-1 [Pan troglodytes]	81.5951	6.84	41	2	2	2				Pf00339; Pf02752	1.00684	2	30.8805	1.04186	2	39.1185	0.98612	2	11.1952	380	42.7433	8.55811
390125214	alpha-enolase [Equus caballus]	4748.27	67.51	1	29	31	145	catalytic activity; metal ion binding	cell surface; cytoplasm; cytosol	metabolic process	Pf00113; Pf03952	1.00678	102	17.3921	1.03685	102	15.2523	0.995764	102	9.56839	434	47.1103	6.80029
194215863	electron transfer flavoprotein subunit beta-like [Equus caballus]	361.139	23.44	1	6	6	12				Pf01012	1.00649	11	12.6144	0.980917	11	10.6478	1.02116	11	3.84318	256	27.8691	8.03076
193786108	unnamed protein product [Homo sapiens]	328.324	14.78	31	3	3	6	protein binding		transport		1.00647	6	4.61234	1.01502	6	8.53865	0.948093	6	2.33276	203	22.7585	4.10693
149725788	elongation factor Tu, mitochondrial-like [Equus caballus]	857.897	30.82	1	12	12	26	catalytic activity; nucleotide binding; RNA binding	cytoplasm; mitochondrion; organelle lumen	metabolic process	Pf00009; Pf03143; Pf03144	1.00631	25	14.5006	1.02014	25	15.1827	1.00981	25	8.34329	451	49.2809	7.21045
335279372	myristoylated alanine-rich C-kinase substrate-like [Sus scrofa]	242.208	12.65	1	4	4	11					1.00619	11	29.303	1.32215	11	25.2042	1.02209	11	2.64408	332	31.6168	4.41162
332869604	zyxin [Pan troglodytes]	481.36	5.59	3	2	3	12	metal ion binding			Pf00412	1.00559	9	25.9667	1.05424	9	15.5554	1.02618	9	8.41883	572	61.2202	6.66846
281346950	hypothetical protein PANDA_001602 [Ailuropoda melanoleuca]	277.533	24.53	16	4	6	9	DNA binding	chromosome; membrane; nucleus; organelle lumen	cell organization and biogenesis; metabolic process; regulation of biological process	Pf00125; Pf01661	1.00555	4	14.5076	1.06371	4	5.28346	1.04302	4	5.32816	318	34.0824	9.86182
197099556	U5 small nuclear ribonucleoprotein 200 kDa helicase [Pongo abelii]	88.1048	2.14	29	2	2	2	catalytic activity; nucleotide binding	nucleus; spliceosomal complex	metabolic process	Pf00270; Pf00271; Pf02889	1.00538	2	22.4759	0.961912	2	22.802	0.965478	2	3.38589	1030	117.434	5.65576
149694298	alkaline phosphatase, tissue-nonspecific isozyme-like [Equus caballus]	577.182	13.36	1	5	5	15	catalytic activity		metabolic process	Pf00245	1.00535	15	20.0898	0.965836	15	20.8194	1.00536	15	6.31188	524	57.3717	6.59521
332220789	cleavage and polyadenylation specificity factor subunit 6 isoform 3 [Nomascus leucogenys]	238.768	10.46	32	4	4	6	nucleotide binding			Pf00076	1.00534	6	15.7315	1.00258	6	16.3331	0.982594	6	7.20504	478	52.2939	6.43018
194216025	protein phosphatase 1 regulatory subunit 12C [Equus caballus]	238.594	9.5	1	5	5	7	protein binding			Pf00023; Pf12796	1.00499	7	6.82585	0.93949	7	9.02453	0.990806	7	3.48484	779	84.3675	5.77002
61680546	Chain B, Structural Basis For Recruitment Of Ubc12 By An E2-Binding Domain In Nedd8's E1	181.242	30.61	44	2	2	6	catalytic activity; nucleotide binding		metabolic process	Pf08825	1.00492	2	3.1227	1.03539	2	1.90387	0.98335	2	0.627269	98	10.7045	7.25439
270000216	F-actin capping protein beta subunit variant II [Sus scrofa]	272.755	23.47	1	6	6	10	protein binding	cytoplasm; cytoskeleton; membrane	cell organization and biogenesis	Pf01115	1.00488	9	3.11191	0.977443	9	7.93188	1.00149	9	6.61212	277	31.2877	5.57959
338726445	elongation factor Ts, mitochondrial-like isoform 2 [Equus caballus]	90.2048	10.77	2	2	2	2	protein binding; RNA binding	cytoplasm; mitochondrion; nucleus	metabolic process	Pf00627; Pf00889	1.00479	2	36.7748	1.02913	2	28.929	0.970936	2	5.86639	325	35.5052	7.23975
207079925	DKFZP468L0227 protein [Pongo abelii]	375.374	17.93	2	5	5	9				Pf00076	1.0046	9	8.44092	0.915786	9	10.438	0.971608	9	15.8973	513	55.3644	5.33838
371927708	Chain A, Crystal Structure Of Equine Serum Albumin	18618.8	56.26	2	36	41	589		extracellular		Pf00273	1.00456	546	15.779	0.997313	546	17.0193	1.01277	546	8.50726	583	65.7097	6.04932
119607147	transcription elongation factor A (SII), 1, isoform CRA_c [Homo sapiens]	89.3592	18.4	27	3	3	3	DNA binding	nucleus	metabolic process	Pf07500; Pf08711	1.00433	2	10.5023	0.907716	2	19.495	0.974744	2	2.46453	163	17.9191	5.08447
194223973	ankycorbin [Equus caballus]	287.494	5.06	1	4	4	8	catalytic activity; motor activity; protein binding	cytoskeleton; membrane		Pf00023; Pf01576; Pf03961; Pf08317; Pf09726; Pf12128; Pf12796	1.00412	8	3.47002	0.957416	8	5.80679	0.958899	8	11.0781	948	105.896	6.07471
351708460	Putative ATP-dependent RNA helicase DDX46 [Heterocephalus glaber]	293.097	4.78	1	7	7	9	catalytic activity; nucleotide binding	membrane		Pf00270; Pf00271	1.00412	9	17.5959	1.00301	9	6.30186	0.992145	9	5.2547	1255	141.05	8.63135
344277334	calcium/calmodulin-dependent protein kinase type II subunit delta-like isoform 6 [Loxodonta africana]	362.854	13.59	51	5	6	10	catalytic activity; nucleotide binding; protein binding	membrane	metabolic process	Pf00069; Pf07714; Pf08332	1.00398	9	26.4935	1.07874	9	23.9808	1.01538	9	7.86301	449	50.9779	7.56201
338725702	tensin-1 [Equus caballus]	2723.26	15.26	1	19	20	65	protein binding	membrane		Pf00017; Pf04484; Pf08416; Pf10409	1.00382	64	15.869	1.07707	64	15.5228	0.990496	64	7.28643	2031	217.551	8.52881
355765233	hypothetical protein EGM_20695 [Macaca fascicularis]	99.7858	2.69	28	3	3	3					1.00375	3	11.6175	0.952559	3	9.06862	0.980222	3	1.89833	1301	148.429	5.0083
149690652	geranylgeranyl pyrophosphate synthase-like [Equus caballus]	124.59	7.02	11	2	2	3	catalytic activity		metabolic process	Pf00348	1.00338	3	8.11043	1.05853	3	8.08056	0.976285	3	1.44081	299	34.7499	6.13818
149734953	phosphoserine aminotransferase isoform 1 [Equus caballus]	648.383	21.89	4	8	8	20	catalytic activity	cytoplasm	metabolic process	Pf00266	1.00338	20	18.3151	1.00062	20	6.47055	0.98798	20	9.27816	370	40.3048	7.95752
338724139	secernin-1-like [Equus caballus]	2061.56	18.36	2	9	9	64	catalytic activity	membrane; nucleus	metabolic process	Pf03577	1.00262	64	13.6496	1.03069	64	8.40698	1.00374	64	9.0169	414	46.2647	4.79248
194039547	LDLR chaperone MESD [Sus scrofa]	148.025	14.22	2	3	3	4	protein binding	membrane	metabolic process	Pf10185	1.00236	4	2.51031	0.940049	4	7.27684	0.91442	4	2.99467	232	25.8612	7.88428
297493940	NADH dehydrogenase Fe-S protein 4, 18kDa [Cynopterus sphinx]	100.865	22.32	9	2	2	2	catalytic activity	cytoplasm; membrane; mitochondrion	metabolic process	Pf04800	1.00236	1		0.859348	1		0.759739	1		112	12.9176	5.57959
74212194	unnamed protein product [Mus musculus]	354.873	43.8	14	6	6	14	RNA binding; structural molecule activity	cytoplasm; cytosol; nucleus; ribosome	metabolic process		1.00198	8	7.00864	1.05487	8	5.33936	0.942097	8	9.12573	137	15.9861	9.70068
149755658	moesin [Equus caballus]	2381.21	28.42	2	18	21	69	protein binding	cytoplasm; cytoskeleton; membrane; nucleus; organelle lumen	cellular component movement; regulation of biological process	Pf00373; Pf00769; Pf09379; Pf09380	1.00182	63	15.8043	1.00732	63	13.209	0.989955	63	6.52704	577	67.7128	6.27783
149032828	programmed cell death 6 (predicted), isoform CRA_c [Rattus norvegicus]	103.495	18.46	37	2	2	2			cell death; regulation of biological process	Pf00036	1.00112	2	4.1286	0.947436	2	1.83973	0.983547	2	4.78535	130	14.4121	6.06201
281345695	hypothetical protein PANDA_002395 [Ailuropoda melanoleuca]	298.526	12.71	6	8	8	8	DNA binding	nucleus; organelle lumen; spliceosomal complex		Pf00249; Pf11831	1.0009	8	8.57021	0.915753	8	8.16553	0.992353	8	5.86024	787	90.4458	7.84033
351697207	26S proteasome non-ATPase regulatory subunit 1 [Heterocephalus glaber]	166.709	6.66	24	5	5	5	enzyme regulator activity	membrane; proteasome	metabolic process; regulation of biological process	Pf01851	1.00072	5	19.4128	0.973231	5	18.2975	1.03989	5	5.71625	916	101.769	5.70654
149722921	gap junction alpha-1 protein [Equus caballus]	125.99	14.66	1	3	3	3	protein binding; signal transducer activity; transporter activity	cytoplasm; cytosol; membrane	cell communication; cell death; cell differentiation; cellular component movement; development; metabolic process; regulation of biological process; response to stimulus; transport	Pf00029; Pf03508; Pf10582	1.00032	3	1.08505	0.979781	3	22.9011	1.00463	3	4.89092	382	43.0901	8.82178
359323004	breakpoint cluster region protein isoform 1 [Canis lupus familiaris]	135.221	3.52	1	4	4	4	catalytic activity; enzyme regulator activity; protein binding	membrane	cell communication; metabolic process; regulation of biological process; response to stimulus	Pf00168; Pf00620; Pf00621; Pf09036	1.00028	4	10.6193	0.9174	4	4.41999	0.974468	4	1.87677	1277	143.518	7.09326
148704835	mCG125660 [Mus musculus]	166.24	26.03	16	4	4	6	RNA binding; structural molecule activity	cytoplasm; ribosome	metabolic process	Pf00687	1.00013	6	11.2904	1.05386	6	6.31612	0.964354	6	3.14909	146	16.4529	9.89111
194208203	v-type proton ATPase subunit B, brain isoform-like [Equus caballus]	1480.42	27.47	2	13	13	36	catalytic activity; nucleotide binding; transporter activity	membrane	metabolic process; transport	Pf00006; Pf00306; Pf02874	1.00002	36	12.4744	1.02494	36	7.18378	1.01295	36	5.07644	495	55.2441	5.78271
338722430	vinexin [Equus caballus]	366.842	13.98	1	7	7	10	protein binding			Pf00018; Pf02208; Pf07653	1	9	22.1784	1.01078	9	14.2154	1.02119	9	2.30497	665	74.7276	9.20264
281349537	hypothetical protein PANDA_000649 [Ailuropoda melanoleuca]	766.519	27.69	5	5	5	14	catalytic activity; nucleotide binding	cytoplasm; membrane; mitochondrion	metabolic process	Pf02826; Pf03446; Pf03807	0.999982	12	7.01012	1.02568	12	10.8891	1.04156	12	4.9502	307	32.238	6.0874
338728115	ferrochelatase, mitochondrial-like, partial [Equus caballus]	410.576	11.17	1	4	4	9	catalytic activity		metabolic process	Pf00762	0.99972	8	10.4943	0.92626	8	8.12158	1.02342	8	12.0596	412	46.64	8.90967
149732999	carboxymethylenebutenolidase homolog [Equus caballus]	74.4148	7.76	14	2	2	2	catalytic activity		metabolic process	Pf00326; Pf01738; Pf12695	0.999707	2	1.68962	1.02731	2	6.57301	0.995926	2	3.8552	245	28.0681	6.78564
6002671	glutaminase isoform C [Homo sapiens]	281.041	10.44	1	4	4	6	catalytic activity		metabolic process	Pf04960	0.999385	6	23.066	1.01317	6	29.4038	0.964267	6	6.98849	527	57.9368	6.48096
149726595	RUN and FYVE domain-containing protein 1 [Equus caballus]	85.4264	3.33	1	2	2	3	metal ion binding; transporter activity	cytoplasm	cell organization and biogenesis; regulation of biological process; transport	Pf01363; Pf02759	0.999169	3	18.5695	1.01724	3	8.02524	0.974881	3	1.5798	600	69.009	5.74463
194227183	inter-alpha-trypsin inhibitor heavy chain H2 [Equus caballus]	1068.87	13.21	1	13	13	33	enzyme regulator activity; protein binding		metabolic process	Pf00092; Pf06668; Pf08487	0.999079	27	15.2717	1.05144	27	11.6653	0.991496	27	6.59058	946	106.299	7.09326
12963511	40S ribosomal protein S19 [Mus musculus]	832.324	54.48	4	12	12	29	structural molecule activity	cytoplasm; cytosol; nucleus; organelle lumen; ribosome	cell differentiation; development; metabolic process; transport	Pf01090	0.998183	29	17.2713	1.02713	29	12.4635	1.01126	29	4.29072	145	16.0756	10.4038
350589372	receptor-type tyrosine-protein phosphatase C [Sus scrofa]	135.476	4.07	37	2	2	3	catalytic activity	membrane	metabolic process	Pf00102	0.998063	3	15.6277	0.929611	3	7.60612	1.02677	3	2.89215	688	78.8212	5.94775
338723247	craniofacial development protein 1-like [Equus caballus]	157.031	10.7	1	3	3	4			cell death; cell organization and biogenesis; cell proliferation; regulation of biological process	Pf07572	0.997996	4	12.9592	0.976746	4	9.03904	0.917282	4	8.79097	299	33.6037	4.79248
281337615	hypothetical protein PANDA_007842 [Ailuropoda melanoleuca]	181.155	19.83	50	2	2	8	structural molecule activity	cytoplasm; ribosome	metabolic process	Pf01198	0.997962	8	15.6219	1.02015	8	9.4189	1.03471	8	4.15232	116	13.4144	10.7847
194227226	6-phosphofructokinase type C [Equus caballus]	598.695	9.29	1	8	8	14	catalytic activity	cytoplasm; cytosol	metabolic process	Pf00365	0.997442	13	10.4888	1.04503	13	9.01173	1.04438	13	7.87192	850	92.4539	7.84033
149732048	N(G),N(G)-dimethylarginine dimethylaminohydrolase 2-like isoform 1 [Equus caballus]	1496.11	52.98	1	13	14	42	catalytic activity	cytoplasm		Pf02274	0.997437	39	16.4806	1.03692	39	12.3174	1.03996	39	10.6612	285	29.6874	6.01123
26342386	unnamed protein product [Mus musculus]	141.98	6.23	15	2	2	3	catalytic activity; metal ion binding		metabolic process	Pf00648; Pf01067	0.997295	3	6.09296	1.04514	3	13.2723	0.90994	3	23.833	530	59.8917	5.05908
126326103	ras-related protein O-RAL-like [Monodelphis domestica]	259.878	23.3	5	3	5	11	catalytic activity; nucleotide binding	membrane	cell communication; cell division; metabolic process; regulation of biological process; response to stimulus	Pf00025; Pf00071; Pf08477	0.997185	5	11.355	0.910167	5	11.1453	0.983071	5	3.61616	206	23.49	6.62451
338711302	septin-9 [Equus caballus]	1402.53	38.11	1	9	20	41	catalytic activity; nucleotide binding			Pf00735; Pf01926; Pf03193; Pf04548	0.997117	19	15.6453	1.0149	20	15.726	0.997215	20	5.31983	677	74.9638	8.52881
194217779	TOM1-like protein 2 [Equus caballus]	2472.36	25.69	1	10	10	51			transport	Pf00790; Pf01417; Pf03127	0.996699	47	10.8182	0.973064	47	19.7434	0.971678	47	8.10668	506	55.434	5.021
281340933	hypothetical protein PANDA_019480 [Ailuropoda melanoleuca]	144.225	15.75	8	2	2	4	RNA binding	nucleus; organelle lumen		Pf01248	0.996477	4	13.2218	0.926165	4	1.18816	0.929652	4	8.12955	127	14.0335	8.45557
2144007	tubulin beta chain - rat (fragments)	3027.58	38.46	1	1	2	99	catalytic activity; nucleotide binding		cell organization and biogenesis; metabolic process	Pf03953	0.995973	6	13.2138	0.989817	6	12.6433	0.970649	6	2.0552	39	4.53509	4.60205
194217516	myb-binding protein 1A [Equus caballus]	96.3632	1.87	1	2	2	2	catalytic activity; DNA binding		metabolic process	Pf04931	0.995944	2	33.31	0.983441	2	29.1076	1.02744	2	1.46444	1335	150.875	9.14404
326925822	cullin-3-like [Meleagris gallopavo]	105.32	41.38	38	2	2	3	protein binding		metabolic process	Pf10557	0.995531	3	19.1555	0.997213	3	0.223503	0.982879	3	2.76062	58	6.85283	10.1548
194227278	probable saccharopine dehydrogenase-like [Equus caballus]	139.258	7.27	1	3	3	3	catalytic activity		metabolic process	Pf03435	0.99539	3	25.6303	1.01666	3	8.30445	1.04024	3	6.4143	523	57.3273	9.34912
119583084	heterogeneous nuclear ribonucleoprotein K, isoform CRA_f [Homo sapiens]	4297.77	47.05	14	23	23	113	RNA binding			Pf00013; Pf08067	0.995139	111	16.9512	1.01037	111	18.1474	0.99943	111	9.96565	440	48.7743	5.63037
194216913	huntingtin-associated protein 1-like [Equus caballus]	161.405	5.24	1	2	2	2				Pf04849	0.994631	2	1.86984	0.986871	2	7.79468	1.05932	2	0.51028	687	76.5823	4.44971
355710420	Glycine cleavage system H protein, mitochondrial, partial [Macaca mulatta]	173.756	18.55	20	2	2	8		cytoplasm	metabolic process	Pf01597	0.994604	3	6.54274	1.10394	3	6.20731	0.837249	3	2.15543	124	13.7317	4.33545
338720374	DNL-type zinc finger protein-like [Equus caballus]	109.115	34.78	1	2	2	2	metal ion binding			Pf05180	0.994534	2	16.2326	1.1423	2	11.1082	0.857071	2	17.2414	115	12.227	5.23682
74187649	unnamed protein product [Mus musculus]	75.9016	11.38	30	2	2	3		extracellular		Pf07946	0.994533	3	0.569773	0.94116	3	2.49047	0.857059	3	1.03798	167	19.8334	9.83252
148698152	DnaJ (Hsp40) homolog, subfamily C, member 8, isoform CRA_b [Mus musculus]	105.117	17.09	29	3	3	4					0.994491	4	27.4414	0.958894	4	11.6091	1.02336	4	5.85726	158	19.1801	9.53955
338722107	hydroxymethylglutaryl-CoA lyase, mitochondrial-like isoform 2 [Equus caballus]	89.2348	15.75	2	2	2	2	catalytic activity			Pf00682	0.994406	2	5.12522	0.967549	2	6.80789	1.0883	2	12.8428	254	26.7359	9.02686
297661753	guanylate kinase isoform 3 [Pongo abelii]	108.895	13.2	5	2	2	2	catalytic activity; nucleotide binding; protein binding			Pf00625; Pf03193; Pf05729	0.9941	2	27.2394	0.977453	2	34.6326	0.903324	2	31.0209	197	21.7042	6.94678
338711960	catalase-like [Equus caballus]	980.785	24.42	1	9	9	23	antioxidant activity; catalytic activity		metabolic process	Pf00199; Pf06628	0.993747	23	10.877	0.988547	23	12.3278	1.00834	23	9.56569	516	58.6553	7.69385
355720927	synaptosomal-associated protein, 23kDa [Mustela putorius furo]	375.914	42.38	2	6	6	7	protein binding			Pf00835; Pf05739	0.993644	5	5.78696	0.928649	5	2.76928	0.912345	5	2.31177	210	23.1773	4.94482
149743996	t-complex protein 1 subunit alpha isoform 1 [Equus caballus]	964.759	26.26	3	14	14	30	nucleotide binding		metabolic process	Pf00118	0.993614	29	11.8683	0.968912	29	9.34455	1.00877	29	5.74367	556	60.2166	6.11279
86827695	Chromosome 16 open reading frame 62 ortholog [Bos taurus]	159.38	7.61	10	2	2	3					0.993516	3	21.3733	1.18264	3	3.15508	1.0777	3	3.35944	289	32.3264	6.56592
338716574	programmed cell death protein 4-like isoform 2 [Equus caballus]	263.848	14.29	8	5	5	7				Pf02847	0.993036	7	12.801	1.06405	7	10.5397	1.02991	7	13.6444	455	50.2464	5.40186
122549	RecName: Full=Hemoglobin subunit beta-C(NA); AltName: Full=Beta-C(NA)-globin; AltName: Full=Hemoglobin beta C(NA) chain	2382.74	31.91	4	2	6	64	metal ion binding; transporter activity	cytoplasm; cytosol	transport		0.993008	14	10.032	1.06568	14	8.03494	1.03567	14	9.56566	141	15.6233	11.5757
77735663	proline synthase co-transcribed bacterial homolog protein [Bos taurus]	194.595	16.85	2	3	3	4		cytoplasm; mitochondrion		Pf01168	0.992945	4	2.54644	1.00571	4	5.87162	1.02499	4	5.39849	273	29.9244	7.2251
149737045	s-methyl-5'-thioadenosine phosphorylase-like [Equus caballus]	272.669	10.95	1	2	2	5	catalytic activity		metabolic process	Pf01048	0.992917	5	34.2498	0.948281	5	29.1818	0.908167	5	5.43395	283	31.1179	6.68311
338713671	IQ motif containing GTPase activating protein 2 [Equus caballus]	166.225	2.34	1	2	3	5	enzyme regulator activity; protein binding	membrane	cell communication; regulation of biological process; response to stimulus	Pf00307; Pf00616; Pf03836	0.992886	3	14.8099	1.06788	3	10.3119	1.00711	3	8.00782	1579	181.043	5.64307
112982	RecName: Full=Aspartate aminotransferase, mitochondrial; Short=mAspAT; AltName: Full=Fatty acid-binding protein; Short=FABP-1; AltName: Full=Glutamate oxaloacetate transaminase 2; AltName: Full=Kynurenine aminotransferase 4; AltName: Full=Kynurenine aminotransferase IV; AltName: Full=Kynurenine--oxoglutarate transaminase 4; AltName: Full=Kynurenine--oxoglutarate transaminase IV; AltName: Full=Pla…	2026	21.45	1	3	5	47	catalytic activity	cytoplasm; membrane; mitochondrion; organelle lumen	metabolic process; transport	Pf00155	0.992873	6	10.3574	0.947139	6	14.7197	0.929127	6	2.2903	401	44.5387	8.89502
194209764	WAS/WASL-interacting protein family member 3-like [Equus caballus]	198.655	7.07	1	3	3	4	protein binding			Pf02205	0.992857	4	8.89997	0.960862	4	3.41853	0.96352	4	2.25874	481	50.3064	10.1987
311259162	far upstream element-binding protein 1 [Sus scrofa]	1066.53	34.32	2	13	17	33	RNA binding			Pf00013	0.992817	23	7.8989	1.02043	23	7.13185	0.995686	23	5.44128	644	67.5345	7.60596
338725581	x-ray repair cross-complementing protein 5 [Equus caballus]	224.708	3.35	2	3	3	4	catalytic activity; DNA binding	membrane	metabolic process; response to stimulus	Pf02735; Pf03730; Pf03731; Pf08785	0.992778	2	1.01706	0.996129	2	4.01876	0.985917	2	5.21853	776	87.7115	5.42725
380792549	EH domain-containing protein 4, partial [Macaca mulatta]	275.008	9.71	10	3	3	6	catalytic activity; nucleotide binding		metabolic process	Pf00350; Pf01926	0.992585	6	13.6908	1.00901	6	2.11835	1.0048	6	3.25198	412	47.1755	8.70459
152149141	Chain A, Crystal Structure Of Pdz Domain Of Synaptojanin-2 Binding Protein	137.846	25.49	28	2	2	3	protein binding			Pf00595	0.9924	2	2.375	0.991283	2	1.02222	0.992705	2	0.552254	102	11.1587	5.16064
338725105	regulation of nuclear pre-mRNA domain-containing protein 2 [Equus caballus]	139.104	2.72	2	3	3	3				Pf04818	0.991981	3	21.3514	0.885296	3	5.60563	1.06129	3	1.55639	1399	149.512	6.91748
338725356	myomegalin isoform 1 [Equus caballus]	130.185	2	2	3	4	4				Pf07989	0.991795	2	19.3267	0.897611	2	15.3216	0.962633	2	15.0883	2345	264.058	5.47803
149728653	dystroglycan [Equus caballus]	661.97	6.15	1	5	5	18	metal ion binding; protein binding; structural molecule activity	cytoplasm; extracellular; membrane; nucleus; organelle lumen	cell communication; cell differentiation; cell organization and biogenesis; cellular component movement; cellular homeostasis; development; metabolic process; regulation of biological process; reproduction; response to stimulus; transport	Pf05454	0.991791	16	11.6989	1.01161	16	6.70685	1.02771	16	6.06161	894	97.1917	8.68994
149062539	guanine nucleotide binding protein, alpha q polypeptide, isoform CRA_b [Rattus norvegicus]	178.387	13.73	17	2	2	4	nucleotide binding; signal transducer activity		cell communication; regulation of biological process; response to stimulus	Pf00025; Pf00503	0.991604	3	18.426	0.928557	3	3.71976	1.07184	3	0.388104	233	27.3368	7.82568
254939429	H(B)-type lactate dehydrogenase [Equus caballus]	382.065	17.12	1	5	5	13	catalytic activity; nucleotide binding	cytoplasm; mitochondrion	metabolic process	Pf00056; Pf02866	0.991554	13	20.095	1.05031	13	3.98725	1.03975	13	2.84715	333	36.5001	6.23975
194219984	sorting nexin-2 [Equus caballus]	468.071	15.69	7	6	6	11	protein binding; transporter activity		cell communication; transport	Pf00787; Pf03700; Pf05667; Pf09325; Pf10456	0.991447	9	9.34782	0.982167	9	8.78788	1.01333	9	4.86934	497	56.1167	5.43994
149711779	d-2-hydroxyglutarate dehydrogenase, mitochondrial-like [Equus caballus]	215.645	4.24	1	2	2	4	catalytic activity		metabolic process	Pf01565; Pf02913	0.991027	4	6.87064	0.93837	4	6.67887	1.04625	4	0.725811	543	58.7733	7.13721
338726501	signal recognition particle receptor subunit alpha-like isoform 2 [Equus caballus]	171.506	7.05	2	3	3	4	catalytic activity; nucleotide binding	cytoplasm; endoplasmic reticulum; membrane	metabolic process; transport	Pf00448; Pf02881; Pf04086	0.991016	4	0.796853	0.96603	4	3.37151	0.941143	4	9.07572	610	66.3075	9.01221
194226345	collagen alpha-1(VI) chain [Equus caballus]	2129.3	16.26	1	15	15	49	protein binding	extracellular; membrane	cell organization and biogenesis; reproduction; response to stimulus	Pf00092; Pf01391; Pf07415	0.990969	45	18.0617	1.02493	45	18.5763	1.01873	45	9.43895	1027	108.904	5.40186
395817993	beta-1-syntrophin [Otolemur garnettii]	499.446	21.85	1	1	12	16				Pf00169; Pf00595	0.990907	2	9.76461	1.06497	2	3.22407	1.04426	2	7.49967	531	57.3857	8.30908
194207138	proteasome subunit beta type-5-like isoform 1 [Equus caballus]	128.32	17.49	2	3	3	4	catalytic activity	proteasome	metabolic process	Pf00227	0.990771	3	23.5362	0.974973	3	2.89716	1.0355	3	2.08843	263	28.5753	7.40088
124028629	RecName: Full=Heterogeneous nuclear ribonucleoproteins A2/B1; Short=hnRNP A2/B1	5854.47	58.92	2	16	16	157	DNA binding; nucleotide binding; RNA binding	cytoplasm; nucleus; organelle lumen; spliceosomal complex	metabolic process; regulation of biological process; transport	Pf00076	0.990726	141	23.0124	0.980875	141	17.6972	0.993796	141	8.50773	353	37.3797	8.95361
194387134	unnamed protein product [Homo sapiens]	120.845	6.35	45	4	4	4	catalytic activity; metal ion binding; protein binding			Pf00097	0.990709	3	2.88182	0.914113	3	0.672623	0.996702	3	4.86699	693	79.0012	8.42627
332217114	selenide, water dikinase 1 isoform 3 [Nomascus leucogenys]	219.619	15.74	15	3	3	5	catalytic activity; nucleotide binding			Pf00586; Pf02769	0.990176	3	9.27857	1.08698	3	1.25022	0.984177	3	6.10075	324	35.5967	5.26221
403299073	serine/threonine-protein phosphatase 5 isoform 2 [Saimiri boliviensis boliviensis]	135.685	7.55	2	3	3	4				Protein not found	0.990086	4	18.7202	1.04224	4	32.6086	1.00175	4	3.98084	477	54.4178	6.26514
194220223	GRIP and coiled-coil domain-containing protein 2 [Equus caballus]	119.985	1.32	1	2	2	2	protein binding; transporter activity	membrane	transport	Pf01465; Pf01496; Pf02463; Pf05557; Pf07888; Pf12128	0.990077	2	2.7755	0.939359	2	3.12762	0.90309	2	4.04568	1817	210.477	5.26221
350592022	mitochondrial import receptor subunit TOM70-like [Sus scrofa]	124.686	5.59	26	2	2	3	protein binding			Pf00515; Pf07719	0.989575	3	4.09511	1.01267	3	9.98877	0.958548	3	1.10221	358	38.1864	9.72998
344265615	dihydropyrimidinase-related protein 3-like, partial [Loxodonta africana]	5843.99	47.73	1	2	24	176	catalytic activity; protein binding	cytoplasm	development; metabolic process	Pf01979; Pf04909	0.989284	7	5.83864	0.95122	7	10.3855	1.01139	7	5.01212	660	71.1986	6.39209
148674167	dynein light chain roadblock-type 1, isoform CRA_b [Mus musculus]	800.577	65.26	2	6	6	23	catalytic activity; motor activity	cytoskeleton	cell organization and biogenesis; cellular component movement; response to stimulus; transport	Pf03259	0.988685	23	17.1117	1.04924	23	13.9332	1.0128	23	6.29225	95	10.8517	7.25439
194209016	protein transport protein Sec31A [Equus caballus]	193.695	5.24	1	4	4	4				Pf03154; Pf09770; Pf12931	0.988227	4	8.22887	0.940522	4	7.05752	0.947891	4	8.84786	1202	131.066	6.63916
34304594	hypothetical protein FLJ10808 isoform [Homo sapiens]	100.845	3.11	19	2	2	2	catalytic activity; nucleotide binding		metabolic process	Pf00899; Pf02134; Pf09358; Pf10585	0.987976	2	1.63766	1.12279	2	1.97559	1.01783	2	7.69733	578	65.6249	7.60596
149730798	UPF0733 protein C2orf88 homolog [Equus caballus]	761.45	48.42	1	2	2	16					0.987879	16	15.2489	0.982477	16	11.0472	0.941294	16	9.76248	95	10.9643	4.79248
344248018	Protein VAC14-like [Cricetulus griseus]	152.555	2.66	1	3	3	4	protein binding	membrane	cell communication; cell organization and biogenesis; regulation of biological process; response to stimulus	Pf08397; Pf11916; Pf12755	0.987849	4	17.9558	0.940071	4	33.7832	1.02934	4	7.5777	1544	168.733	6.81494
115497324	pre-B-cell leukemia transcription factor-interacting protein 1 [Bos taurus]	112.501	2.89	4	2	2	3					0.987605	3	9.47879	0.973983	3	0.902701	1.01225	3	1.36695	726	80.081	5.08447
338715019	CLIP-associating protein 2 [Equus caballus]	788.292	13.6	1	11	12	21		membrane		Pf12348	0.987548	19	14.013	0.942237	19	13.8986	1.0052	19	12.7426	1294	141.024	8.39697
127798841	ATP synthase, H+ transporting, mitochondrial F1 complex, alpha subunit 1, cardiac muscle [Homo sapiens]	8402.18	45.03	4	23	29	205	catalytic activity; nucleotide binding; transporter activity	membrane	metabolic process; transport	Pf00006; Pf00306; Pf02663; Pf02874	0.98746	83	16.5952	0.977499	83	17.692	1.00308	83	8.93736	553	59.6706	9.0415
74220510	unnamed protein product [Mus musculus]	93.5148	7.76	16	2	2	2	enzyme regulator activity; metal ion binding		metabolic process; regulation of biological process	Pf01412	0.987359	2	20.1809	0.909367	2	19.1859	1.00994	2	0.31189	245	27.6451	9.17334
194212460	elongation factor 2-like [Equus caballus]	1722.05	20.28	1	16	16	59	catalytic activity; nucleotide binding			Pf00009; Pf00679; Pf03144; Pf03764	0.98723	56	9.62855	1.05079	56	14.6775	0.977063	56	6.8022	858	95.1929	6.93213
338716722	sorbin and SH3 domain-containing protein 1 [Equus caballus]	2677.84	35.54	1	30	30	74	protein binding			Pf00018; Pf02208; Pf07653	0.98719	70	17.3316	0.964748	70	18.0712	0.983549	70	10.9836	906	100.974	7.66455
338724269	a-kinase anchor protein 9 isoform 1 [Equus caballus]	220.713	1.59	1	6	6	6			metabolic process; regulation of biological process	Pf05557; Pf10186; Pf10495; Pf12128; Pf12252	0.98682	6	8.14142	1.05001	6	8.07825	1.06204	6	7.51228	3905	452.153	5.03369
28838345	BCLAF1 protein, partial [Homo sapiens]	141.855	6.9	20	3	3	4					0.986757	4	29.1782	0.943328	4	21.1521	0.99336	4	6.52549	507	57.7283	11.1802
119609364	WNK lysine deficient protein kinase 1, isoform CRA_f [Homo sapiens]	119.54	2.5	50	4	4	5	catalytic activity; nucleotide binding		metabolic process	Pf00069; Pf07714; Pf12202	0.986703	5	17.6961	0.971733	5	9.13254	1.05456	5	3.83445	1921	203.546	6.56592
338716541	actin-binding LIM protein 1 [Equus caballus]	1153.11	37.89	2	13	13	29	protein binding		cell organization and biogenesis	Pf02209	0.986654	28	15.7805	1.00038	29	20.5946	0.948102	29	18.2606	454	51.7669	9.27588
338718651	armadillo repeat-containing protein 6 isoform 2 [Equus caballus]	130.375	7.26	2	2	2	2		membrane			0.986616	2	8.80771	1.03254	2	7.78276	0.992656	2	3.93952	468	50.1767	5.87158
194375546	unnamed protein product [Homo sapiens]	1082.95	22.8	18	13	13	35	catalytic activity; protein binding	cytoplasm; cytosol	cell death; metabolic process; regulation of biological process		0.98654	35	15.3869	1.00889	35	14.6682	1.01673	35	4.36197	579	64.1403	5.13525
256542306	cyclin-dependent kinase 5 isoform 2 [Homo sapiens]	75.8575	7.31	19	2	2	2	catalytic activity; nucleotide binding		metabolic process	Pf00069; Pf07714	0.986464	2	1.38215	0.976801	2	5.20084	1.03713	2	1.18415	260	29.5251	6.41748
158256060	unnamed protein product [Homo sapiens]	126.225	7.16	12	2	2	2	protein binding			Pf02179	0.986461	2	5.78042	0.89952	2	1.3987	0.929556	2	6.09632	447	51.2087	5.98584
355702020	Zinc-binding alcohol dehydrogenase domain-containing protein 2, partial [Macaca mulatta]	127.125	9.09	13	2	2	2	catalytic activity; metal ion binding; nucleotide binding	membrane	metabolic process	Pf00107; Pf08240	0.986136	2	4.92525	0.977456	2	0.210494	1.05905	2	1.63799	308	32.5277	7.32764
55583761	RecName: Full=Proteasome activator complex subunit 1; AltName: Full=Proteasome activator 28 subunit alpha; Short=PA28a; Short=PA28alpha	513.682	24.5	2	6	6	15	enzyme regulator activity	proteasome	metabolic process; regulation of biological process	Pf02251; Pf02252	0.986026	15	17.7379	1.02278	15	19.9215	0.986146	15	8.845	249	28.599	6.02393
194224815	GTP:AMP phosphotransferase, mitochondrial-like [Equus caballus]	736.08	30.63	1	3	7	27	catalytic activity; nucleotide binding		metabolic process	Pf00406; Pf05191	0.98601	13	6.14119	1.12349	13	20.1136	1.06701	13	5.42191	222	24.9389	5.89697
281349421	hypothetical protein PANDA_005368 [Ailuropoda melanoleuca]	300.995	10.06	3	2	2	7		nucleus		Pf03747	0.985868	7	4.67951	0.964636	7	4.75527	0.999761	7	6.05543	358	38.5881	5.0083
338711728	fatty aldehyde dehydrogenase [Equus caballus]	142.163	4.01	1	2	3	7	catalytic activity	membrane	metabolic process	Pf00171; Pf05893	0.98571	4	44.3302	0.738372	4	41.825	0.928335	4	5.83256	524	59.0893	8.47021
42405900	CSRP2 [Mus musculus]	247.209	32.26	18	3	3	6	metal ion binding	nucleus	cell differentiation	Pf00412	0.985686	5	7.64566	0.927591	5	13.3094	1.01648	5	3.35551	155	16.7231	8.89502
301776671	periaxin-like [Ailuropoda melanoleuca]	1967.04	16.29	1	4	20	57		cytoplasm	metabolic process	Pf02389	0.985626	19	24.0938	1.03471	19	27.0564	0.974338	19	11.0152	1344	142.171	8.74854
4105434	CD44 [Ceratotherium simum simum]	358.992	12.64	1	3	3	11		membrane		Pf00193	0.985317	11	8.61249	1.02385	11	14.6287	0.965645	11	11.5076	364	39.6453	6.0874
42528293	immunoglobulin gamma 4 heavy chain [Equus caballus]	959.038	22.94	2	1	8	37				Pf07654; Pf08205	0.985264	4	12.5568	1.12375	4	10.5234	1.01461	4	6.60154	327	35.6979	7.66455
148704094	homeobox containing 1, isoform CRA_c [Mus musculus]	89.6297	4.66	3	2	2	3	DNA binding	nucleus	metabolic process; regulation of biological process	Pf00046; Pf04814	0.985248	3	2.29952	0.901957	3	30.9616	0.990134	3	4.17208	408	45.8994	6.18896
355714044	proteasome 26S subunit, ATPase, 2 [Mustela putorius furo]	412.854	12.56	16	4	4	8	catalytic activity; nucleotide binding; protein binding	cytoplasm; proteasome	metabolic process; regulation of biological process	Pf00004; Pf00158; Pf07724; Pf07726; Pf07728	0.985126	8	19.4037	1.0926	8	13.4283	0.98894	8	7.94629	430	48.085	5.79541
344265593	protocadherin gamma-B1-like [Loxodonta africana]	266.729	5.6	4	3	3	5	metal ion binding	membrane		Pf00028; Pf08266	0.985104	5	8.54506	1.03468	5	1.599	0.979456	5	9.21547	911	98.8959	5.09717
194381626	unnamed protein product [Homo sapiens]	547.859	32.34	14	4	5	17	nucleotide binding	cytoplasm; nucleus	cell communication; regulation of biological process; response to stimulus; transport	Pf00025; Pf00071; Pf04670; Pf08477	0.985103	13	22.6327	1.05051	13	8.32723	0.998734	13	8.64068	201	22.1641	8.82178
338723944	dihydrolipoyl dehydrogenase, mitochondrial isoform 2 [Equus caballus]	502.476	15.64	2	7	7	14	catalytic activity	cytoplasm; membrane	cellular homeostasis; metabolic process; regulation of biological process	Pf00070; Pf00890; Pf01134; Pf02852; Pf03486; Pf07992; Pf12831	0.984956	14	15.9794	0.987788	14	11.4168	0.984822	14	8.06488	486	51.7488	7.76709
345313376	26S protease regulatory subunit 6B-like [Ornithorhynchus anatinus]	283.074	17.13	18	5	5	10	catalytic activity; nucleotide binding; RNA binding		metabolic process; reproduction; response to stimulus	Pf00004; Pf00006; Pf00910; Pf01057; Pf01078; Pf05496; Pf06068; Pf07724; Pf07726; Pf07728	0.984846	8	14.1151	1.09659	8	14.8799	1.03095	8	4.29305	356	40.1109	5.43994
194224979	protein bicaudal D homolog 2 [Equus caballus]	341.93	11.15	1	7	7	9	transporter activity	chromosome; cytoplasm; Golgi; membrane; nucleus; organelle lumen	cell organization and biogenesis; reproduction; transport	Pf01496; Pf03961; Pf04156; Pf05483; Pf06785; Pf09730; Pf12128	0.984556	9	9.52882	0.966435	9	15.8767	0.953752	9	8.97563	834	93.6482	6.18896
338728774	ATP synthase subunit delta, mitochondrial-like, partial [Equus caballus]	1883.94	50	3	5	5	43	catalytic activity; transporter activity	membrane	metabolic process; transport	Pf02823	0.984513	36	11.1832	1.14675	36	15.8584	1.03829	36	11.8162	142	14.7516	5.021
338723604	multifunctional protein ADE2 [Equus caballus]	782.243	20	1	8	8	26	catalytic activity; nucleotide binding; protein binding		metabolic process	Pf00731; Pf01259	0.984422	22	11.3398	1.02111	22	14.5886	1.03531	22	5.76154	425	47.0302	7.72314
281343111	hypothetical protein PANDA_015674 [Ailuropoda melanoleuca]	728.363	29.95	2	7	9	16	enzyme regulator activity; protein binding	cytoplasm; cytoskeleton; membrane	cell communication; metabolic process; regulation of biological process; response to stimulus	Pf00027; Pf02197	0.984242	10	13.2416	1.02917	10	9.66479	1.01129	10	8.85022	394	44.1843	5.0083
355779615	Dynactin subunit p27, partial [Macaca fascicularis]	238.806	27.32	16	4	4	7	catalytic activity	membrane			0.984112	7	15.0607	1.03133	7	14.8589	0.987857	7	5.35188	183	19.8872	5.89697
149757935	pleckstrin homology domain-containing family A member 4 [Equus caballus]	234.641	6.55	1	4	4	6	protein binding			Pf00169	0.984036	6	29.8035	1.00919	6	7.43527	0.942607	6	8.00308	779	85.1978	10.9019
126352690	amine oxidase [flavin-containing] A [Equus caballus]	920.691	17.08	1	9	9	23	catalytic activity	cytoplasm; membrane; mitochondrion	cell communication; metabolic process	Pf01593	0.983433	23	10.1049	1.02005	23	8.7422	1.00565	23	6.68381	527	59.5415	8.06006
27806159	thiamine-triphosphatase [Bos taurus]	125.196	9.59	9	2	2	3	catalytic activity; metal ion binding	cytoplasm; nucleus; organelle lumen	metabolic process	Pf01928	0.98252	3	29.5266	1.00081	3	1.47109	0.927779	3	13.4291	219	23.9685	5.22412
338715428	28S ribosomal protein S31, mitochondrial-like isoform 2 [Equus caballus]	176.01	8.29	2	4	4	7					0.982022	6	6.75014	1.07704	6	7.93283	1.02289	6	3.76759	386	43.7245	7.18115
355746301	hypothetical protein EGM_01833, partial [Macaca fascicularis]	136.556	17.78	13	2	2	3					0.981933	2	8.22418	0.920928	2	2.6128	0.952567	2	1.34879	225	25.0664	5.021
25470890	DAZ-associated protein 1 isoform a [Homo sapiens]	374.938	11.11	11	3	3	7				Pf00076	0.981354	7	7.21486	0.893915	7	4.19595	1.00791	7	9.31333	378	40.5038	8.27979
1375041	Grb3-3 [Mus musculus]	147.063	21.59	10	3	3	4	protein binding	cytoplasm; membrane	cell communication; cell differentiation; cell organization and biogenesis; development; regulation of biological process; response to stimulus	Pf00017; Pf00018; Pf07653; Pf08239	0.981135	4	27.6041	0.909504	4	19.6457	0.957005	4	1.13774	176	20.576	5.84619
399631471	PA28 gamma variant 5 [Homo sapiens]	115.462	13.53	22	2	2	3				Pf02251; Pf02252	0.98111	3	6.21934	1.04913	3	1.38317	1.03551	3	3.70808	170	19.8185	5.87158
194224022	t-complex protein 1 subunit epsilon isoform 1 [Equus caballus]	1004.12	29.21	1	14	14	29	nucleotide binding; protein binding	cytoplasm; cytoskeleton; cytosol; nucleus; organelle lumen	metabolic process; response to stimulus	Pf00118	0.980948	29	20.3339	0.97155	29	17.2862	0.986042	29	8.18229	541	59.737	5.8208
110590724	Chain A, Human Pin1 Ng Mutant	347.614	44.1	16	5	5	10	catalytic activity; protein binding			Pf00397; Pf00639	0.980658	10	5.51773	0.935056	10	9.28868	0.947354	10	11.7149	161	18.0158	8.45557
351696959	Microtubule-associated protein 6 [Heterocephalus glaber]	615.518	7.52	1	6	6	16	protein binding	membrane	cell organization and biogenesis; regulation of biological process; reproduction	Pf05217; Pf05297	0.980549	16	15.5557	0.954009	16	20.2206	0.970453	16	7.09378	678	73.345	9.1001
338712943	enoyl-CoA delta isomerase 1, mitochondrial-like [Equus caballus]	164.735	4.97	2	2	2	4	catalytic activity	membrane	metabolic process	Pf00378	0.980513	4	20.7936	0.999624	4	9.9908	0.97636	4	3.89282	302	32.9312	8.35303
338728413	rho GTPase-activating protein 39 [Equus caballus]	229.165	4.79	1	4	4	4		cytoskeleton; membrane	cell communication; regulation of biological process; response to stimulus	Pf00620; Pf00784	0.980366	4	11.8879	0.938214	4	10.8225	0.966335	4	1.22766	1107	124.008	8.07471
149758298	pyruvate dehydrogenase protein X component [Equus caballus]	450.01	20.96	1	9	9	14	catalytic activity	cytoplasm; mitochondrion	metabolic process	Pf00198; Pf00364; Pf02817	0.980342	13	14.605	1.00677	13	5.65462	1.00117	13	3.97834	501	53.7276	9.17334
338726714	rho guanine nucleotide exchange factor 12-like [Equus caballus]	76.9048	1.27	1	2	2	2	enzyme regulator activity; protein binding	cytoplasm	cell communication; regulation of biological process; response to stimulus	Pf00595; Pf00621; Pf09128	0.980226	2	4.28823	0.93671	2	7.03611	0.974199	2	1.2716	1735	193.02	6.50732
149052298	NudC domain containing 2, isoform CRA_b [Rattus norvegicus]	222.469	41.89	12	2	2	6					0.979894	2	7.87543	1.10241	2	7.83043	0.972938	2	4.99276	74	8.45416	5.40186
194227587	protein-L-isoaspartate(D-aspartate) O-methyltransferase-like isoform 1 [Equus caballus]	5346.6	61.84	2	9	9	153	catalytic activity	cytoplasm	metabolic process	Pf01135; Pf01209; Pf05175; Pf06325; Pf08241; Pf08242; Pf12847	0.979504	97	19.622	1.1253	97	6.82082	0.971926	97	4.77298	228	24.7136	6.53662
149034052	rCG38543, isoform CRA_b [Rattus norvegicus]	322.761	17.8	20	4	4	6	catalytic activity	proteasome	metabolic process	Pf00227; Pf10584	0.979465	6	8.18054	1.05234	6	12.666	1.02699	6	4.83551	236	26.2938	8.73389
355721025	small nuclear ribonucleoprotein 70kDa [Mustela putorius furo]	163.603	17.36	40	2	2	3				Pf12220	0.979306	3	0.716516	0.928352	3	3.27729	0.940234	3	5.56394	144	16.5345	9.33447
149729967	ceruloplasmin [Equus caballus]	748.818	8.43	1	8	8	23	catalytic activity; metal ion binding; protein binding	extracellular	metabolic process	Pf00394; Pf07731; Pf07732	0.979172	20	19.0916	0.977049	20	14.7674	1.02085	20	7.33131	1068	121.873	5.60498
194223521	inactive tyrosine-protein kinase 7 [Equus caballus]	85.2848	2.01	1	2	2	2	catalytic activity; nucleotide binding		metabolic process	Pf00047; Pf00069; Pf07679; Pf07686; Pf07714	0.979045	2	8.62446	0.850926	2	7.28197	0.966715	2	3.06804	1096	121.237	7.32764
156121331	partner of Y14 and mago [Bos taurus]	177.064	20.2	2	3	3	6	protein binding	cytoplasm; nucleus; organelle lumen	metabolic process; regulation of biological process	Pf09282	0.978797	6	25.1732	0.879022	6	10.8165	0.966174	6	14.5217	203	22.649	9.5249
338714125	rho-associated protein kinase 2-like [Equus caballus]	175.075	4.23	1	2	4	4	catalytic activity; motor activity; nucleotide binding; protein binding	cytoplasm; cytoskeleton; membrane	cell communication; cell division; cell organization and biogenesis; metabolic process; regulation of biological process; response to stimulus	Pf00069; Pf00130; Pf01576; Pf01636; Pf05557; Pf05622; Pf06160; Pf07714; Pf07888; Pf08912; Pf11559; Pf12128; Pf12718; Pf12795	0.97862	2	9.49394	0.892796	2	7.46026	0.876839	2	8.83081	1442	166.096	6.04932
390477194	uncharacterized protein LOC100415682 [Callithrix jacchus]	74.7507	3.53	1	1	2	2		membrane		Pf01956	0.978583	1		0.83921	1		0.924106	1		539	59.5101	10.1548
194219930	heat shock 70 kDa protein 4 [Equus caballus]	589.731	15.48	1	12	12	20	nucleotide binding	nucleus	cell organization and biogenesis; transport	Pf00012; Pf06723	0.97848	19	16.4886	1.06574	19	17.2442	0.983894	19	6.47864	840	94.5365	5.21143
194227853	ubiquitin-like modifier activating enzyme 1 isoform 1 [Equus caballus]	1653.9	23.44	1	19	19	46	catalytic activity; nucleotide binding		metabolic process	Pf00899; Pf02134; Pf09358; Pf10585	0.978395	46	15.7104	0.998219	46	19.3678	1.02031	46	5.20854	1058	117.881	5.85889
55732273	hypothetical protein [Pongo abelii]	104.45	8.33	33	2	2	3	metal ion binding			Pf00641	0.978355	3	13.8902	1.07605	3	4.12711	1.0242	3	4.76026	228	25.9692	6.3667
263364	mitochondrial NADH:ubiquinone oxidoreductase 51 kda subunit [Homo sapiens]	84.0348	19.23	13	2	2	2	catalytic activity			Pf01512	0.978344	2	5.52216	0.996721	2	2.18038	1.02595	2	2.16762	130	14.5516	9.93506
335289608	alpha-actinin-4-like isoform 2 [Sus scrofa]	1412.77	27.83	7	12	20	43	protein binding	membrane		Pf00307; Pf00435; Pf08726; Pf11971	0.978309	27	12.1349	0.9369	27	11.9483	0.993785	27	4.87981	884	102.239	5.41455
350586154	nuclear factor 1 A-type [Sus scrofa]	138.123	5.85	5	3	3	3		membrane; nucleus	metabolic process; regulation of biological process	Pf00859; Pf03165; Pf10524	0.97802	3	3.90973	0.973596	3	1.40084	0.998829	3	9.24897	496	54.4733	8.51416
281352408	hypothetical protein PANDA_007277 [Ailuropoda melanoleuca]	509.068	31.17	31	8	8	13	protein binding	cytoplasm; membrane; mitochondrion; nucleus	cell communication; metabolic process; regulation of biological process; response to stimulus	Pf00400	0.977895	13	8.52666	0.964841	13	11.146	0.975854	13	5.56032	308	33.8819	6.0874
338726536	hypothetical protein LOC100629298 [Equus caballus]	91.4323	11.88	7	2	2	2	RNA binding			Pf00013	0.977887	2	11.0245	0.865661	2	6.8114	0.973089	2	2.28051	320	33.9738	9.30518
194217044	puromycin-sensitive aminopeptidase [Equus caballus]	484.913	11.44	1	9	9	14	catalytic activity; metal ion binding			Pf01433	0.977747	14	14.4569	0.973564	14	10.0878	1.0276	14	6.36579	848	95.4264	5.5415
34328014	KIAA0465 protein [Homo sapiens]	237.477	1.04	21	3	4	7	metal ion binding; protein binding		regulation of biological process	Pf00435; Pf02187; Pf10498; Pf12128	0.977382	5	1.24866	0.964418	5	6.1176	1.02637	5	2.79467	4433	505.33	5.32568
402892165	prohibitin-like [Papio anubis]	1245.81	47.3	13	10	10	34				Protein not found	0.977016	34	11.779	0.984156	34	10.9648	0.985997	34	7.64057	222	24.522	5.51611
359321818	neuroblast differentiation-associated protein AHNAK [Canis lupus familiaris]	10757.2	33.97	1	1	94	372					0.976838	2	11.0997	0.681612	2	18.7326	0.817268	2	34.3746	5428	579.497	6.06201
338721577	COMM domain-containing protein 3-like isoform 2 [Equus caballus]	234.395	13.33	2	2	2	4				Pf07258	0.976755	4	16.3115	0.91272	4	15.7203	0.926136	4	1.16113	195	22.0061	5.41455
2695641	mammary tumor-associated protein INT6 [Homo sapiens]	282.461	13.48	24	6	6	12	protein binding			Pf01399; Pf09440	0.976571	7	9.08756	1.00749	7	16.2043	0.990612	7	7.25206	445	52.0348	6.17627
149027310	threonyl-tRNA synthetase, isoform CRA_a [Rattus norvegicus]	98.7748	3.32	3	2	2	2	catalytic activity; nucleotide binding	cytoplasm; cytoskeleton	metabolic process	Pf00587; Pf02824; Pf03129; Pf07973	0.976484	2	0.394301	1.07434	2	11.3258	1.00919	2	0.869675	722	83.3359	7.03467
149758022	melanoma-associated antigen D2 isoform 1 [Equus caballus]	250.59	11.91	1	4	4	6	structural molecule activity	cytoplasm; membrane	metabolic process	Pf01454	0.97624	6	12.5403	0.923805	6	7.27143	1.0275	6	2.64489	596	63.6109	9.31982
194209040	annexin A3-like [Equus caballus]	1379.06	34.06	1	15	16	38	metal ion binding			Pf00191	0.976074	31	17.0455	1.00205	31	14.9646	1.01835	31	5.88232	323	36.1596	7.10791
291191145	Chain G, Ca Model Of Bovine TricCCT DERIVED FROM A 4.0 ANGSTROM Cryo-Em Map	1041.51	29.13	18	13	13	30	nucleotide binding		metabolic process	Pf00118	0.975987	22	9.79974	0.937936	22	12.2873	1.01924	22	5.15941	515	57.3739	6.7417
693937	polyadenylate binding protein II [Homo sapiens]	675.901	21.84	9	13	13	20	RNA binding			Pf00076; Pf00658; Pf01559	0.97568	20	22.3119	0.970559	20	23.3264	1.03219	20	5.21659	522	58.4809	9.26123
149728364	PRA1 family protein 3-like [Equus caballus]	153.935	21.28	2	3	3	4		cytoplasm; endoplasmic reticulum	transport	Pf03208	0.975642	3	16.1537	0.949979	3	0.623	1.0042	3	1.67614	188	21.5744	9.70068
194223682	bromodomain-containing protein 4 [Equus caballus]	72.2348	2.2	1	2	2	2	DNA binding; protein binding	chromosome; cytoplasm; nucleus; organelle lumen	cell organization and biogenesis; cell proliferation; development; metabolic process; regulation of biological process	Pf00439	0.975453	2	7.11329	1.06971	2	10.3395	1.0342	2	4.40696	1364	152.07	9.17334
354470851	dedicator of cytokinesis protein 7 [Cricetulus griseus]	152.263	2.13	21	3	3	3	enzyme regulator activity; nucleotide binding; protein binding	membrane		Pf06920; Pf11878	0.975406	3	16.6416	1.0001	3	14.8227	0.996545	3	3.5544	2021	229.289	6.96143
194212650	acetyl-CoA acetyltransferase, mitochondrial-like [Equus caballus]	1307.49	31.23	1	9	9	33	catalytic activity		metabolic process	Pf00108; Pf00109; Pf02803	0.975333	32	13.9586	0.980244	32	10.6404	1.02633	32	4.94351	413	43.6869	8.70459
149712454	prohibitin-2-like isoform 1 [Equus caballus]	544.714	30.77	1	7	8	14				Pf01145	0.975281	12	7.76827	0.964812	12	14.8474	0.944618	12	4.92505	299	33.3049	9.84717
338715219	periostin [Equus caballus]	524.989	9.53	2	1	7	12	protein binding			Pf02469; Pf07546	0.975269	5	3.9175	0.904006	5	1.64671	0.997177	5	8.001	808	89.8363	8.07471
395733482	actin-related protein 2/3 complex subunit 4 [Pongo abelii]	147.619	22.79	10	3	3	5				Pf05856	0.975257	5	17.4334	1.00983	5	3.9779	1.02629	5	2.31915	136	15.6443	7.50342
51858739	RAN GTPase activating protein 1 [Rattus norvegicus]	169.459	7.66	14	3	3	4	catalytic activity; enzyme regulator activity; protein binding		cell communication; metabolic process; regulation of biological process; response to stimulus		0.974988	4	8.5354	0.892161	4	5.17359	0.995707	4	2.54347	431	46.3772	4.55127
194223678	acetolactate synthase-like protein-like [Equus caballus]	365.499	9.84	1	5	5	8	catalytic activity; metal ion binding			Pf00205; Pf02775; Pf02776	0.974928	8	18.8905	1.02828	8	8.85975	1.04633	8	7.58589	681	72.9138	9.21729
158429101	Chain A, Domain-Swapped Dimer Of The Pwwp Module Of Human Hepatoma- Derived Growth Factor	282.334	44	24	4	4	8				Pf00855	0.974762	8	20.0947	1.0432	8	8.58387	1.01425	8	8.20527	100	11.4847	9.17334
149723251	rho GDP-dissociation inhibitor 1-like isoform 1 [Equus caballus]	683.621	29.9	1	4	4	16	enzyme regulator activity	cytoplasm; membrane	cell communication; regulation of biological process; response to stimulus	Pf02115	0.974706	16	9.9804	0.933527	16	12.3072	0.990652	16	20.1932	204	23.4088	5.19873
4406693	Unknown [Homo sapiens]	114.656	7.52	46	2	2	3		extracellular		Pf07915	0.97436	3	0.615987	0.871337	3	12.2214	0.925137	3	5.68439	306	34.7283	6.96143
291403573	embryonal Fyn-associated substrate isoform 1 [Oryctolagus cuniculus]	127.885	7.23	8	2	2	2	protein binding			Pf00018; Pf07653; Pf12026	0.974332	2	6.33117	1.03371	2	3.50933	1.12082	2	7.34898	553	57.9405	5.07178
348563787	dolichyl-diphosphooligosaccharide--protein glycosyltransferase subunit 2-like [Cavia porcellus]	729.645	8.4	3	3	3	16	catalytic activity	cytoplasm; endoplasmic reticulum; membrane	metabolic process	Pf05817	0.974094	16	6.81003	0.999425	16	5.77871	1.06133	16	4.17222	631	69.2781	5.70654
149703138	dihydropteridine reductase-like [Equus caballus]	125.275	10.26	1	2	2	3					0.974034	2	12.9282	1.04226	2	30.9026	1.00316	2	7.92048	234	24.9826	6.53662
213021130	proteasome subunit alpha type-6 [Ovis aries]	1266.18	20.33	7	4	4	31	catalytic activity	cytoplasm; nucleus; proteasome	metabolic process	Pf00227; Pf10584	0.974009	31	7.45529	0.973486	31	4.21099	0.941187	31	6.46865	246	27.3548	6.75635
296439683	RecName: Full=NADH dehydrogenase [ubiquinone] iron-sulfur protein 3, mitochondrial; AltName: Full=Complex I-30kD; Short=CI-30kD; AltName: Full=NADH-ubiquinone oxidoreductase 30 kDa subunit	607.124	44.68	21	6	6	15	catalytic activity	cytoplasm; membrane; mitochondrion	metabolic process; transport	Pf00329	0.973932	15	11.8552	0.887424	15	10.7393	0.978811	15	3.77164	94	11.0996	5.90967
149732066	complement factor B [Equus caballus]	518.451	14.84	1	10	10	20	catalytic activity; protein binding	extracellular	metabolic process; regulation of biological process; response to stimulus	Pf00084; Pf00089; Pf00092; Pf09342	0.973915	17	27.1689	1.01898	17	26.7162	1.04579	17	7.42756	768	85.9299	7.10791
149642983	DCC-interacting protein 13-alpha [Bos taurus]	510.507	12.43	4	6	6	11	protein binding	cytoplasm; cytosol; endosome; membrane; nucleus; organelle lumen	cell organization and biogenesis; cell proliferation; regulation of biological process; transport	Pf00169; Pf00640	0.973602	11	9.68431	0.950943	11	6.65723	0.980535	11	13.6785	708	79.4886	5.37646
149731695	omega-amidase NIT2-like [Equus caballus]	233.549	11.46	1	4	4	5	catalytic activity		metabolic process	Pf00795	0.973052	5	23.9394	0.86087	5	7.74684	1.01541	5	2.25627	314	34.3506	6.96143
194228542	armadillo repeat protein deleted in velo-cardio-facial syndrome [Equus caballus]	281.405	7.28	1	4	4	4	protein binding			Pf00514; Pf04826	0.972936	4	26.8089	0.995121	4	16.1712	1.09696	4	3.91938	962	104.354	7.03467
281339801	hypothetical protein PANDA_007498 [Ailuropoda melanoleuca]	380.792	32	6	3	3	9		extracellular		Pf00188	0.972658	9	8.19382	1.07095	9	6.3897	1.05943	9	7.10768	150	16.7943	9.31982
109107623	alpha-aminoadipic semialdehyde dehydrogenase-like isoform 2 [Macaca mulatta]	580.232	12.83	8	6	6	16	catalytic activity		metabolic process	Pf00171	0.972629	13	13.5552	0.86655	13	16.7876	1.01787	13	14.0541	538	58.3871	7.82568
338713564	synaptopodin [Equus caballus]	457.595	12.93	1	7	7	12					0.972559	12	6.11239	0.975446	12	9.85294	0.975291	12	5.9882	843	89.9396	9.36377
10120888	Chain A, The Crystal Structure Of Human Barrier-To-Autointegration Factor (Baf)	268.454	40.45	7	2	2	6	DNA binding			Pf02961	0.972513	4	4.17639	0.959745	4	3.48814	1.1909	4	1.28446	89	10.0099	6.0874
122298	RecName: Full=Hemoglobin subunit alpha-3; AltName: Full=Alpha-3-globin; AltName: Full=Hemoglobin alpha-2 chain	540.064	26.95	3	2	5	24	metal ion binding; transporter activity	cytoplasm; cytosol	transport	Pf00042	0.972349	4	6.61545	1.14448	4	3.08045	1.16259	4	3.70594	141	15.2279	9.70068
149738018	long-chain fatty acid transport protein 4 [Equus caballus]	132.843	7.6	1	3	3	3	catalytic activity	cytoplasm; endoplasmic reticulum; membrane	development; metabolic process; transport	Pf00501	0.972106	3	13.2234	0.977271	3	13.3042	0.941478	3	3.61556	645	72.2052	8.32373
194209861	staphylococcal nuclease domain-containing protein 1-like isoform 2 [Equus caballus]	587.951	13.42	1	10	10	15	catalytic activity	cytoplasm; mitochondrion	metabolic process; regulation of biological process	Pf00565; Pf00567	0.972097	15	13.5956	0.912673	15	15.6705	0.95759	15	7.29856	909	101.784	7.28369
194382016	unnamed protein product [Homo sapiens]	2072.42	39.37	27	9	9	44	nucleotide binding			Pf00076	0.971938	27	18.8221	0.921042	27	17.2429	0.928354	27	11.9	254	26.5514	9.75928
149725768	HIRA-interacting protein 3 [Equus caballus]	98.3648	5.63	1	2	2	2		nucleus			0.971807	2	9.9196	0.968675	2	7.05921	0.981727	2	2.44696	551	61.3547	8.83643
32450330	EPS15 protein [Homo sapiens]	175.449	6.82	4	2	3	5	metal ion binding; protein binding			Pf12763	0.970741	4	10.5289	0.942088	4	28.8031	0.974964	4	11.4083	762	83.6207	4.70361
194223427	protein kinase C and casein kinase substrate in neurons protein 1 [Equus caballus]	157.17	7.54	9	3	3	3	protein binding			Pf00018; Pf00611; Pf07653	0.970644	3	12.3515	1.03167	3	3.11208	0.862881	3	10.0808	411	46.8918	5.16064
73967836	endophilin-B2 isoform 13 [Canis lupus familiaris]	682.53	29.04	6	9	10	19	protein binding	cytoplasm		Pf03114	0.970456	18	27.1683	0.953007	18	16.6484	0.997296	18	7.89879	365	40.6351	6.56592
281340568	hypothetical protein PANDA_017715 [Ailuropoda melanoleuca]	439.538	16.24	16	4	4	10		cytoplasm; membrane; nucleus	cell communication; cell proliferation; regulation of biological process; response to stimulus	Pf03096; Pf12697	0.970407	10	16.8754	0.950041	10	22.2555	0.947294	10	10.2444	351	38.454	5.93506
194220980	disintegrin and metalloproteinase domain-containing protein 17 [Equus caballus]	157.059	4.96	1	3	3	5	catalytic activity; metal ion binding		metabolic process	Pf00200; Pf01421; Pf01562; Pf03302	0.970344	5	2.65929	0.916635	5	5.28621	1.03924	5	3.90724	827	93.0986	5.8335
338726037	alpha-2-macroglobulin [Equus caballus]	94.3242	2.18	1	1	3	3	enzyme regulator activity	extracellular; membrane		Pf00207; Pf01835; Pf07677; Pf07678; Pf07703; Pf10569; Pf11974	0.9703	1		0.916354	1		0.858383	1		1469	163.201	6.50732
338724288	NADH dehydrogenase [ubiquinone] 1 alpha subcomplex subunit 4-like [Equus caballus]	148.705	21.85	1	3	3	4		membrane		Pf06522	0.970289	4	37.0645	1.09188	4	32.9714	1.02971	4	6.15538	119	13.2409	9.62744
345091067	aldo-keto reductase family 7, member A2 (aflatoxin aldehyde reductase) [Sus scrofa]	323.476	8.67	1	3	3	11	catalytic activity	cytoplasm; mitochondrion	metabolic process	Pf00248	0.970059	11	13.9389	0.908242	11	7.13914	0.976551	11	2.91358	369	40.8724	8.35303
157818441	serine/threonine-protein phosphatase 2A 56 kDa regulatory subunit epsilon isoform [Rattus norvegicus]	72.6201	6.06	18	2	2	2	enzyme regulator activity	cytoplasm	cell communication; regulation of biological process; response to stimulus	Pf01603	0.970031	2	0.210901	0.85588	2	6.99902	0.94873	2	6.75589	429	50.3143	8.1626
338723780	alpha-adducin [Equus caballus]	2247.57	27.22	4	13	14	53	metal ion binding			Pf00596	0.96979	46	13.5534	0.945257	46	18.3581	0.994262	46	6.15402	632	69.8372	6.50732
194222245	protein TANC1 [Equus caballus]	188.215	2.62	1	4	4	4	protein binding			Pf00023; Pf12796	0.969773	4	18.7681	0.982447	4	7.14212	0.989849	4	5.13208	1869	202.774	8.11865
338711517	integrin beta-4 [Equus caballus]	1473.67	13.52	1	19	19	41	protein binding	membrane	cell communication	Pf00041; Pf00362; Pf03160; Pf07965	0.969513	40	16.1696	0.944493	40	10.3203	1.00827	40	9.13018	1805	200.508	6.03662
149727504	annexin A4-like isoform 1 [Equus caballus]	1170.39	24.3	1	7	8	34	metal ion binding			Pf00191	0.969466	29	24.5888	0.957175	29	13.2292	1.02057	29	7.60847	321	36.0443	5.92236
344248104	Latrophilin-3 [Cricetulus griseus]	107.153	3.95	41	3	3	3	receptor activity; signal transducer activity	membrane	cell communication; regulation of biological process; response to stimulus	Pf00002; Pf02354; Pf02793; Pf12003	0.969074	3	19.5539	0.868443	3	12.9666	0.94525	3	0.68932	912	100.893	6.12549
355690359	glycosyltransferase 25 domain containing 1 [Mustela putorius furo]	125.506	5.53	3	2	2	3			metabolic process	Pf00535; Pf01755	0.968942	3	4.17254	0.908407	3	4.63855	0.816368	3	5.45445	579	66.8801	8.01611
9954878	Chain A, Crystal Structure Of Fkbp12.6 In Complex With Rapamycin	1049.74	32.71	4	3	3	25			metabolic process	Pf00254	0.968765	25	7.73674	0.960423	25	4.61487	0.962255	25	8.20655	107	11.644	8.47021
194381968	unnamed protein product [Homo sapiens]	333.863	5.36	41	4	4	7	protein binding; RNA binding		metabolic process	Pf00240; Pf01805; Pf12230	0.968694	7	6.67733	1.07385	7	8.57292	0.984666	7	4.35874	690	77.3577	5.16064
338700	tat binding protein-1 (tbp-1) [Homo sapiens]	584.992	26.49	24	9	9	19	catalytic activity; nucleotide binding		metabolic process; response to stimulus	Pf00004; Pf01078; Pf05496; Pf07724; Pf07728	0.96857	18	19.4695	1.04224	18	14.5397	1.00727	18	6.34951	404	45.1365	5.43994
149728649	acylamino-acid-releasing enzyme isoform 1 [Equus caballus]	639.142	9.56	1	7	7	15	catalytic activity		metabolic process	Pf00326; Pf00561; Pf01738; Pf02230; Pf05448; Pf12695; Pf12697	0.968564	15	11.0954	0.965989	15	12.5598	1.01372	15	3.27791	732	81.1905	5.49072
194208524	complement factor I [Equus caballus]	363.734	4.69	1	2	2	10	catalytic activity; protein binding; receptor activity	membrane	metabolic process	Pf00057; Pf00089; Pf00530	0.96841	10	11.0974	0.987056	10	10.6535	0.997791	10	15.5428	576	64.315	7.59131
355728271	VAMP -associated protein A, 33kDa [Mustela putorius furo]	344.044	26.81	21	4	5	10	structural molecule activity			Pf00635	0.968296	7	10.9718	0.858219	7	25.7883	0.997523	7	5.89048	138	15.5648	8.26514
338723837	2-oxoglutarate dehydrogenase, mitochondrial-like isoform 2 [Equus caballus]	1824.25	12.86	2	10	10	40	catalytic activity	membrane	metabolic process	Pf00676; Pf02779	0.968123	40	7.52335	0.980794	40	10.5956	0.99742	40	7.26732	1019	115.289	6.96143
149730236	s-formylglutathione hydrolase-like isoform 1 [Equus caballus]	150.275	8.16	1	2	2	4	catalytic activity	cytoplasm; Golgi; nucleus	metabolic process	Pf00326; Pf00756; Pf05448; Pf12695; Pf12697	0.96808	4	13.7352	1.0314	4	2.96868	1.06449	4	1.62218	282	31.4414	7.02002
149721294	myelin P2 protein-like [Equus caballus]	949.195	59.85	1	12	12	35				Pf00061	0.96788	32	16.6522	1.03255	32	14.7674	1.01916	32	7.64974	132	14.8438	9.67139
149720226	protein phosphatase 1F [Equus caballus]	235.685	9.79	1	3	3	4	catalytic activity; metal ion binding	cytoplasm; cytosol	cell communication; cell death; cell organization and biogenesis; cellular component movement; metabolic process; regulation of biological process; response to stimulus	Pf00481	0.967667	4	9.31663	0.99357	4	2.5239	1.02997	4	1.21199	439	48.2092	5.43994
291409899	partitioning-defective protein 3 homolog [Oryctolagus cuniculus]	121.493	2.41	2	2	2	3	protein binding			Pf00595; Pf12053	0.967638	3	6.59693	0.962489	3	3.88731	1.06264	3	8.74151	1288	142.314	6.88818
109017378	nestin-like [Macaca mulatta]	992.948	5.5	2	4	8	26	protein binding; structural molecule activity	cytoplasm; cytoskeleton; membrane		Pf00038; Pf00769	0.96763	18	4.98218	1.01794	18	7.24895	0.936028	18	6.55081	1619	177.205	4.36084
109100794	microtubule-associated protein 2-like isoform 3 [Macaca mulatta]	2220.56	13.24	1	1	24	65	protein binding	cytoskeleton		Pf00418; Pf08377	0.967615	5	12.5018	0.9712	5	3.79784	0.991702	5	4.40745	1850	202.018	4.91943
332244067	prolyl 4-hydroxylase subunit alpha-1-like [Nomascus leucogenys]	199.365	7.17	1	2	3	5	catalytic activity	cytoplasm; endoplasmic reticulum	metabolic process	Pf03171; Pf08336	0.967405	3	3.44689	0.932139	3	2.43	0.983478	3	1.59852	502	57.0906	6.91748
149725667	t-complex protein 1 subunit zeta isoform 1 [Equus caballus]	2162.99	32.02	1	15	15	62	nucleotide binding; protein binding	cytoplasm; cytoskeleton; cytosol	metabolic process	Pf00118	0.967368	59	16.8799	0.995044	59	12.119	1.018	59	6.83966	531	58.0246	6.90283
119627830	splicing factor proline/glutamine-rich (polypyrimidine tract binding protein associated), isoform CRA_e [Homo sapiens]	1181.3	21.75	6	11	12	33				Pf00076; Pf08075	0.967321	27	10.3937	1.01988	27	17.8159	1.03068	27	6.12386	607	66.2367	9.40771
402909050	eukaryotic translation initiation factor 1A, Y-chromosomal-like [Papio anubis]	91.613	25.2	27	3	3	3				Protein not found	0.96726	2	10.4522	0.934198	2	18.1287	0.964443	2	1.9522	127	14.4192	5.33838
74204998	unnamed protein product [Mus musculus]	149.865	4.73	18	3	3	4	metal ion binding; protein binding	cytoplasm; membrane	transport	Pf00626; Pf04810; Pf04811; Pf04815; Pf08033	0.96719	2	1.18442	0.969238	2	0.111912	1.00213	2	0.954289	803	89.2592	6.30322
119626209	septin 11, isoform CRA_b [Homo sapiens]	493.627	18.82	10	4	6	17	nucleotide binding	cytoplasm; cytoskeleton		Pf00735	0.967143	10	16.8948	0.962025	10	7.794	1.07615	10	15.0198	425	48.9751	6.96143
74227730	unnamed protein product [Mus musculus]	209.431	26.54	18	5	5	6	protein binding	cytoplasm; cytosol	cell communication; cell death; cell proliferation; metabolic process; regulation of biological process; response to stimulus	Pf06840	0.966939	6	9.50737	0.906863	6	6.02568	0.983228	6	3.24822	162	18.9097	5.17334
151554358	NUP35 protein [Bos taurus]	276.819	24.06	3	4	4	5		cytoskeleton; membrane; nucleus		Pf05172	0.966932	5	2.09547	0.929537	5	5.63763	1.00061	5	3.75275	266	28.7785	9.24658
338726157	integrin alpha-7 [Equus caballus]	145.4	4.45	1	3	3	3		membrane		Pf01839; Pf08441	0.966654	3	0.49474	0.918745	3	0.842052	1.01275	3	9.32953	1012	110.917	6.53662
114051586	transgelin [Bos taurus]	1647.58	63.18	4	13	13	67	protein binding	cytoplasm	development	Pf00307; Pf00402	0.966315	52	22.1222	1.05029	52	25.2221	0.981004	52	9.31399	201	22.5844	8.83643
296486714	rap1 GTPase-GDP dissociation stimulator 1 [Bos taurus]	204.196	3.96	22	3	3	5	protein binding	membrane		Pf00514	0.966158	5	7.26534	0.937465	5	3.98458	1.03952	5	0.955654	556	60.7659	5.37646
348574778	G-protein-signaling modulator 1-like isoform 1 [Cavia porcellus]	407.093	9.5	3	5	5	9	enzyme regulator activity		cell communication; regulation of biological process; response to stimulus	Pf02188	0.966003	9	5.63826	0.963409	9	11.5333	0.977259	9	5.02251	674	74.6481	6.07471
149731245	serine/threonine-protein kinase PAK 2-like isoform 1 [Equus caballus]	1511.83	42.94	1	13	18	41	catalytic activity; enzyme regulator activity; nucleotide binding; protein binding		cell communication; cell death; metabolic process; regulation of biological process; response to stimulus	Pf00069; Pf00786; Pf07714	0.965992	27	23.9646	1.04385	27	14.9532	1.01974	27	6.83961	524	58.0248	5.77002
355686587	endoplasmic reticulum protein 44 [Mustela putorius furo]	173.36	10.51	3	2	2	3	metal ion binding	membrane	cellular homeostasis; regulation of biological process	Pf00085; Pf01216; Pf07449	0.965882	3	1.41757	0.902794	3	0.853002	0.950405	3	3.29819	314	35.5696	5.74463
59808247	Eftud2 protein, partial [Rattus norvegicus]	239.224	14.29	43	6	6	6	nucleotide binding	cytoplasm; nucleus; organelle lumen; spliceosomal complex		Pf00679; Pf03764	0.965793	6	3.68449	0.940392	6	6.09008	0.987293	6	3.05793	455	51.0545	5.66846
380800029	protein CWC15 homolog, partial [Macaca mulatta]	181.035	15.56	14	2	2	4		nucleus; spliceosomal complex	metabolic process	Pf04889	0.965664	4	14.992	0.98185	4	7.13606	0.840965	4	6.66134	225	26.2042	5.70654
194222370	sperm-specific antigen 2 isoform 2 [Equus caballus]	462.134	7.52	1	2	7	12					0.965588	3	17.6328	0.920889	3	16.6093	0.986001	3	9.68394	1250	137.036	5.14795
194206319	a-kinase anchor protein 13 [Equus caballus]	86.0397	1.03	1	2	2	3	enzyme regulator activity; protein binding		cell communication; regulation of biological process; response to stimulus	Pf00169; Pf00621	0.965378	3	1.76592	0.96235	3	2.71819	0.954433	3	6.72216	2829	305.102	5.47803
194386848	unnamed protein product [Homo sapiens]	289.524	8.32	16	2	4	6	RNA binding			Pf00013; Pf12235	0.964917	3	17.5627	1.03696	3	7.4189	0.990117	3	36.7352	565	62.9945	6.771
126302995	stathmin-3-like [Monodelphis domestica]	177.316	8.64	2	1	2	7			cell communication; regulation of biological process; response to stimulus	Pf00836	0.964871	1		0.932024	1		1.00782	1		220	25.9555	8.51416
351704312	Putative adenosylhomocysteinase 2 [Heterocephalus glaber]	361.914	11.15	5	4	5	13	catalytic activity	membrane	metabolic process; transport	Pf00670; Pf01262; Pf01488; Pf02254; Pf02826; Pf05221	0.964605	9	21.5296	0.943251	9	12.8739	1.02542	9	4.14196	529	58.7364	6.88818
6330051	KIAA1150 protein [Homo sapiens]	189.491	13.43	10	5	6	6	DNA binding; metal ion binding		metabolic process; regulation of biological process	Pf00320; Pf00412	0.964537	5	4.15823	0.862798	5	7.76655	0.998134	5	2.32356	499	54.5134	9.83252
330864791	heterogeneous nuclear ribonucleoprotein H3 [Bos taurus]	1197.28	29.65	7	8	8	25				Pf00076	0.964357	25	16.5209	1.02109	25	16.227	0.976612	25	8.48614	317	34.1909	6.53662
194212603	endonuclease domain-containing 1 protein [Equus caballus]	591.021	13.56	1	6	6	15	catalytic activity; metal ion binding			Pf01223	0.963702	15	14.4905	0.953888	15	14.5756	0.989099	15	5.37743	472	52.5629	6.02393
344246504	Golgi-associated PDZ and coiled-coil motif-containing protein [Cricetulus griseus]	128.858	3.77	32	1	2	3	protein binding			Pf00595	0.963562	2	18.1822	0.995149	2	3.90612	0.973469	2	6.75877	424	47.2032	6.12549
193787330	unnamed protein product [Homo sapiens]	99.5717	11.44	16	2	2	2				Pf01302	0.963	2	17.8053	0.96824	2	11.5418	1.01534	2	4.26285	306	33.2571	9.49561
344280158	rho-associated protein kinase 2-like [Loxodonta africana]	198.216	3.18	1	1	3	3	catalytic activity; motor activity; nucleotide binding; protein binding	chromosome; cytoplasm; cytoskeleton; membrane; mitochondrion; nucleus; organelle lumen	cell communication; cell differentiation; cell division; cell organization and biogenesis; metabolic process; regulation of biological process; reproduction; response to stimulus	Pf00038; Pf00069; Pf00130; Pf01576; Pf01636; Pf02463; Pf04111; Pf04156; Pf05483; Pf05557; Pf05622; Pf05667; Pf05701; Pf05911; Pf06160; Pf07111; Pf07714; Pf07888; Pf08912; Pf09726; Pf09731; Pf09787; Pf10174; Pf11559; Pf12128; Pf12252; Pf12718; Pf12795	0.96266	1		1.01551	1		0.943787	1		1417	164.326	5.56689
338714755	Golgi reassembly-stacking protein 1-like [Equus caballus]	556.844	7.38	1	3	3	10				Pf04495	0.962169	10	15.6127	0.951947	10	10.0975	0.97579	10	2.19848	461	48.4635	4.80518
194214667	3-ketoacyl-CoA thiolase, mitochondrial [Equus caballus]	208.925	15.11	1	3	3	4	catalytic activity		metabolic process	Pf00108; Pf02803	0.962035	4	5.31378	0.906002	4	13.5315	0.975638	4	2.36282	397	41.8627	8.20654
351710523	Splicing factor U2AF 65 kDa subunit [Heterocephalus glaber]	125.773	6.53	1	3	3	3	nucleotide binding; RNA binding	membrane; nucleus	metabolic process	Pf00076; Pf01417	0.961593	3	41.2221	0.867171	3	9.57114	1.01956	3	1.20996	904	101.066	9.02686
348576368	LEM domain-containing protein 2-like [Cavia porcellus]	281.222	11.42	4	6	6	7		membrane; nucleus		Pf03020; Pf09402	0.96137	7	25.9303	0.878666	7	4.4078	0.996375	7	3.53249	499	56.2874	9.23193
149721122	asparaginyl-tRNA synthetase, cytoplasmic-like [Equus caballus]	88.6948	2.33	2	2	2	3	catalytic activity; nucleotide binding	cytoplasm; mitochondrion	metabolic process	Pf00152; Pf01336	0.961102	2	11.8094	0.985378	2	11.4695	0.96073	2	0.221296	559	64.1851	6.55127
448580	pyruvate dehydrogenase:SUBUNIT=alpha	228.836	13.85	2	4	4	7	catalytic activity		metabolic process	Pf00676	0.960575	6	9.91303	0.984667	6	13.4173	0.979063	6	14.3539	361	40.315	7.10791
338711097	glyoxalase domain-containing protein 4-like [Equus caballus]	1116.8	43.33	1	10	10	26				Pf00903; Pf12681	0.960411	21	17.4464	0.976675	21	12.0431	1.03386	21	2.71352	300	33.5258	5.60498
338727082	hemopexin [Equus caballus]	402.317	8.48	1	4	4	14				Pf00045	0.960261	11	4.59664	0.972191	11	10.9719	0.981317	11	8.01839	460	51.1223	7.79639
255522861	glial fibrillary acidic protein [Equus caballus]	9473.99	61.36	1	28	29	237	catalytic activity; motor activity; structural molecule activity	cytoplasm; cytoskeleton	cell communication; cell differentiation; cell organization and biogenesis; cell proliferation; development; regulation of biological process; response to stimulus; transport	Pf00038; Pf01576; Pf04732; Pf05761	0.960183	232	12.4515	0.984669	232	10.8727	1.004	232	6.31706	427	49.4205	5.45264
194225464	talin-1 [Equus caballus]	10435.9	36.36	2	37	78	282	protein binding; structural molecule activity	membrane	cell organization and biogenesis	Pf00373; Pf01608; Pf02174; Pf08913; Pf09141; Pf09379	0.960005	99	18.4438	0.96264	100	17.8812	1.00639	100	6.89396	2541	269.656	6.04932
338723936	b-cell receptor-associated protein 29-like [Equus caballus]	70.3939	7.08	1	2	2	2	protein binding	cytoplasm; endoplasmic reticulum; membrane; mitochondrion	cell organization and biogenesis; transport	Pf05529; Pf05622; Pf09731	0.959855	2	5.81176	1.23845	2	6.87512	1.01888	2	4.41903	240	28.0653	9.78857
90075680	unnamed protein product [Macaca fascicularis]	195.169	9.4	20	3	3	5	catalytic activity; nucleotide binding		metabolic process	Pf00069; Pf07714	0.959793	5	10.4739	0.944177	5	18.4584	0.947692	5	2.84767	383	42.6068	5.75732
255522881	eukaryotic translation initiation factor 4 gamma 1 [Equus caballus]	714.498	9.16	1	10	12	21	DNA binding; enzyme regulator activity; protein binding; RNA binding		metabolic process; regulation of biological process	Pf00566; Pf02020; Pf02847; Pf02854	0.959791	19	13.4902	0.902957	19	11.2536	0.990789	19	11.9587	1604	176.167	5.40186
281350605	hypothetical protein PANDA_004764 [Ailuropoda melanoleuca]	765.363	30.61	12	2	5	26	nucleotide binding	cytoplasm; Golgi; mitochondrion; nucleus	cell communication; regulation of biological process; response to stimulus; transport	Pf00025; Pf00071; Pf04670; Pf08477; Pf09439	0.959702	13	4.04964	0.943481	13	11.7298	1.02904	13	10.4252	196	21.523	6.21436
165934067	small nuclear ribonucleoprotein D2 (predicted) [Callithrix jacchus]	86.6726	30.19	11	2	2	3					0.959521	3	9.45535	0.893392	3	5.04835	1.00955	3	3.1444	53	6.02834	10.3452
338710212	zinc finger CCCH domain-containing protein 4 [Equus caballus]	229.006	2.88	2	2	2	3					0.959475	3	3.10612	0.974133	3	13.207	0.912142	3	2.04407	1147	123.999	7.09326
338729679	filamin-A-like [Equus caballus]	6278.25	29.2	2	65	68	151	protein binding	membrane		Pf00307; Pf00630	0.959418	141	15.5568	0.99671	141	13.8918	1.00274	141	7.67251	2647	280.591	6.0874
194216197	collagen alpha-1(XII) chain [Equus caballus]	335.783	2.56	1	6	6	9	protein binding	extracellular		Pf00041; Pf00092	0.959324	9	11.0921	0.937956	9	11.7271	0.945627	9	10.378	3120	339.111	5.52881
194226225	carbonyl reductase [NADPH] 1-like [Equus caballus]	176.226	16.61	1	4	4	5	catalytic activity		metabolic process	Pf00106; Pf01370; Pf08659	0.9591	5	28.8994	0.936343	5	11.4567	1.01679	5	6.84388	277	30.4269	8.71924
327195100	UBE2L3/KRAS fusion protein [Homo sapiens]	379.17	17.91	1	4	4	11	catalytic activity; nucleotide binding	membrane	cell communication; metabolic process; regulation of biological process; response to stimulus	Pf00009; Pf00071; Pf00179; Pf08477	0.958748	9	16.4577	1.03595	9	9.12949	1.01066	9	5.20559	296	33.9615	8.104
255653028	carbonic anhydrase 3 [Equus caballus]	667.48	22.31	1	5	5	14	catalytic activity; metal ion binding	cytoplasm	metabolic process	Pf00194	0.958694	14	7.39792	0.988092	14	9.81415	0.978944	14	6.54554	260	29.4928	7.84033
345781474	zyxin [Canis lupus familiaris]	267.308	6.16	1	2	3	6	metal ion binding			Pf00412	0.958054	4	34.9412	1.05347	4	44.8753	1.05158	4	4.68993	536	58.1077	8.47021
114681705	cysteine desulfurase, mitochondrial isoform 3 [Pan troglodytes]	588.812	14.86	19	4	4	13	catalytic activity		metabolic process	Pf00266; Pf00282; Pf01041; Pf01212	0.957979	13	11.3152	1.03299	13	16.6359	1.13687	13	12.8113	397	43.9894	7.10791
149729630	golgin subfamily A member 4 isoform 1 [Equus caballus]	81.4148	0.99	2	2	2	2	protein binding	cytoplasm; membrane; mitochondrion	transport	Pf01465; Pf09731; Pf12128	0.957697	2	14.202	0.953525	2	8.92692	0.963071	2	10.624	2229	260.73	5.31299
149051043	rCG62292, isoform CRA_b [Rattus norvegicus]	1366.21	52.15	9	10	10	52	structural molecule activity	cytoplasm; ribosome	metabolic process	Pf01251	0.957487	46	12.571	1.02408	46	15.4386	1.02355	46	15.0947	163	18.7516	10.4917
194221363	microtubule-associated protein 4 [Equus caballus]	4001.46	32.44	1	42	42	106	protein binding			Pf00418	0.957341	106	24.0076	0.94715	106	17.7939	0.99678	106	7.4232	1153	120.375	5.40186
338715652	aldehyde oxidase [Equus caballus]	189.744	3.44	1	5	5	7	catalytic activity; metal ion binding	membrane	metabolic process	Pf00941; Pf01315; Pf01799; Pf02738; Pf03450	0.957144	6	9.19509	0.957626	6	5.98055	1.04412	6	4.1959	1569	173.036	7.09326
109715854	calcium-regulated heat stable protein 1 [Homo sapiens]	265.099	16.33	18	2	2	5	DNA binding; protein binding; RNA binding	cytoplasm; cytosol	cell communication; metabolic process; regulation of biological process; response to stimulus	Pf00313	0.957116	5	6.08839	1.06094	5	4.4083	1.08199	5	0.0934042	147	15.882	8.20654
26335691	unnamed protein product [Mus musculus]	368.667	23.27	33	3	4	11	protein binding	cytoplasm	cell communication; cell organization and biogenesis; metabolic process; regulation of biological process; transport	Pf03114; Pf10455	0.956824	8	10.4875	0.999902	8	13.0888	1.05775	8	9.01256	245	27.9293	5.77002
354496181	telomeric repeat-binding factor 2-interacting protein 1 [Cricetulus griseus]	124.485	7.63	1	2	2	2	DNA binding			Pf08914	0.956338	1		0.873385	1		0.878265	1		393	43.7957	4.91943
338725689	NADH dehydrogenase [ubiquinone] 1 alpha subcomplex subunit 10, mitochondrial-like isoform 2 [Equus caballus]	705.135	13.7	2	5	5	27	catalytic activity; nucleotide binding		metabolic process	Pf01712; Pf02223	0.956329	16	12.8753	1.00918	16	10.6197	0.99682	16	10.5388	343	39.2521	7.23975
344286800	tropomyosin alpha-3 chain-like isoform 3 [Loxodonta africana]	5007.1	53.63	2	1	19	135				Pf00261; Pf12718	0.956145	1		0.955411	1		0.888411	1		248	29.0007	4.77979
149733337	double-stranded RNA-binding protein Staufen homolog 1 [Equus caballus]	269.385	9.88	1	4	4	4	RNA binding			Pf00035	0.956039	4	7.51827	0.913584	4	11.576	1.01367	4	2.57128	577	63.1196	9.43701
119591925	ribosomal protein L22, isoform CRA_b [Homo sapiens]	256.581	53.68	9	4	4	6	structural molecule activity	cytoplasm; ribosome	metabolic process	Pf01776	0.955957	6	18.5651	0.926566	6	11.2393	1.01307	6	5.30826	95	11.1617	6.80029
338710999	acetyl-CoA carboxylase 1 [Equus caballus]	198.871	2.19	1	4	4	4	catalytic activity; metal ion binding; nucleotide binding	membrane	metabolic process	Pf00289; Pf00364; Pf01039; Pf02222; Pf02655; Pf02785; Pf02786; Pf07478; Pf08326	0.955823	4	7.32045	0.884724	4	3.30656	0.973498	4	2.10782	2288	259.421	6.72705
194212541	complement C3-like [Equus caballus]	3729.47	16.79	1	26	26	100	enzyme regulator activity	extracellular		Pf00207; Pf01759; Pf01821; Pf01835; Pf07677; Pf07678; Pf07703; Pf10569; Pf11974	0.955813	99	22.5743	0.960141	99	21.6781	0.993078	99	8.83576	1662	185.678	6.80029
12848428	unnamed protein product [Mus musculus]	158.325	20.46	13	3	3	4	enzyme regulator activity; protein binding		metabolic process; regulation of biological process	Pf01398	0.955809	4	5.04258	1.06104	4	1.72022	1.00235	4	5.31943	259	28.7536	7.06396
354486237	periaxin [Cricetulus griseus]	798.448	11.24	2	2	12	26					0.95576	2	24.9279	0.885737	2	38.5952	0.988733	2	2.63118	1397	147.861	8.57275
395752175	kinesin-like protein KIF3B [Pongo abelii]	237.683	8.9	13	5	5	6				Pf00225	0.955756	6	12.7501	0.809501	6	17.9262	0.961597	6	6.33721	719	81.3411	9.21729
403296559	peripherin [Saimiri boliviensis boliviensis]	13259.9	71.91	1	3	48	438				Protein not found	0.955746	17	31.1005	0.90964	17	45.1757	0.838042	17	7.90364	470	53.5464	5.40186
281352143	hypothetical protein PANDA_018827 [Ailuropoda melanoleuca]	3886.37	24.89	20	8	8	97	protein binding	membrane	cell organization and biogenesis	Pf07686; Pf10570	0.95572	92	17.3237	0.889705	90	16.0953	1.01414	91	9.30189	225	25.3823	9.33447
338710786	uncharacterized protein C6orf174 homolog [Equus caballus]	548.39	14.15	1	12	12	17		membrane	metabolic process; regulation of biological process	Pf10174; Pf10186; Pf11180; Pf11365	0.955484	17	11.943	0.927065	17	17.1147	0.965088	17	8.08268	947	103.207	6.13818
338714168	dynactin subunit 1 [Equus caballus]	2657.25	26.7	1	26	26	64	protein binding	cytoplasm; cytoskeleton; membrane	cell organization and biogenesis	Pf01302; Pf05622; Pf05667; Pf06160; Pf08317; Pf12128; Pf12455	0.955094	60	11.2647	0.958586	60	18.4386	0.97378	60	7.45637	1281	141.726	5.84619
74180294	unnamed protein product [Mus musculus]	188.159	10.56	27	3	3	5	protein binding	chromosome; cytoplasm; cytoskeleton; extracellular; nucleus; organelle lumen	cell communication; cell organization and biogenesis; metabolic process; regulation of biological process; reproduction; response to stimulus	Pf02463	0.955036	5	7.87894	0.935397	5	8.1074	0.918997	5	3.71287	284	33.3173	8.79248
194217883	protein kinase C and casein kinase substrate in neurons protein 3 [Equus caballus]	329.332	16.51	1	5	5	8	enzyme regulator activity; nucleotide binding; protein binding	cytoplasm	cell organization and biogenesis; metabolic process; regulation of biological process; transport	Pf00018; Pf00611; Pf01025; Pf07653	0.954642	8	13.5333	0.858381	8	21.7142	0.948406	8	3.72389	424	48.5579	5.98584
149037120	similar to KIAA0368 (predicted) [Rattus norvegicus]	133.415	3.48	25	2	2	2		membrane		Pf13001	0.954516	1		0.846907	1		0.926019	1		920	101.824	7.59131
338714036	ig kappa chain V-II region RPMI 6410-like isoform 2 [Equus caballus]	344.061	21.34	2	4	4	11				Pf07654; Pf07686	0.954394	10	24.8309	1.09315	10	9.96589	1.00665	10	3.94903	239	25.9868	6.771
338727285	microtubule-associated protein 6 [Equus caballus]	199.076	2.94	1	2	2	5		membrane	reproduction	Pf05217; Pf05297	0.95424	5	6.47277	0.904358	5	3.08814	0.878939	5	2.54969	545	57.5985	7.62061
194221493	1-phosphatidylinositol-4,5-bisphosphate phosphodiesterase delta-1 [Equus caballus]	204.613	11.6	1	5	5	6	catalytic activity; metal ion binding; protein binding; signal transducer activity	cytoplasm; cytosol	cell communication; cell proliferation; development; metabolic process; regulation of biological process; response to stimulus	Pf00168; Pf00169; Pf00387; Pf00388; Pf09279	0.953918	6	17.7245	0.949748	6	6.5055	0.92597	6	1.94819	776	87.8472	7.31299
12849505	unnamed protein product [Mus musculus]	177.605	6.33	18	3	3	4				Pf08920	0.953847	4	16.4885	0.955281	4	9.3941	0.955936	4	6.27842	490	53.6013	5.78271
194213005	vacuolar protein sorting-associated protein 26B-like [Equus caballus]	213.434	6.05	1	2	2	6		membrane	transport	Pf03643	0.95368	6	8.62826	0.955904	6	6.62172	0.965379	6	3.14823	380	43.8206	8.39697
148665406	mCG130130, isoform CRA_b [Mus musculus]	87.4948	3.77	29	2	2	2	protein binding			Pf12799	0.952938	2	7.59076	0.955561	2	2.77483	1.00472	2	5.91258	530	59.2071	6.40479
149695427	protein DJ-1-like [Equus caballus]	1212.43	58.2	2	2	8	25	antioxidant activity; catalytic activity; protein binding; RNA binding	cytoplasm; mitochondrion; nucleus	cell communication; cell death; cell organization and biogenesis; cellular homeostasis; defense response; metabolic process; regulation of biological process; response to stimulus; transport	Pf01965	0.952457	3	7.01195	1.12475	3	11.8727	0.98811	3	6.99972	189	19.9356	7.32764
332225897	NADH dehydrogenase [ubiquinone] flavoprotein 2, mitochondrial-like [Nomascus leucogenys]	291.797	14.86	2	2	3	9	catalytic activity; nucleotide binding		metabolic process	Pf01257	0.952425	7	9.67324	0.965339	7	5.00695	1.0753	7	7.17072	249	27.371	8.06006
283806685	putative RNA-binding protein Luc7-like 2 isoform 3 [Mus musculus]	153.795	6.15	20	2	2	4				Pf03194	0.952389	4	3.6934	0.952564	4	3.49517	1.00983	4	3.23644	325	38.5877	9.90576
338713779	septin-10-like [Equus caballus]	252.684	10.85	1	4	5	9	nucleotide binding			Pf00735	0.952221	6	10.8089	0.903206	6	28.6618	1.04443	6	10.3296	553	63.8075	7.53271
338714025	KLRAQ motif-containing protein 1 [Equus caballus]	379.798	14.5	1	7	7	9	transporter activity	membrane	transport	Pf01496; Pf10205; Pf10212; Pf12128	0.952195	9	24.552	0.893511	9	18.3404	1.00162	9	3.69074	786	89.0958	7.00537
12408324	complexin-1 [Rattus norvegicus]	786.838	32.84	2	1	5	25	protein binding; transporter activity	cytoplasm; cytosol; membrane	cell communication; transport	Pf05835	0.952157	1		1.00349	1		0.899093	1		134	15.1125	4.97021
114051331	obg-like ATPase 1 [Bos taurus]	396.664	11.87	21	4	4	10	catalytic activity; nucleotide binding; transporter activity	cytoplasm; membrane	metabolic process; transport	Pf01926; Pf02421; Pf06071	0.952143	10	13.2187	0.92779	10	7.02941	0.985713	10	6.06392	396	44.7153	7.81104
149742146	ATP synthase subunit O, mitochondrial-like [Equus caballus]	870.493	49.77	1	8	8	20	transporter activity	cytoplasm; membrane; mitochondrion	metabolic process; transport	Pf00213	0.95178	16	14.459	0.966733	16	7.88947	1.01334	16	5.71272	213	23.4065	9.96436
8569387	Chain I, P14-Fluorescein-N135q-S380c-Antithrombin-Iii	3175.35	14.81	1	1	7	67				Pf00079	0.951698	1		0.851459	1		1.01632	1		432	49.045	6.25244
149719233	cysteine and histidine-rich domain-containing protein 1-like [Equus caballus]	148.263	9.64	2	3	3	3	metal ion binding; protein binding		cell organization and biogenesis; metabolic process; regulation of biological process; response to stimulus	Pf04968; Pf04969	0.951617	3	1.96674	0.90101	3	14.72	1.01503	3	2.10773	332	37.3667	8.03076
194225475	hypothetical protein LOC100067699 [Equus caballus]	622.337	17.68	1	5	5	13		membrane		Pf01230; Pf11969	0.951554	13	17.8203	0.980947	13	13.3252	0.989839	13	7.57894	362	38.7556	10.8872
149758544	mu-crystallin homolog [Equus caballus]	505.852	18.79	1	4	4	10	catalytic activity; nucleotide binding; protein binding	cytoplasm; membrane; mitochondrion; nucleus	metabolic process; regulation of biological process; transport	Pf01488; Pf02423; Pf03446	0.951419	10	13.2275	0.897377	10	17.4763	1.08652	10	7.69481	314	33.4841	5.16064
223036	troponin C-like protein	754.947	22.3	36	4	4	26				Pf00036	0.950856	2	8.64369	0.777731	2	11.8087	0.993262	2	2.43869	148	16.6958	4.24658
194223901	integrin alpha-2-like [Equus caballus]	268.997	6.45	1	5	5	7	protein binding			Pf00092; Pf08441	0.950855	6	7.79904	0.9887	6	4.28032	1.0493	6	5.38639	1194	130.874	5.31299
301775563	kinesin-like protein KIF1A-like [Ailuropoda melanoleuca]	549.579	6.58	35	5	9	14	catalytic activity; motor activity; nucleotide binding; protein binding	membrane	cellular component movement	Pf00169; Pf00225; Pf00498; Pf12423; Pf12473	0.950723	6	10.6191	1.00818	6	32.3581	1.05604	6	12.7759	1688	189.891	6.3667
194211573	peptidyl-prolyl cis-trans isomerase FKBP4-like [Equus caballus]	280.594	13.93	1	6	6	9	protein binding		metabolic process	Pf00254; Pf00515; Pf07719	0.950633	9	6.9631	0.964311	9	15.1527	0.946943	9	11.673	560	61.4665	7.91357
149724389	membrane primary amine oxidase-like [Equus caballus]	595.303	4.19	1	3	3	12	catalytic activity; metal ion binding		metabolic process	Pf01179; Pf02727; Pf02728	0.950107	12	14.9741	0.91366	12	14.0188	0.988237	12	6.03881	763	84.6911	6.39209
90077048	unnamed protein product [Macaca fascicularis]	205.839	22.91	9	5	5	5				Pf00036	0.949519	5	9.54463	0.965508	5	14.546	1.00777	5	3.72912	227	26.308	5.13525
338710094	mitochondrial import inner membrane translocase subunit TIM50-like, partial [Equus caballus]	156.142	8.13	1	3	3	4	protein binding	membrane		Pf03031	0.949512	4	16.2976	0.831385	4	26.0942	0.931041	4	5.63036	406	45.4485	8.83643
149722249	delta(3,5)-Delta(2,4)-dienoyl-CoA isomerase, mitochondrial-like [Equus caballus]	383.174	16.77	1	5	5	8	catalytic activity; protein binding	cytoplasm; mitochondrion	metabolic process	Pf00378	0.949461	8	17.6677	0.931674	8	15.4573	0.994666	8	3.15226	328	35.7703	7.44482
338722532	GRB2-associated-binding protein 1 [Equus caballus]	794.47	17.24	1	7	7	21	protein binding			Pf00169	0.949336	21	8.99764	0.957552	21	5.76479	0.994432	21	7.46287	673	74.1543	5.69385
338719282	5'-3' exoribonuclease 2 isoform 1 [Equus caballus]	196.833	3.55	2	2	2	3	catalytic activity	membrane		Pf03159	0.949094	3	22.8142	0.955305	3	6.10252	1.01484	3	3.019	874	99.6129	8.01611
344290336	sarcoplasmic/endoplasmic reticulum calcium ATPase 3 [Loxodonta africana]	296.569	3.45	1	3	3	5	catalytic activity; metal ion binding; nucleotide binding	membrane	metabolic process	Pf00122; Pf00689; Pf00690; Pf00702; Pf08282; Pf12710	0.949082	4	17.4395	0.927677	4	10.4438	1.05277	4	18.6466	1044	114.224	5.88428
149725764	major vault protein [Equus caballus]	2110.99	31.24	1	22	22	56		cytoplasm		Pf01505; Pf11978	0.948596	53	13.4334	0.93489	53	14.0355	0.993966	53	8.19461	890	99.0682	5.75732
346986388	profilin-1 [Sus scrofa]	854.392	28.57	2	4	4	17	protein binding	cytoplasm; cytoskeleton; nucleus	cell organization and biogenesis; development; metabolic process; regulation of biological process	Pf00235	0.948554	17	12.6315	0.969742	17	7.80941	1.00725	17	2.66434	140	15.0335	8.27979
67968900	unnamed protein product [Macaca fascicularis]	121.555	10.23	27	2	2	2	RNA binding			Pf00013	0.948529	2	2.75059	0.978119	2	4.30896	1.02018	2	14.9378	342	34.1038	8.51416
194222700	dynamin-like 120 kDa protein, mitochondrial isoform 1 [Equus caballus]	367.088	5.62	2	5	5	13	catalytic activity; nucleotide binding	cytoplasm; membrane; mitochondrion	cell communication; cell death; cell organization and biogenesis; development; metabolic process; regulation of biological process; response to stimulus	Pf00350; Pf01926	0.947614	13	5.03748	0.87541	13	6.41725	0.925358	13	5.6333	997	115.691	7.89893
74749006	RecName: Full=Putative 60S ribosomal protein L13a-like MGC87657	122.19	18.63	69	2	2	3	structural molecule activity	cytoplasm; ribosome	metabolic process		0.947577	3	2.05744	0.863757	3	0.425306	0.959775	3	1.81006	102	12.1269	10.7554
338716442	actin filament associated protein 1-like 2 [Equus caballus]	883.828	18.5	1	13	13	24	protein binding			Pf00169	0.94718	24	13.4093	0.97033	24	8.61871	0.984055	24	5.57921	773	85.4734	4.93213
14488690	Chain A, Crystal Structure Of The Ldl Receptor Ywtd-Egf Domain Pair	250.234	12.97	34	3	3	6				Pf00058	0.947121	6	9.96953	0.879025	6	7.79302	0.999943	6	5.09058	316	35.531	6.72705
332819048	dihydropyrimidinase-related protein 1-like [Pan troglodytes]	1372.44	23.76	2	8	11	31	catalytic activity	membrane		Pf01979; Pf07969	0.947073	14	24.4577	1.0226	14	27.9187	0.998982	14	12.8339	686	74.1505	6.72705
5360689	norepinephrine transporter isoform 1 [Homo sapiens]	123.716	64.29	17	2	2	3	transporter activity	membrane	response to stimulus; transport		0.947032	3	6.2713	0.942094	3	7.59975	1.04431	3	0.866607	42	5.02863	7.53271
344268982	thioredoxin-like protein 1-like [Loxodonta africana]	445.044	18.69	2	4	4	9			cellular homeostasis; regulation of biological process	Pf00085; Pf06201	0.946838	8	11.5013	1.09051	8	9.95039	0.988284	8	8.32492	289	32.3418	4.95752
149689642	thioredoxin-dependent peroxide reductase, mitochondrial-like isoform 2 [Equus caballus]	859.113	16.73	3	4	4	22	antioxidant activity; catalytic activity		metabolic process	Pf00578; Pf08534; Pf10417	0.946364	7	7.3627	1.0525	7	16.5043	1.00613	7	12.172	245	26.8189	7.88428
390470037	40S ribosomal protein S3a-like [Callithrix jacchus]	129.195	25.97	38	4	4	4				Pf01015	0.946339	4	9.41431	0.824828	4	10.5301	0.893388	4	6.53948	181	20.0435	9.56885
338711200	uncharacterized protein C17orf59 homolog [Equus caballus]	139.425	11.58	1	2	2	2				Pf10157	0.946322	2	8.26974	0.953528	2	9.99288	1.02962	2	11.1753	354	36.9904	5.43994
397497869	ribose-phosphate pyrophosphokinase 1 isoform 2 [Pan paniscus]	180.762	17.54	24	6	6	7				Pf00156	0.94627	6	7.2862	0.963957	6	14.4329	0.991265	6	11.7987	285	31.3721	6.85889
281348380	hypothetical protein PANDA_006299 [Ailuropoda melanoleuca]	584.928	23.6	6	10	10	19	metal ion binding				0.946055	19	21.2703	0.952549	19	28.5472	0.997877	19	5.40454	411	48.111	5.10986
194211518	protein phosphatase 1 regulatory subunit 7-like [Equus caballus]	487.481	16.4	1	5	5	11				Pf12799	0.945898	10	15.8156	0.923578	10	26.0953	1.06228	10	4.50367	378	42.8746	5.43994
194224987	mimecan-like [Equus caballus]	4352.83	43.29	1	16	17	120	protein binding	extracellular			0.945795	114	23.0093	0.956115	114	20.0455	1.00714	114	14.4163	298	34.0421	7.23975
119606281	rhomboid 5 homolog 1 (Drosophila), isoform CRA_c [Homo sapiens]	67.86	3.27	40	2	2	2	receptor activity			Pf12595	0.945615	2	0.26438	0.903961	2	8.59271	0.976043	2	7.78253	489	55.5234	9.71533
338718633	epidermal growth factor receptor pathway substrate 15-like 1 [Equus caballus]	469.183	11.99	1	8	8	14	catalytic activity; motor activity; nucleotide binding; protein binding; transporter activity	chromosome; cytoplasm; cytoskeleton; extracellular; Golgi; membrane; nucleus; organelle lumen	cell differentiation; cell organization and biogenesis; cellular component movement; development; metabolic process; regulation of biological process; reproduction; transport	Pf00038; Pf00261; Pf00529; Pf00769; Pf01496; Pf01576; Pf02321; Pf02463; Pf02841; Pf02994; Pf03148; Pf03904; Pf03938; Pf03962; Pf03999; Pf04012; Pf04111; Pf04156; Pf04740; Pf04849; Pf04912; Pf04977; Pf05010; Pf05103; Pf05149; Pf05262; Pf05478; Pf05483; Pf05557; Pf05622; Pf05667; Pf05701; Pf05911; Pf06008; Pf06160; Pf06818; Pf07111; Pf07321; Pf07798; Pf07888; Pf07926; Pf08317; Pf08614; Pf09311; Pf0…	0.945084	14	12.32	0.90782	14	9.17456	0.935197	14	8.749	767	83.7357	5.07178
28603752	ATP synthase subunit e, mitochondrial [Bos taurus]	137.089	21.13	3	2	2	5	transporter activity	cytoplasm; membrane; mitochondrion	metabolic process; transport	Pf05680	0.944975	5	9.18797	0.762299	5	2.17385	0.773122	5	4.73642	71	8.31549	9.5249
149698261	synaptopodin-2 [Equus caballus]	865.174	16.85	1	14	14	21	protein binding			Pf00595	0.944782	21	9.14302	0.943556	21	10.5881	0.987451	21	6.39548	1264	136.235	8.73389
149728712	leucine zipper transcription factor-like protein 1-like [Equus caballus]	184.375	12.37	7	2	2	4					0.944327	4	8.21865	0.967311	4	8.5301	0.944367	4	17.635	299	34.6572	5.23682
194224967	constitutive coactivator of PPAR-gamma-like protein 1-like [Equus caballus]	456.664	5.19	1	4	4	10		membrane			0.944323	10	8.68597	0.887181	10	7.05567	1.03479	10	8.71507	1021	109.833	8.86572
296213082	translational activator GCN1 [Callithrix jacchus]	211.318	2.07	8	1	4	6		membrane		Pf12074	0.944296	2	0.563395	0.908299	2	11.3384	1.04409	2	2.6891	2514	275.126	7.41553
293653962	MHC class I antigen [Equus asinus]	516.382	17.95	1	1	5	13	protein binding	membrane	response to stimulus	Pf00129; Pf06623; Pf07654	0.944078	1		0.968282	1		0.980153	1		351	39.3725	5.57959
194389164	unnamed protein product [Homo sapiens]	163.449	8.94	38	4	4	5	enzyme regulator activity		cell communication; regulation of biological process; response to stimulus	Pf01603	0.944036	5	4.04143	0.970831	5	10.8411	0.950188	5	2.28413	559	65.362	7.82568
149756750	ras-related protein Rab-5B-like [Equus caballus]	820.333	36.28	1	6	6	20	catalytic activity; nucleotide binding; protein binding	cytoplasm; endosome; nucleus	cell communication; cell organization and biogenesis; regulation of biological process; response to stimulus; transport	Pf00009; Pf00025; Pf00071; Pf04670; Pf08477	0.94394	20	10.1725	0.955922	20	7.55438	0.971025	20	5.69965	215	23.6759	8.1333
355667710	adenylate kinase 1 [Mustela putorius furo]	709.869	35.6	10	7	7	21	catalytic activity; nucleotide binding		metabolic process	Pf00406; Pf02223; Pf06414	0.943833	18	22.0998	1.0209	18	12.3924	1.04861	18	7.41032	191	21.1911	7.92822
148672261	phosphofructokinase, muscle, isoform CRA_b [Mus musculus]	161.955	6.56	53	3	3	5	catalytic activity	cytoplasm; cytosol	metabolic process	Pf00365	0.943774	4	13.4322	0.899725	4	2.91051	1.02831	4	1.46114	488	52.6188	6.91748
156151366	galectin-related protein [Homo sapiens]	195.969	15.12	4	2	2	5				Pf00337	0.943444	5	5.57048	0.895344	5	1.21266	0.995448	5	3.91452	172	18.9737	5.35107
355676153	coiled-coil domain containing 93 [Mustela putorius furo]	76.0824	3.57	1	1	2	4	transporter activity	membrane	transport	Pf01496; Pf09762	0.943379	1		1.00272	1		1.04992	1		617	71.7002	7.98682
338721826	serine/arginine-rich splicing factor 4 [Equus caballus]	401.896	12.27	1	3	6	12				Pf00076	0.943036	4	26.478	0.815839	4	48.667	0.894418	4	8.62003	497	56.622	11.4146
149724134	Golgi SNAP receptor complex member 1-like isoform 1 [Equus caballus]	165.885	12.8	1	3	3	4	protein binding	cytoplasm; Golgi; membrane	transport	Pf12352	0.942445	4	6.14591	0.831223	4	11.9664	0.916183	4	6.53332	250	28.5506	9.42236
194219087	ataxin 2-like [Equus caballus]	329.133	9.38	1	6	7	11				Pf06741; Pf09770	0.942331	10	8.13324	0.9147	10	8.36723	0.967176	10	7.18667	960	102.003	8.29443
194215174	protein scribble homolog [Equus caballus]	363.192	3.29	1	5	5	7	protein binding			Pf00595; Pf12799	0.942297	7	14.2244	0.984559	7	19.4868	1.00281	7	8.45006	1642	176.641	5.12256
351714753	Pinin [Heterocephalus glaber]	177.635	5.74	1	5	5	5				Pf04696; Pf04697	0.942214	5	28.323	0.830078	5	9.30787	1.00391	5	9.51733	732	83.191	7.59131
149732344	chloride intracellular channel protein 1-like [Equus caballus]	357.836	21.16	1	4	4	9	transporter activity	membrane	transport		0.941787	9	5.44376	0.998556	9	16.0795	0.988757	9	6.48033	241	26.9748	5.2749
297675723	inositol hexakisphosphate and diphosphoinositol-pentakisphosphate kinase 2 [Pongo abelii]	207.2	3.92	16	3	3	3	catalytic activity			Pf00328; Pf08443	0.941634	3	1.25575	1.03924	3	1.20604	1.05861	3	3.29663	1172	132.528	7.79639
33086606	Ab2-417 [Rattus norvegicus]	496.027	5.62	2	3	4	21	metal ion binding; nucleotide binding	extracellular	cell communication; cellular homeostasis; regulation of biological process; response to stimulus; transport	Pf00025; Pf00405; Pf09439; Pf12974	0.941624	4	9.72018	1.10904	4	13.5504	1.03726	4	12.7784	979	107.343	8.00146
338728257	protein FAM164A-like [Equus caballus]	112.666	9.09	1	3	3	3					0.941337	3	3.53073	0.952906	3	0.0756722	1.01908	3	4.55935	341	36.9371	9.89111
4139395	Chain D, Cytochrome Bc1 Complex From Bovine	94.4648	12.86	1	2	2	2	metal ion binding			Pf02167	0.940861	2	1.52458	0.974252	2	4.20466	0.97519	2	5.29729	241	27.2695	6.99072
338724834	nucleoprotein TPR isoform 1 [Equus caballus]	1239.1	12.53	2	23	23	34	catalytic activity; motor activity	cytoplasm; cytoskeleton; Golgi; membrane; nucleus	transport	Pf00038; Pf01576; Pf02463; Pf03961; Pf05911; Pf07888; Pf07926; Pf09726; Pf09730; Pf11802; Pf12128	0.940621	34	10.108	0.93969	34	17.0852	0.977829	34	6.62086	2315	261.934	4.93213
338721447	myotubularin-related protein 5 [Equus caballus]	116.305	2.03	1	3	3	3	catalytic activity; protein binding	membrane	metabolic process	Pf00169; Pf02141; Pf03455; Pf03456; Pf06602; Pf12335	0.940613	3	7.52705	1.01073	3	5.81065	0.985251	3	4.05914	1671	186.056	6.99072
194097352	alpha-actinin-1 isoform c [Homo sapiens]	798.025	18.04	9	5	13	25	protein binding			Pf00307; Pf00435; Pf08726; Pf11971	0.94047	10	18.0769	1.02789	10	7.4679	0.997775	10	2.26291	887	102.644	5.50342
194223576	CD2-associated protein-like [Equus caballus]	232.398	8.26	1	5	5	7	protein binding			Pf00018; Pf07653	0.939884	7	14.9023	0.93841	7	15.6063	0.957286	7	7.43105	714	79.4063	7.2251
343962151	interleukin enhancer-binding factor 2 [Pan troglodytes]	62.6848	13.37	1	1	2	2	catalytic activity; nucleotide binding; RNA binding	membrane	response to stimulus	Pf07528	0.939866	1		1.06246	1		1.11222	1		187	20.4897	8.6167
281337710	hypothetical protein PANDA_004041 [Ailuropoda melanoleuca]	451.994	38.55	4	5	6	11	catalytic activity; nucleotide binding	cytoplasm; nucleus	cell communication; development; regulation of biological process; response to stimulus; transport	Pf00009; Pf00025; Pf00071; Pf04670; Pf08477	0.939828	7	22.1428	0.899867	7	16.1808	0.917576	7	11.1677	179	19.7238	5.38916
338716330	voltage-dependent anion-selective channel protein 2-like isoform 2 [Equus caballus]	907.612	27.92	21	7	8	21	transporter activity	cytoplasm; membrane; mitochondrion	regulation of biological process; transport	Pf01459	0.939711	18	15.5179	1.02064	18	11.6678	1.05907	18	4.90083	283	30.393	7.1958
301783409	transcription intermediary factor 1-beta-like [Ailuropoda melanoleuca]	1184.63	14.58	1	12	12	32	metal ion binding; protein binding			Pf00628; Pf00643	0.939656	32	20.8301	0.927704	32	11.8443	0.965632	32	10.0863	816	88.5167	6.11279
281338658	hypothetical protein PANDA_004890 [Ailuropoda melanoleuca]	498.725	8.73	12	4	4	9	protein binding; structural molecule activity	cytoplasm; cytoskeleton; membrane; nucleus	cell organization and biogenesis; cell proliferation; cellular homeostasis; development; metabolic process; regulation of biological process; reproduction; response to stimulus	Pf00018; Pf00595; Pf00625; Pf07653; Pf10600	0.939534	9	15.1822	0.936453	9	3.05352	0.973772	9	6.22358	699	77.7926	7.03467
348550917	interleukin enhancer-binding factor 3-like [Cavia porcellus]	131.435	3.68	1	3	3	4	RNA binding			Pf00035; Pf07528	0.939163	4	2.78407	0.958489	4	7.40693	1.00556	4	1.2728	896	95.3941	8.74854
148709412	mCG145657 [Mus musculus]	214.115	10.32	19	3	3	4				Pf00076	0.939084	4	10.6289	0.922309	4	7.69823	0.972665	4	5.47013	407	44.1296	8.49951
338724315	exocyst complex component 4 [Equus caballus]	173.525	8.26	3	3	3	4		cytoplasm	transport	Pf04048	0.938808	4	21.5408	0.847116	4	10.4554	0.977817	4	3.26777	484	54.9987	7.10791
297265613	dihydropyrimidinase-related protein 5-like [Macaca mulatta]	198.213	7.44	1	6	6	8	catalytic activity; protein binding	membrane		Pf00307; Pf01979; Pf03271	0.938748	7	13.4496	0.910432	7	16.3571	1.00836	7	3.08181	847	93.4862	6.60986
338717797	ADP-dependent glucokinase [Equus caballus]	126.8	5.04	1	2	2	3	catalytic activity		metabolic process	Pf04587	0.938461	3	0.241234	0.995778	3	3.95323	0.967766	3	5.90574	496	53.9477	6.52197
297303990	ubiquilin-2-like isoform 2 [Macaca mulatta]	406.419	15.96	1	3	6	11	protein binding			Pf00240; Pf00627; Pf11976	0.938429	2	4.18733	1.0238	4	13.2469	1.02593	4	7.30973	564	59.4593	5.21143
41223429	sperm associated antigen 9 [Macaca fascicularis]	221.715	4.07	69	2	2	4					0.938278	4	6.66782	0.93103	4	4.64629	0.971547	4	6.43715	712	78.1334	5.56689
116008440	UPF0452 protein C7orf41 [Homo sapiens]	134.096	15.27	4	2	2	4					0.938216	4	6.75023	0.953151	4	2.20296	1.02762	4	3.29573	131	14.9158	4.17041
380812230	histone H2A.x [Macaca mulatta]	802.675	31.47	1	2	4	26	DNA binding	chromosome; membrane; nucleus	cell organization and biogenesis; metabolic process	Pf00125	0.938165	4	5.99652	1.00431	4	4.39586	1.05125	4	3.63929	143	15.2545	10.8872
194206415	long-chain-fatty-acid--CoA ligase ACSBG1-like [Equus caballus]	280.904	6.78	1	4	4	7	catalytic activity		metabolic process	Pf00501	0.937633	6	14.2497	0.887319	6	13.9318	0.969859	6	5.31356	723	80.6125	5.74463
281346803	hypothetical protein PANDA_000260 [Ailuropoda melanoleuca]	351.184	20	17	5	5	8	protein binding	nucleus	metabolic process	Pf01399	0.937463	8	13.1764	0.880455	8	15.0733	0.958537	8	4.98547	355	40.7278	5.69385
281350015	hypothetical protein PANDA_008538 [Ailuropoda melanoleuca]	829.583	23.71	2	3	6	21	protein binding			Pf00595; Pf09007	0.937444	13	6.7399	0.964843	13	9.37894	0.965285	13	6.06916	329	35.9354	6.39209
10863997	polypyrimidine tract-binding protein 2 [Homo sapiens]	243.599	6.03	11	2	3	5	nucleotide binding; RNA binding	nucleus; spliceosomal complex	cell organization and biogenesis; metabolic process; regulation of biological process	Pf00076	0.937279	4	15.665	0.906258	4	8.52797	1.04019	4	6.9192	531	57.4548	8.66064
27883545	HLA-B-associated transcript 1 [Bos taurus]	215.01	34.21	35	3	3	4	catalytic activity; nucleotide binding			Pf00271	0.937275	4	5.08918	0.924396	4	9.46455	1.02763	4	8.33227	114	13.1367	5.52881
338720911	ectonucleotide pyrophosphatase/phosphodiesterase family member 6 [Equus caballus]	94.9897	6.33	1	3	3	3	catalytic activity	membrane		Pf01663	0.937263	3	7.90414	0.958775	3	24.2098	1.14109	3	39.5654	490	55.1608	6.80029
26333271	unnamed protein product [Mus musculus]	285.178	4.19	10	2	2	6	protein binding			Pf00651; Pf01344; Pf07707	0.937243	5	31.2408	0.820715	6	26.681	1.0758	6	6.85796	596	67.4957	5.92236
109096120	dynamin 1-like isoform 1 [Macaca mulatta]	656.04	19.8	3	12	12	19	catalytic activity; nucleotide binding			Pf00350; Pf01031; Pf02212	0.937224	18	13.9994	0.906708	18	9.7396	1.00035	18	5.23187	712	79.572	7.07861
194210931	prostaglandin F2 receptor negative regulator [Equus caballus]	341.768	6.9	1	5	5	8		membrane		Pf07679; Pf07686	0.937072	8	6.83365	0.935322	8	11.8699	0.977229	8	4.48254	913	102.649	6.771
338715633	signal transducing adapter molecule 2 [Equus caballus]	136.926	4.39	1	2	2	4	protein binding	membrane	transport	Pf00018; Pf00790; Pf07653	0.937068	3	4.28492	1.00433	3	5.50885	1.0131	3	8.27213	524	58.1338	5.24951
149622137	26S protease regulatory subunit 10B-like, partial [Ornithorhynchus anatinus]	314.549	16.75	24	5	5	8	catalytic activity; nucleotide binding; RNA binding; structural molecule activity	chromosome; nucleus; organelle lumen	cell organization and biogenesis; metabolic process; regulation of biological process; reproduction; response to stimulus	Pf00004; Pf00910; Pf01078; Pf03961; Pf04111; Pf05483; Pf05496; Pf06810; Pf07724; Pf07726; Pf07728; Pf11593	0.935659	8	6.62765	0.862767	8	8.06669	0.969888	8	3.84159	400	45.2787	6.88818
338725387	WD repeat-containing protein 47 isoform 1 [Equus caballus]	161.753	3.78	10	2	2	3	protein binding			Pf00400	0.935459	3	2.44527	0.621872	3	8.76965	0.985328	3	21.1034	820	90.41	5.97314
149728089	trifunctional enzyme subunit alpha, mitochondrial [Equus caballus]	2155.21	24.28	1	18	18	65	catalytic activity; nucleotide binding	cytoplasm; membrane; mitochondrion; organelle lumen	metabolic process; response to stimulus	Pf00378; Pf00725; Pf02737	0.935176	52	23.0003	0.961403	52	16.4797	1.02157	53	9.20525	762	82.6267	9.11475
338712996	periplakin [Equus caballus]	1385.26	14.52	1	24	24	43					0.934526	43	11.329	0.910035	43	12.7151	0.99108	43	8.05531	1811	209.711	5.50342
194218987	transforming growth factor beta-1-induced transcript 1 protein [Equus caballus]	396.041	12.87	6	5	5	9	metal ion binding			Pf00412	0.934189	9	14.1172	0.914515	9	17.1651	1.00867	9	6.65188	443	48.1371	7.37158
109659404	CBX5 protein [Bos taurus]	237.884	20.37	9	4	4	8		nucleus		Pf00385	0.934189	8	18.1662	0.923061	8	8.93621	0.926573	8	9.42155	108	12.7565	9.27588
50979202	neurofilament heavy polypeptide [Canis lupus familiaris]	4716.9	19.3	2	3	23	158		cytoskeleton		Pf00038; Pf07142	0.934166	18	15.7382	0.94871	18	27.3348	0.947587	18	13.3444	1135	124.404	8.07471
74208592	unnamed protein product [Mus musculus]	185.946	2.45	43	2	2	3	RNA binding	cytoplasm	cell organization and biogenesis	Pf00806	0.934088	3	2.86181	1.03919	3	5.33775	1.007	3	6.14277	980	105.574	6.85889
281337428	hypothetical protein PANDA_013904 [Ailuropoda melanoleuca]	348.48	9.51	27	8	9	15	protein binding		cell differentiation; cell organization and biogenesis; development; metabolic process; regulation of biological process	Pf00041; Pf00047; Pf07679; Pf07686	0.934066	9	17.3078	0.85885	9	23.3127	1.01293	9	7.7467	967	107.522	5.94775
296471944	phosphatidylinositol-binding clathrin assembly protein [Bos taurus]	424.714	12.82	18	7	7	11		membrane		Pf01417; Pf07651	0.933943	11	20.4015	0.962916	11	11.8645	0.986738	11	6.8972	616	66.979	7.62061
149438995	actin, alpha skeletal muscle 3-like, partial [Ornithorhynchus anatinus]	7055.2	49.09	25	5	20	301				Pf00022	0.933878	39	18.4538	1.02202	39	8.04089	1.00617	39	7.04202	330	36.5812	5.19873
149743519	sickle tail protein homolog isoform 1 [Equus caballus]	505.744	4.12	1	7	7	13					0.9334	13	15.7299	0.90845	13	12.4554	1.02666	13	6.50354	1943	212.822	7.76709
351714348	Poly(rC)-binding protein 1 [Heterocephalus glaber]	1026.79	35.49	8	2	9	23	RNA binding	membrane		Pf00013	0.933085	4	7.87065	0.754233	4	24.6613	1.00079	4	7.70018	355	37.3869	7.09326
338725514	medium-chain specific acyl-CoA dehydrogenase, mitochondrial [Equus caballus]	269.013	13.06	1	4	4	7	catalytic activity		metabolic process	Pf00441; Pf02770; Pf02771; Pf08028; Pf11794	0.933083	7	5.96609	1.00358	7	10.651	1.00716	7	3.36055	421	46.4608	7.85498
338716800	ankyrin-3 [Equus caballus]	2792.91	9.89	2	13	37	73	protein binding	membrane	cell communication; regulation of biological process; response to stimulus	Pf00023; Pf00531; Pf00791; Pf06075; Pf12796	0.932941	14	25.6122	0.885826	14	20.1793	0.971846	14	9.16419	4380	480.661	6.44287
12851187	unnamed protein product [Mus musculus]	8699.03	60.36	3	3	21	232	catalytic activity; nucleotide binding; structural molecule activity	cytoplasm; cytoskeleton	cell organization and biogenesis; cellular component movement; metabolic process	Pf00091; Pf03953; Pf10644	0.932903	18	17.5327	0.829631	18	12.1567	0.966676	18	15.377	444	49.4959	4.90674
281348603	hypothetical protein PANDA_019879 [Ailuropoda melanoleuca]	157.855	35.11	20	4	4	6				Pf03297	0.932573	6	9.57153	0.976761	6	27.6321	1.01478	6	10.0628	94	10.4288	9.89111
281346914	hypothetical protein PANDA_016198 [Ailuropoda melanoleuca]	398.256	34.38	15	6	6	11	protein binding	nucleus	metabolic process; regulation of biological process	Pf10036	0.932318	11	19.8463	1.01337	11	11.8706	1.00324	11	6.62173	224	25.6845	5.88428
359319806	Na(+)/H(+) exchange regulatory cofactor NHE-RF2 isoform 1 [Canis lupus familiaris]	243.978	14.42	11	4	4	6	protein binding			Pf00595; Pf09007	0.932235	6	14.9644	0.893912	6	6.16022	0.971454	6	3.17102	326	36.0854	7.94287
338725116	vacuolar protein sorting-associated protein 45 isoform 2 [Equus caballus]	142.78	4.49	2	2	2	3			transport	Pf00995	0.932201	3	29.3003	0.97876	3	1.56025	1.03801	3	4.21944	534	61.1408	8.25049
119607479	tumor protein D52, isoform CRA_a [Homo sapiens]	646.202	40.14	37	7	7	19				Pf04201	0.931859	16	24.9693	1.12639	16	8.04265	1.02163	16	5.33527	147	16.1944	5.04639
187466220	chloride intracellular channel 4 (mitochondrial) [Mus musculus]	178.369	17.33	36	2	2	5	transporter activity	cell surface; cytoplasm; cytoskeleton; cytosol; membrane; mitochondrion; nucleus; organelle lumen	cell differentiation; cellular component movement; development; regulation of biological process; response to stimulus; transport		0.931685	5	3.24395	0.757775	5	11.3388	0.785498	5	6.88292	150	17.2468	6.58057
149727574	spectrin beta chain, brain 1 [Equus caballus]	8482.24	27.2	1	12	56	208	protein binding			Pf00169; Pf00307; Pf00435; Pf11971; Pf12128	0.931649	49	12.9049	0.932004	49	13.6748	1.0068	49	5.67191	2364	274.488	5.5415
194213485	nuclear mitotic apparatus protein 1 [Equus caballus]	1358.46	15.41	1	27	28	39	catalytic activity; motor activity	cytoskeleton		Pf01576; Pf07888; Pf12128	0.931481	37	15.7035	0.903827	37	17.1236	0.992153	37	7.36974	2115	237.766	5.71924
194214206	squamous cell carcinoma antigen recognized by T-cells 3 [Equus caballus]	209.189	6.24	1	4	4	5				Pf00076	0.931471	5	18.5475	1.0062	5	25.4246	1.08141	5	2.48365	962	109.545	5.73193
338717900	nidogen-2-like [Equus caballus]	5331.03	21.46	1	24	25	126	metal ion binding	cell surface; membrane		Pf00058; Pf00086; Pf06119; Pf06247; Pf07474; Pf07645; Pf08450; Pf12662; Pf12947	0.931382	120	18.2194	0.949457	120	13.4499	0.972906	120	9.53445	1249	134.402	5.8335
159163576	Chain A, Solution Structure Of Rrm Domain In A18 Hnrnp	213.204	59.8	24	4	4	6				Pf00076	0.931321	6	10.784	0.940054	6	14.0663	1.03141	6	6.66253	102	10.8432	5.0083
338714810	collagen alpha-6(VI) chain [Equus caballus]	392.105	3.4	1	3	7	14	protein binding	membrane		Pf00092; Pf01391	0.931287	5	7.57135	0.88551	5	6.63245	1.04705	5	4.25974	2266	247.196	7.25439
344280451	ribokinase-like [Loxodonta africana]	117.13	6.83	2	2	2	3	catalytic activity	membrane	metabolic process	Pf00294; Pf08543	0.931251	3	21.8839	0.813872	3	20.8717	0.944737	3	4.85705	322	34.2903	5.51611
119604786	coiled-coil and C2 domain containing 1A [Homo sapiens]	126.003	4.48	8	3	3	3	protein binding			Pf00168	0.930519	3	0.0110761	0.860173	3	18.356	0.960594	3	11.7049	736	79.5389	6.21436
194222126	myc box-dependent-interacting protein 1 [Equus caballus]	450.86	16.91	1	7	7	14	protein binding	cytoplasm		Pf00018; Pf03114; Pf07653	0.930428	14	17.2906	1.01573	14	25.7536	0.997124	14	7.91188	627	68.1572	5.16064
338714637	filamin-B [Equus caballus]	2667.15	17.78	1	33	35	68	protein binding			Pf00307; Pf00630	0.930303	62	15.7258	0.930828	62	10.4522	0.992768	62	6.49042	2503	265.899	5.57959
355679791	clathrin, heavy chain [Mustela putorius furo]	796.239	9.88	28	13	13	28	structural molecule activity	cytoplasm; Golgi; membrane	transport	Pf00637; Pf01394; Pf04053; Pf09268	0.930228	26	15.3907	0.899121	26	9.25648	0.945672	26	3.88691	1610	184.542	5.80811
395859671	periaxin [Otolemur garnettii]	1461.87	13.75	1	2	17	44	protein binding	cytoplasm; membrane	metabolic process	Pf02389	0.93018	6	8.37107	0.976684	6	4.55116	1.01113	6	12.8442	1375	145.721	8.73389
194222694	hypothetical protein LOC100068861 [Equus caballus]	199.629	4.85	1	3	3	5		membrane			0.929986	5	7.61634	0.84118	5	9.8752	0.999708	5	0.370515	681	77.3482	9.21729
119613557	SMC1 structural maintenance of chromosomes 1-like 1 (yeast), isoform CRA_c [Homo sapiens]	164.286	3.18	15	3	3	5	nucleotide binding; protein binding	chromosome; membrane	cell organization and biogenesis; metabolic process; regulation of biological process	Pf02463; Pf05262; Pf06470; Pf08317; Pf09726; Pf10186; Pf12128	0.929813	5	7.39905	0.9151	5	4.59413	0.948871	5	2.51573	1099	128.221	7.00537
74206859	unnamed protein product [Mus musculus]	213.545	4.91	72	2	2	4	metal ion binding; protein binding		development; reproduction	Pf04709; Pf12128; Pf12763	0.92962	4	15.9731	1.03749	4	35.0983	1.02035	4	3.49974	611	69.4624	8.63135
303227933	clathrin coat assembly protein AP180 [Canis lupus familiaris]	415.457	9.58	4	5	5	10				Pf01417; Pf07651	0.929555	10	3.7844	0.92685	10	16.9301	1.04141	10	16.5094	720	74.8716	5.93506
194224129	ribosome-binding protein 1 [Equus caballus]	905.013	21.39	1	17	17	25		cytoplasm; endoplasmic reticulum; membrane	transport	Pf05104; Pf12128	0.929482	25	10.6331	0.881466	25	17.0181	0.991854	25	8.18797	977	108.569	5.74463
332219578	dynamin-3 isoform 3 [Nomascus leucogenys]	335.773	11.16	25	4	8	11	catalytic activity; nucleotide binding; protein binding			Pf00169; Pf00350; Pf01031; Pf02212	0.92932	5	15.9929	0.872649	5	11.6132	1.03403	5	4.02017	842	94.8774	8.35303
296487848	c-Mpl binding protein-like [Bos taurus]	296.456	6.1	3	3	3	5		membrane		Pf05383	0.929224	5	4.81412	0.935004	5	7.83586	1.02724	5	4.206	623	68.5816	5.5542
194227478	acetyl-CoA acetyltransferase, cytosolic-like [Equus caballus]	649.018	17.26	1	4	5	20	catalytic activity		metabolic process	Pf00108; Pf00109; Pf02803; Pf08541	0.929181	17	20.6809	0.9374	17	16.2948	0.988733	17	11.2051	504	52.9287	9.71533
338725684	collagen alpha-3(VI) chain-like [Equus caballus]	4736.73	19.65	1	55	56	139	enzyme regulator activity; protein binding	membrane		Pf00014; Pf00041; Pf00092; Pf01391	0.929119	128	17.3482	0.943176	128	13.007	1.0133	128	5.67485	3166	342.322	6.41748
149743026	thiosulfate sulfurtransferase-like [Equus caballus]	205.895	9.76	1	2	2	4	catalytic activity; RNA binding	cytoplasm; membrane; mitochondrion	transport	Pf00581	0.929007	4	2.58413	0.965156	4	11.0458	0.979099	4	3.34437	297	33.4589	7.48877
354468268	ralBP1-associated Eps domain-containing protein 1-like isoform 2 [Cricetulus griseus]	525.641	10.06	6	5	5	16		membrane		Pf12763	0.928952	16	13.0575	0.993771	16	21.5212	1.08645	16	22.2053	716	77.6638	6.03662
338711852	alanyl-tRNA editing protein Aarsd1 [Equus caballus]	456.204	17.14	1	5	5	8	catalytic activity; nucleotide binding	cytoplasm	metabolic process	Pf01411; Pf07973	0.928897	8	17.7115	0.940039	8	22.3276	0.948256	8	4.12927	525	58.3789	5.75732
119577230	heterogeneous nuclear ribonucleoprotein L, isoform CRA_a [Homo sapiens]	489.646	15.62	12	5	8	15				Pf00076	0.92875	9	7.66487	0.904258	9	5.01678	0.967706	9	4.67746	557	60.0662	7.23975
149699243	enhancer of mRNA-decapping protein 4 [Equus caballus]	218.62	4.2	1	3	3	5	protein binding			Pf00400	0.928537	5	7.99954	1.02313	5	10.8755	1.03465	5	6.89593	1405	152.046	5.89697
338714097	mitochondrial inner membrane protein isoform 2 [Equus caballus]	1899.3	39.18	1	27	27	59		cytoplasm; membrane; mitochondrion	cellular homeostasis	Pf09731	0.928375	58	17.7938	0.947985	58	16.7935	0.972633	58	8.87424	758	83.4852	6.354
13097600	Similar to ribosomal protein L23, partial [Homo sapiens]	419.56	55.22	5	6	7	15	structural molecule activity	cytoplasm; nucleus; organelle lumen; ribosome	metabolic process	Pf00238	0.928349	14	13.7209	0.904437	14	10.3992	0.985824	14	6.36031	134	14.1407	10.2573
338719458	probable aminopeptidase NPEPL1 [Equus caballus]	90.4148	5.66	1	2	2	2	catalytic activity	membrane	metabolic process	Pf00883	0.928333	2	8.38489	0.928128	2	2.92097	1.00167	2	2.77744	495	52.6445	6.62451
149742581	erlin-2-like [Equus caballus]	728.137	26.55	2	6	9	27				Pf01145	0.928166	14	6.75062	1.05527	14	8.36886	1.05378	14	3.92403	339	37.7464	5.31299
194210816	selenium-binding protein 1 [Equus caballus]	1596.03	32.95	1	16	16	44				Pf05694	0.928139	44	14.3862	0.972184	44	15.3518	1.01322	44	5.15019	519	57.454	6.58057
114051926	aspartyl aminopeptidase [Bos taurus]	190.063	9.55	3	3	3	3	catalytic activity; metal ion binding; RNA binding	cytoplasm	metabolic process	Pf02127	0.928123	3	7.8454	0.937554	3	27.7725	1.07338	3	0.743758	471	51.7956	6.91748
332241125	nuclear pore glycoprotein p62-like [Nomascus leucogenys]	63.0448	7.4	18	2	2	2	structural molecule activity	membrane; nucleus		Pf05064	0.928112	2	9.69626	0.856103	2	3.93102	1.07479	2	20.836	419	43.7144	5.31299
194210295	protein PRRC2C-like [Equus caballus]	395.592	5.3	1	10	10	12		membrane		Pf07001	0.928052	12	8.94761	0.92449	12	8.05946	1.00665	12	4.30922	2794	306.014	8.99756
351701628	SCO1-like protein, mitochondrial, partial [Heterocephalus glaber]	168.928	10.1	4	2	2	4	antioxidant activity; catalytic activity; metal ion binding	cytoplasm; membrane; mitochondrion	cell organization and biogenesis; cellular homeostasis; metabolic process; transport	Pf00578; Pf02630	0.927739	4	11.3229	0.902708	4	11.0812	0.984684	4	1.23114	287	32.3798	8.35303
28189807	similar to H3 histone, family 3A [Bos taurus]	231.99	36.67	55	2	5	11	DNA binding	chromosome	cell organization and biogenesis; metabolic process	Pf00125	0.927708	4	8.15143	0.961558	4	1.23335	0.973859	4	5.47458	90	10.2317	11.8247
126352474	1,4-alpha-glucan-branching enzyme [Equus caballus]	656.763	12.02	1	5	5	13	catalytic activity		metabolic process	Pf00128; Pf02806; Pf02922	0.927369	11	3.46249	0.878325	11	11.6457	1.02736	11	7.46198	699	79.9274	6.55127
281352005	hypothetical protein PANDA_008209 [Ailuropoda melanoleuca]	2090.83	6.11	1	2	20	63	protein binding	extracellular; membrane	cell differentiation; cell organization and biogenesis; development	Pf00047; Pf00052; Pf00053; Pf00054; Pf00057; Pf02210; Pf07679; Pf07686	0.927194	2	3.76789	0.876082	2	18.8947	0.932314	2	9.07228	4388	466.691	6.41748
149692134	purine nucleoside phosphorylase-like [Equus caballus]	527.464	36.68	1	6	6	10	catalytic activity		metabolic process	Pf01048	0.927187	10	17.7103	0.903244	10	21.3948	1.01459	10	4.5046	289	31.9401	7.1958
3892521	transferrin [Equus caballus]	228.389	57.38	1	2	3	7	metal ion binding	cytoplasm; endosome; extracellular; membrane; mitochondrion	cellular homeostasis; transport	Pf00405	0.927168	3	2.91055	0.871774	3	10.3926	0.93663	3	0.552381	61	6.88045	8.32373
194219069	fructose-bisphosphate aldolase A isoform 1 [Equus caballus]	2162.98	39.56	2	18	19	56	catalytic activity		metabolic process	Pf00274	0.926976	50	21.2644	0.910979	50	14.1993	1.01928	50	8.27417	364	39.4333	8.08936
222080073	L-lactate dehydrogenase A chain [Equus caballus]	239.371	15.06	1	4	4	10	catalytic activity; nucleotide binding	cytoplasm; cytosol; mitochondrion	cell communication; metabolic process; response to stimulus	Pf00056; Pf02866	0.926886	10	23.3595	0.939124	10	9.594	1.0394	10	11.3381	332	36.5764	8.06006
238427	Porin 31HM [human, skeletal muscle membranes, Peptide, 282 aa]	1439.44	48.58	10	11	13	42	transporter activity	cytoplasm; membrane; mitochondrion	regulation of biological process; transport	Pf01459	0.926778	32	19.1326	0.952815	32	18.3571	1.01029	32	9.91001	282	30.6225	8.54346
355669981	atlastin GTPase 1 [Mustela putorius furo]	175.193	13.64	45	2	2	5		membrane			0.926743	3	8.93156	0.992046	3	1.26989	1.01851	3	0.992267	242	27.3341	7.47412
95102032	ZH11 [Rattus norvegicus]	115.98	22.27	17	3	3	3	protein binding			Pf01399	0.926702	3	5.34482	0.929834	3	25.6846	1.10222	3	1.85546	229	25.3044	8.23584
194206027	vinculin isoform 1 [Equus caballus]	3683.93	42.03	6	46	46	103	catalytic activity; structural molecule activity	cytoskeleton		Pf01044; Pf02901	0.926659	95	15.4708	0.940523	96	14.3573	1.00307	96	7.31482	1066	116.661	6.0874
33873325	KHDRBS1 protein [Homo sapiens]	347.137	12.07	10	6	6	11	RNA binding			Pf00013	0.92648	11	11.0757	0.988193	11	11.6788	1.05986	11	11.2623	381	41.0032	9.70068
194224903	cytoplasmic aconitate hydratase [Equus caballus]	253.243	4.98	1	4	5	8			metabolic process	Pf00330; Pf00694	0.92632	7	21.879	0.95602	7	12.1289	1.04752	7	5.66358	884	97.5262	7.53271
338713722	PDZ and LIM domain protein 7-like [Equus caballus]	129.743	6.37	1	2	2	3	metal ion binding; protein binding			Pf00412; Pf00595	0.926182	3	9.89298	1.00561	3	2.31614	1.01988	3	0.66009	424	46.461	8.48486
67472680	RecName: Full=Septin-7; AltName: Full=CDC10 protein homolog	969.876	29.49	3	9	10	27	nucleotide binding	chromosome; cytoplasm; cytoskeleton; membrane	cell division; cell organization and biogenesis; development; regulation of biological process	Pf00735	0.925723	21	15.1939	0.926987	21	11.1383	0.990326	21	9.37259	434	50.2588	8.73389
126352620	aldo-keto reductase family 1 member C23-like protein [Equus caballus]	969.91	31.89	1	8	8	30	catalytic activity	cytoplasm	metabolic process	Pf00248	0.925594	28	13.8745	0.758217	28	30.7584	0.829837	28	27.4877	323	37.0162	7.12256
148672156	expressed sequence AI317237 [Mus musculus]	406.396	7.24	7	7	7	8	catalytic activity; protein binding	nucleus	metabolic process	Pf00501; Pf06464	0.925545	8	9.32581	0.93823	8	7.23065	1.07322	8	13.0043	1546	167.774	8.08936
338729609	rho guanine nucleotide exchange factor 6 [Equus caballus]	88.2448	3.7	3	2	2	2	enzyme regulator activity; protein binding		cell communication; regulation of biological process; response to stimulus	Pf00018; Pf00169; Pf00621; Pf07653	0.925542	2	6.74621	0.880121	2	3.79133	0.978217	2	5.41233	622	70.8099	6.55127
338718388	estradiol 17-beta-dehydrogenase 8-like [Equus caballus]	245.275	15.44	1	3	3	4	catalytic activity	membrane	metabolic process	Pf00106; Pf08659	0.92546	4	9.7115	0.866802	4	15.2092	0.92281	4	3.77596	272	28.3816	7.44482
194212772	cell surface glycoprotein MUC18 [Equus caballus]	1091.23	13.38	1	8	9	26		membrane		Pf00047; Pf07679; Pf08205	0.925238	25	16.3259	0.979956	25	16.3123	0.977165	25	7.48427	628	69.3043	5.8208
119576735	syntaxin binding protein 3, isoform CRA_b [Homo sapiens]	108.14	3.58	35	2	2	3			transport	Pf00995	0.924641	3	7.04611	0.876015	3	3.94506	0.999482	3	2.95229	335	38.5481	8.67529
28189635	similar to basic transcription factor 3a (BTF3) [Bos taurus]	313.734	24.67	1	4	4	8				Pf01849	0.924392	8	10.2891	1.00598	8	5.85586	0.967356	8	6.06679	150	16.3827	9.36377
194218536	coronin-1B [Equus caballus]	249.317	12.68	1	6	6	9	protein binding			Pf00400; Pf08953; Pf08954	0.924122	9	13.7941	0.902752	9	24.1862	0.943894	9	12.3006	489	54.2244	6.27783
194224452	adenosine deaminase [Equus caballus]	96.7448	6.01	1	2	2	2	catalytic activity		metabolic process	Pf00962	0.924101	2	2.19038	0.994858	2	15.5703	1.03982	2	1.39762	366	41.0646	5.35107
293350362	transcription elongation factor B polypeptide 1-like [Rattus norvegicus]	194.444	52.29	7	5	5	6			metabolic process	Pf03931	0.924068	6	17.9746	0.967772	6	10.136	0.947222	6	3.15753	109	12.0458	5.021
194215277	glucose-6-phosphate isomerase [Equus caballus]	473.512	8.96	1	4	4	16	catalytic activity	cytoplasm; membrane; nucleus	metabolic process	Pf00342	0.923871	14	27.9087	1.01205	14	30.1332	1.10601	14	10.1882	558	62.7561	7.85498
62531251	Pls3 protein, partial [Rattus norvegicus]	201.509	14.37	35	4	5	5	protein binding			Pf00307	0.923339	4	7.47309	0.910291	4	7.6569	1.08235	4	4.91587	480	53.5238	6.12549
281339625	hypothetical protein PANDA_016531 [Ailuropoda melanoleuca]	485.74	2.02	4	6	6	11	catalytic activity; protein binding	membrane	metabolic process	Pf00632; Pf02825; Pf06012; Pf06025	0.923193	10	22.9789	0.854227	11	9.95174	1.00004	11	9.51461	4360	480.014	5.19873
194387266	unnamed protein product [Homo sapiens]	245.349	14.01	29	3	3	5	protein binding; RNA binding		metabolic process	Pf01398	0.922849	5	10.9871	0.871795	5	17.9417	0.939514	5	15.6094	307	33.219	5.59229
194217363	flotillin-2 [Equus caballus]	1835.45	36.26	3	15	15	47				Pf01145	0.922567	47	14.3744	0.951935	47	13.9764	0.986586	47	6.83518	444	48.6857	5.32568
338715159	transketolase [Equus caballus]	1378.76	29.34	1	16	16	36	catalytic activity		metabolic process	Pf00456; Pf00676; Pf02775; Pf02779; Pf02780; Pf09364	0.92249	35	19.1852	1.00136	35	18.0702	1.00607	35	5.86039	576	62.8063	7.51807
139948749	myosin regulatory light chain 12B [Bos taurus]	286.323	28.65	37	4	4	9	metal ion binding	cytoplasm; cytoskeleton	cell organization and biogenesis; regulation of biological process	Pf00036	0.922441	9	28.6594	0.859533	9	37.7521	0.990617	9	16.4414	171	19.6795	4.84326
221040572	unnamed protein product [Homo sapiens]	1137.18	29.75	21	14	17	33	protein binding	cytoplasm; cytoskeleton; membrane		Pf00373; Pf00769; Pf09380	0.921841	28	12.2938	0.914023	28	9.11283	0.999467	28	8.54946	447	52.618	6.16357
149732706	mimitin, mitochondrial-like [Equus caballus]	124.413	19.53	1	2	2	3	catalytic activity	membrane		Pf05071	0.92161	3	10.7613	0.920991	3	10.2578	0.979939	3	1.68023	169	19.6539	8.86572
115292649	WDR13 [Homo sapiens]	146.355	9.92	21	2	2	2	protein binding			Pf00400	0.921188	2	1.77998	1.00284	2	3.46381	1.06111	2	2.28129	363	39.6287	7.82568
115497608	gamma-adducin [Bos taurus]	973.306	18.55	2	9	9	21	metal ion binding; structural molecule activity	chromosome; cytoplasm; cytoskeleton; membrane; nucleus; organelle lumen		Pf00596	0.920815	19	10.7783	0.943843	19	14.8295	0.963608	19	11.9107	674	75.2795	6.81494
358417450	SRC kinase signaling inhibitor 1 isoform 2 [Bos taurus]	679.014	10.67	2	3	10	17					0.920698	6	31.816	0.89846	6	34.0183	1.05206	6	6.58435	1237	132.632	8.99756
403304313	mitogen-activated protein kinase 1, partial [Saimiri boliviensis boliviensis]	338.86	17.7	32	6	6	11				Protein not found	0.920539	11	9.51289	0.91634	11	8.19644	1.00207	11	7.23847	305	35.0228	6.62451
149724406	2',3'-cyclic-nucleotide 3'-phosphodiesterase [Equus caballus]	176.544	11.9	1	4	5	7	catalytic activity; nucleotide binding	membrane	metabolic process	Pf05881; Pf06414; Pf08433	0.920441	6	12.2017	0.858459	6	16.1063	1.00134	6	4.97146	420	47.4597	8.99756
149707887	peroxiredoxin-6-like [Equus caballus]	802.041	37.95	1	3	6	19	antioxidant activity; catalytic activity		metabolic process	Pf00578; Pf08534; Pf10417	0.9202	12	11.3442	0.933739	12	13.4036	0.975576	12	19.6542	224	24.9951	6.02393
189979	protein kinase C alpha-polypeptide, partial [Homo sapiens]	201.538	10.44	28	4	4	6	catalytic activity; nucleotide binding; protein binding		cell communication; metabolic process; regulation of biological process; response to stimulus	Pf00069; Pf00130; Pf00168; Pf07714	0.919825	6	14.37	1.01367	6	11.5077	1.04301	6	2.63788	431	49.4027	8.30908
149695042	nuclear migration protein nudC-like [Equus caballus]	542.028	26.51	1	7	7	15		cytoplasm		Pf04969	0.919776	15	16.7942	1.12487	15	25.5137	0.990984	15	5.98789	332	38.2623	5.37646
380800235	cell division cycle and apoptosis regulator protein 1, partial [Macaca mulatta]	96.4848	4.95	27	2	2	2	metal ion binding		cell death; cell division		0.919362	2	0.46436	0.911143	2	0.174008	0.958266	2	6.95792	303	35.4245	4.70361
194210468	4-trimethylaminobutyraldehyde dehydrogenase [Equus caballus]	287.225	12.36	1	3	5	8	catalytic activity	cytoplasm; cytosol; membrane; mitochondrion	cell communication; metabolic process	Pf00171	0.919321	4	14.3378	0.947374	4	3.46364	1.0337	4	1.37761	518	56.5126	6.771
118503	RecName: Full=Aldehyde dehydrogenase, mitochondrial; AltName: Full=ALDH class 2; AltName: Full=ALDH-E2; AltName: Full=ALDHI	269.341	11.6	2	3	4	7	catalytic activity	cytoplasm; mitochondrion; organelle lumen	metabolic process	Pf00171	0.919217	5	18.3503	0.925227	5	12.2505	0.991964	5	5.77179	500	54.1324	5.97314
300387177	immunoglobulin kappa light chain V-J region [Equus caballus]	421.304	12.36	2	2	2	7				Pf07654; Pf07679; Pf07686	0.919211	7	47.3777	0.798196	7	19.5277	1.10513	7	7.93547	178	19.2696	7.1958
148705727	mCG16301, isoform CRA_a [Mus musculus]	80.8548	33.33	28	2	2	2					0.918928	2	8.19319	0.913733	2	1.30459	1.01493	2	1.07555	66	7.53996	9.70068
115496230	ran-binding protein 3 [Bos taurus]	131.843	6.95	1	2	3	3	protein binding	cytoplasm; nucleus	transport	Pf00638	0.918895	2	23.7115	0.974079	2	26.3947	0.966742	2	1.92073	518	55.397	4.85596
281354662	hypothetical protein PANDA_012520 [Ailuropoda melanoleuca]	1506.02	15.07	9	15	16	40	protein binding; structural molecule activity	cytoplasm; cytoskeleton; membrane; nucleus	cell organization and biogenesis	Pf00373; Pf04382; Pf05902; Pf08736; Pf09379; Pf09380	0.918502	39	12.7152	0.937091	39	13.5103	0.993944	39	5.62448	989	110.312	5.46533
395756571	SRC kinase signaling inhibitor 1 [Pongo abelii]	430.513	8.06	1	1	8	14					0.918252	3	1.70838	0.899076	3	1.08532	1.00019	3	2.44754	1240	133.666	9.5249
255652847	rho-associated protein kinase 1 [Equus caballus]	321.689	3.69	8	6	6	8	catalytic activity; metal ion binding; motor activity; nucleotide binding; protein binding	cytoplasm; cytoskeleton; Golgi; membrane	cell communication; cell death; cell differentiation; cell division; cell organization and biogenesis; cellular component movement; development; metabolic process; regulation of biological process; response to stimulus; transport	Pf00069; Pf00130; Pf00169; Pf00433; Pf01576; Pf02463; Pf04156; Pf05557; Pf06160; Pf07714; Pf07888; Pf08912; Pf09726; Pf09730; Pf09789; Pf10174; Pf12128; Pf12795	0.918243	6	9.11345	0.913261	6	18.9489	0.947203	6	7.17062	1354	158.203	5.93506
[truncated: 632 more rows]
