# Supplementary material for: Proteomic Profiling of Cranial (Superior) Cervical Ganglia Reveals Beta-Amyloid and Ubiquitin Proteasome System Perturbations in an Equine Multiple System Neuropathy
Source: Mol Cell Proteomics. 2015 Sep 13;14(11):3072–86. doi: 10.1074/mcp.M115.054635 (PMC4638047; doi:10.1074/mcp.M115.054635)
Supplement: Supplemental Data [file supp_M115.054635_mcp.M115.054635-2.xlsx]

## Sheet: Raw data
Supplementary data file 2: Bacterial database analysis.
Notes: Control-115&117, EGS-114&116
Accession	Description	Score	Coverage	# Proteins	# Unique Peptides	# Peptides	# PSMs	115/114	115/114 Count	115/114 Variability [%]	116/114	116/114 Count	116/114 Variability [%]	117/114	117/114 Count	117/114 Variability [%]	# AAs	MW [kDa]	calc. pI
516025049	hypothetical protein, partial [Herbaspirillum seropedicae]	2738.42	21.94	1	6	8	79	1.12093	72	17.6608	1.014	72	42.4489	0.973084	72	61.0699	319	36.5606	4.77979
18858249	actin, alpha cardiac muscle 1 [Danio rerio]	2732.99	31.83	1	13	13	112	1.11703	83	20.3081	0.98366	83	18.2197	1.09239	83	23.6733	377	41.9459	5.38916
488816306	F0F1 ATP synthase subunit beta [Phaeospirillum molischianum]	2069.61	17.09	1	4	6	78	0.969966	56	11.1182	1.05059	56	14.9083	0.981843	56	16.5837	474	50.6936	5.24951
518807717	F0F1 ATP synthase subunit beta [Pannonibacter phragmitetus]	1792.77	17.51	1	5	7	86	1.02438	23	20.0356	1.04035	23	16.0223	1.05173	23	27.0761	474	50.7672	5.19873
516029552	glyceraldehyde-3-phosphate dehydrogenase, partial [Enterobacter cloacae]	1242.43	21.43	1	3	3	51	1.34439	33	16.2699	1.0755	33	16.4336	1.35271	33	11.7806	224	24.1335	8.89502
150021014	molecular chaperone DnaK [Thermosipho melanesiensis BI429]	801.537	2.85	12	2	2	27	0.480822	8	12.4435	1.03157	8	25.7292	0.53412	8	27.5009	596	66.1978	5.2749
524573966	chaperone protein DnaK [Alistipes sp. CAG:268]	709.475	4.86	11	2	3	33	0.924687	6	21.0805	0.982273	6	4.48377	0.853933	6	18.744	638	68.7984	5.18604
428777645	chaperone protein DnaK [Halothece sp. PCC 7418]	702.451	2.22	2	2	2	22	0.474127	21	24.8009	0.993902	21	8.79621	0.494951	21	20.2023	721	79.0847	4.64014
5822002	Chain A, Profilin Binds Proline-Rich Ligands In Two Distinct Amide Backbone Orientations	503.25	18.71	1	2	3	11	1.18081	10	10.714	1.04661	10	18.4464	1.22306	10	9.91747	139	14.9135	8.26514
254777812	DnaK, partial [Bifidobacterium adolescentis]	406.139	9.94	50	2	2	19	1.01564	18	12.4493	0.973704	18	7.55775	1.00308	18	12.3523	161	17.732	4.77979
516029587	hypothetical protein, partial [Enterobacter cloacae]	324.687	48.54	1	4	4	9	1.15533	9	17.4194	0.938612	9	6.88712	1.14363	9	13.4013	103	11.1518	10.3306
494604029	phosphoglycerate kinase [Opitutaceae bacterium TAV5]	301.125	4.81	1	2	2	10	1.06236	10	12.4158	1.00134	10	17.4577	1.09784	10	11.5528	416	43.3561	8.41162
497974510	hypothetical protein, partial [Pectobacterium carotovorum]	284.795	55.88	1	2	2	8	0.886563	8	114.84	1.11413	8	9.31952	0.884092	8	97.1383	34	3.87684	4.14502
518880633	hypothetical protein [Verrucomicrobia bacterium SCGC AAA164-N20]	280.503	4.25	1	1	2	11	0.935834	2	14.7202	1.00031	2	13.898	0.896541	2	13.7767	636	70.4355	5.021
516029601	ubiquitin, partial [Enterobacter cloacae]	279.413	37.8	3	3	3	8	1.00154	8	11.6036	1.00482	8	15.8472	0.887258	8	3.82356	82	9.1599	8.49951
288959335	F-type H+-transporting ATPase subunit alpha [Azospirillum sp. B510]	276.675	9.43	4	4	4	13	1.04368	6	6.49894	0.98632	6	9.87657	1.04493	6	5.89456	509	54.7118	6.48096
497979074	hypothetical protein, partial [Pectobacterium carotovorum]	265.57	33.33	1	2	2	15	1.60475	15	25.1014	0.929977	15	20.458	1.47845	15	37.7087	33	3.73196	4.61475
492391786	S-adenosylmethionine synthetase [Brevibacillus agri]	260.57	8.29	591	2	2	6	1.05543	6	8.26199	0.971691	6	7.69093	1.03184	6	5.43377	193	20.885	8.52881
516025069	hypothetical protein, partial [Herbaspirillum seropedicae]	252.746	22.79	1	2	3	8	1.07396	5	8.26052	0.936413	5	0.690451	0.949283	5	17.0333	136	15.726	4.66553
397690938	heat shock protein Hsp90 [Melioribacter roseus P3M-2]	209.875	3.3	17	2	3	9										636	73.317	5.56689
521080416	hypothetical protein [Microbulbifer variabilis]	164.22	4.42	3	2	2	6	1.39193	4	26.2141	1.15499	4	11.3761	1.46829	4	29.454	339	36.6959	7.09326
114571139	fructose-bisphosphate aldolase [Maricaulis maris MCS10]	163.576	4.35	2	2	2	7										345	37.3424	4.80518
497471006	enolase [Lyngbya sp. PCC 8106]	147.406	3.7	1	3	4	8	0.933744	3	19.9484	0.993585	3	22.6504	0.93322	3	12.932	432	45.9853	5.23682
520775104	isovaleryl-CoA dehydrogenase [Osedax symbiont Rs2]	139.596	9.54	1	2	2	3	1.42735	3	6.60881	1.1137	3	3.85517	1.3541	3	14.4829	388	42.3591	5.60498
515118031	aldehyde dehydrogenase, partial [Sphingomonas wittichii]	132.955	4.01	37	2	2	3	0.95321	2	58.4129	1.09942	2	8.45262	0.958411	2	57.0919	474	50.8619	6.04932
495571571	3-hydroxy-2-methylbutyryl-CoA dehydrogenase [Congregibacter litoralis]	126.704	14.45	2	2	2	6	1.05799	6	6.69041	1.00971	6	9.21144	1.07197	6	4.81409	256	26.9821	5.92236
516029598	hypothetical protein, partial [Enterobacter cloacae]	112.2	44.71	1	2	2	2	1.02647	2	1.46666	0.933679	2	2.21582	1.06955	2	11.3325	85	8.95812	11.605
511079733	elongation factor Tu [Oscillibacter sp. 1-3]	109.249	5	3	2	2	4	0.875576	4	2.49884	0.980729	4	4.2405	0.909128	4	3.84772	400	43.8082	5.14795
226366	enolase	108.61	6.39	1	2	2	4	1.48551	2	2.24164	1.0691	2	8.65681	1.2056	2	0.0849782	454	49.0392	7.7085
514976121	ATP-dependent zinc metalloprotease FtsH [Dermabacter sp. HFH0086]	105.68	3.25	5	2	2	4										677	73.5548	5.26221
322436822	heat shock protein Hsp90-like protein [Granulicella tundricola MP5ACTX9]	101.27	2.25	20	2	2	2										621	70.5857	5.19873
517000288	hypothetical protein [candidate division OP9 bacterium SCGC AAA252-M02]	80.9546	14.71	1	2	2	5	0.899547	1		1.06952	1		0.888249	1		68	8.00938	9.5249
487687663	glyceraldehyde 3-phosphate dehydrogenase A, partial [Salmonella enterica]	79.82	15	522	2	2	5										80	8.38448	9.99365
336173718	glyceraldehyde-3-phosphate dehydrogenase, type I [Lacinutrix sp. 5H-3-7-4]	78.1959	3.6	6	2	2	6	1.01889	3	2.86801	0.962017	3	1.04728	0.994983	3	4.32548	333	35.9725	5.22412
159899982	propionyl-CoA carboxylase [Herpetosiphon aurantiacus DSM 785]	77.72	4.86	1	2	2	2	1.59029	1		1.17155	1		1.47861	1		535	58.429	6.85889
493620334	6-phosphofructokinase [Pseudoflavonifractor capillosus]	75.8463	5.12	1	1	2	3	0.911566	1		0.95916	1		0.99505	1		332	35.432	6.87354
487776723	hypothetical protein, partial [Helicobacter pylori]	68.3923	35.48	1	2	2	2	0.96984	2	3.49816	1.04658	2	1.05577	0.998989	2	7.31498	31	3.31277	8.6167
