# Supplementary material for: Proteomic Profiling of Cranial (Superior) Cervical Ganglia Reveals Beta-Amyloid and Ubiquitin Proteasome System Perturbations in an Equine Multiple System Neuropathy
Source: Mol Cell Proteomics. 2015 Sep 13;14(11):3072–86. doi: 10.1074/mcp.M115.054635 (PMC4638047; doi:10.1074/mcp.M115.054635)
Supplement: Supplemental Data [file supp_M115.054635_mcp.M115.054635-3.xlsx]

## Sheet: Sheet1
Accession	Description	Score	Coverage	# Proteins	# Unique Peptides	# Peptides	# PSMs	Molecular Function	Cellular Component	Biological Process	Pfam IDs	Gene IDs	GO Terms	115/114	115/114 Count	115/114 Variability [%]	116/114	116/114 Count	116/114 Variability [%]	117/114	117/114 Count	117/114 Variability [%]	# AAs	MW [kDa]	calc. pI
341865569	vimentin [Equus caballus]	21138	86.05	3	6	51	1399	protein binding	cytoplasm	cell organization and biogenesis; metabolic process; regulation of biological process		100056088	[GO:0000226]; GO:0007010; GO:0007017; GO:1902589; GO:0006996; GO:0044763; GO:0009987; GO:0016043; GO:0044699; GO:0008150; GO:0071840 [GO:0005737]; GO:0044424; GO:0044464; GO:0005575 [GO:0005882]; GO:0043234; GO:0044430; GO:0032991; GO:0044446; GO:0005575; GO:0044422; GO:0044424; GO:0044464 [GO:0006914]; GO:0044248; GO:0009056; GO:0044237; GO:0008152; GO:0009987; GO:0008150 [GO:0008017]; GO:001563…	0.911886	283	23.4096	1.04924	283	19.1072	0.96695	283	23.5916	466	53.6241	5.12256
	A3	Sequence	# PSMs	# Proteins	# Protein Groups	Protein Group Accessions	Modifications	ΔCn	115/114	115/114 Count	115/114 Variability [%]	116/114	116/114 Count	116/114 Variability [%]	117/114	117/114 Count	117/114 Variability [%]	q-Value	PEP	IonScore	Exp Value	Charge	MH+ [Da]	ΔM [ppm]	RT [min]	# Missed Cleavages
	High	lLQDSVDFSLADAINTEFkNTR	346	7	2	560989338;341865569	N-Term(iTRAQ4plex); K19(iTRAQ4plex)	0										0	6.713e-12	108.2	7.23992e-07	3	2785.46	0.0684135	121.248	1
	High	iLLAELEQLKGQGk	16	8	3	560989338;341865569;207656	N-Term(iTRAQ4plex); K14(iTRAQ4plex)	0										0	2.423e-06	97.42	1.20994e-06	2	1828.11	-2.27342	87.7968	1
	High	lLQDSVDFSLADAINTEFk	135	7	2	560989338;341865569	N-Term(iTRAQ4plex); K19(iTRAQ4plex)	0										0	8.664e-08	93.02	2.59388e-05	2	2414.27	0.168038	117.647	0
	High	tNEKVELQELNDR	15	12	5	560989338;341865569;426224546;207656;194211344	N-Term(iTRAQ4plex)	0										0	0.0001081	87.24	0.000100117	3	1731.9	-0.232884	49.5677	1
	High	eTNLESLPLVDTHSk	71	1	1	341865569	N-Term(iTRAQ4plex); K15(iTRAQ4plex)	0	1.14694	67	10.7936	0.996141	67	13.4492	1.09657	67	11.7012	0	5.243e-06	87.04	9.56747e-05	2	1971.06	-1.35183	66.5584	0
	High	vESLQEEIAFLk	2	8	2	560989338;341865569	N-Term(iTRAQ4plex); K12(iTRAQ4plex)	0										0	2.176e-05	85.09	0.000111642	2	1693.96	-0.962735	94.2722	0
	High	iSLPLPNFSSLNLR	79	4	2	560989338;341865569	N-Term(iTRAQ4plex)	0										0	6.8e-06	80.86	0.00019227	2	1715	0.330049	106.449	0
	High	qVQSLTcEVDALkGTNESLER	2	7	2	560989338;341865569	N-Term(iTRAQ4plex); C7(Carbamidomethyl); K13(iTRAQ4plex)	0										0	1.321e-10	79.9	0.000565398	3	2665.37	-1.06564	79.5854	1
	High	nLQEAEEWYk	20	13	6	560989338;149714493;17386168;341865569;403296559;426224546	N-Term(iTRAQ4plex); K10(iTRAQ4plex)	0										0	0.0007009	75.1	0.0013621	2	1597.81	-1.0515	67.037	0
	High	tLYSSSPSGVYATR	31	1	1	341865569	N-Term(iTRAQ4plex)	0	0.475845	31	44.3929	1.04524	31	10.2803	0.498563	31	32.6685	0	4.826e-05	74.86	0.00155104	2	1632.83	-0.5146	55.3968	0
	High	iLLAELEQLkGQGk	177	8	3	560989338;341865569;207656	N-Term(iTRAQ4plex); K10(iTRAQ4plex); K14(iTRAQ4plex)	0										0	4.535e-06	73.99	0.000103242	2	1972.22	-0.68992	74.1087	1
	High	nLQEAEEWYkSk	20	13	6	341865569;560989338;149714493;17386168;403296559;426224546	N-Term(iTRAQ4plex); K10(iTRAQ4plex); K12(iTRAQ4plex)	0										0	0.0002196	72.77	0.00278737	2	1957.04	-0.452057	68.6563	1
	High	iLLAELEQLk	13	8	3	560989338;341865569;207656	N-Term(iTRAQ4plex); K10(iTRAQ4plex)	0										0	0.002309	70.5	0.000618234	2	1457.92	-0.117257	101.9	0
	High	sRLGDLYEEEMR	5	8	3	560989338;341865569;207656	N-Term(iTRAQ4plex)	0										0	0.00016	70.21	0.00336875	3	1641.8	-0.78862	60.8992	1
	High	eTNLESLPLVDTHSK	3	1	1	341865569	N-Term(iTRAQ4plex)	0	0.90934	3	15.3814	1.28448	3	59.943	2.51641	3	147.205	0	0.0001613	64.3	0.0200025	3	1826.96	0.211272	65.8687	0
	High	qMREMEENFAVEAANYQDTIGR	2	6	2	560989338;341865569	N-Term(iTRAQ4plex)	0										0	1.676e-09	64.29	0.00809773	3	2746.26	-1.36724	90.3942	1
	High	kVESLQEEIAFLk	26	8	2	560989338;341865569	N-Term(iTRAQ4plex); K1(iTRAQ4plex); K13(iTRAQ4plex)	0										0	0.0005747	63.8	0.00566882	2	1966.15	-2.2012	70.6294	1
	High	sKFADLSEAANR	4	9	3	560989338;17386168;341865569	N-Term(iTRAQ4plex)	0										0	0.0025	63.29	0.0222034	2	1452.75	-1.58897	48.5659	1
	High	nLQEAEEWYKSk	8	13	6	560989338;149714493;17386168;341865569;403296559;426224546	N-Term(iTRAQ4plex); K12(iTRAQ4plex)	0										0	1.34e-05	60.94	0.0427083	3	1812.94	0.319328	67.1349	1
	High	eTNLESLPLVDTHSkR	19	1	1	341865569	N-Term(iTRAQ4plex); K15(iTRAQ4plex)	0	0.821805	19	10.5739	0.97433	19	7.41339	0.785994	19	11.6142	0	0.0001327	59.2	0.0497502	3	2127.16	-0.390982	42.1086	1
	High	mALDIEIATYR	13	15	6	149714493;17386168;341865569;403296559;426224546;560989338	N-Term(iTRAQ4plex)	0										0	0.0006754	58.62	0.0676141	2	1439.77	-0.115404	83.3959	0
	High	vEVERDNLAEDIMR	7	4	2	560989338;341865569	N-Term(iTRAQ4plex)	0										0	4.178e-05	58.62	0.0674092	2	1832.93	-0.868734	70.2292	1
	High	tNEkVELQELNDR	20	12	5	560989338;341865569;426224546;207656;194211344	N-Term(iTRAQ4plex); K4(iTRAQ4plex)	0										0	0.0004835	57.92	0.0843801	2	1876	0.143541	50.8068	1
	High	lGDLYEEEMR	6	10	4	560989338;341865569;207656;17386168	N-Term(iTRAQ4plex)	0										0	0.002247	57.66	0.0460226	2	1398.67	-1.373	72.4375	0
	High	vESLQEEIAFLkk	1	8	2	560989338;341865569	N-Term(iTRAQ4plex); K12(iTRAQ4plex); K13(iTRAQ4plex)	0										0	0.0003991	57.58	0.0188714	3	1966.16	0.709994	85.5868	1
	High	tLySSSPSGVYATR	13	1	1	341865569	N-Term(iTRAQ4plex); Y3(iTRAQ4plex)	0	0.413089	13	41.3723	0.793005	13	10.7883	0.380471	13	49.9065	0	0.001553	55.96	0.136999	2	1776.94	1.16898	45.8004	0
	High	eEAESTLQSFR	1	5	2	560989338;341865569	N-Term(iTRAQ4plex)	0										0	0.001362	55.76	0.087272	2	1440.71	-1.3324	56.2769	0
	High	skFADLSEAANR	10	9	3	560989338;17386168;341865569	N-Term(iTRAQ4plex); K2(iTRAQ4plex)	0										0	0.001027	55.68	0.13331	2	1596.86	0.304985	51.9202	1
	High	eEAESTLQSFRQDVDNASLAR	1	5	2	560989338;341865569	N-Term(iTRAQ4plex)	0										0	5.28e-05	55.04	0.137116	3	2510.22	-0.758186	82.6885	1
	High	nLQEAEEWyk	9	13	6	560989338;149714493;17386168;341865569;403296559;426224546	N-Term(iTRAQ4plex); Y9(iTRAQ4plex); K10(iTRAQ4plex)	0										0	0.0003291	53.53	0.233937	3	1741.91	-0.628853	56.5824	0
	High	qQYESVAAkNLQEAEEWYk	2	7	2	560989338;341865569	N-Term(iTRAQ4plex); K9(iTRAQ4plex); K19(iTRAQ4plex)	0										0	1.575e-05	51.83	0.356428	3	2746.4	-0.64447	84.1855	1
	High	iSLPLPNFSSLNLRETNLESLPLVDTHSk	141	1	1	341865569	N-Term(iTRAQ4plex); K29(iTRAQ4plex)	0	0.907503	140	12.6064	1.1655	140	19.1254	0.976751	140	15.5913	0	9.328e-05	51.54	0.117447	3	3522.94	-0.829353	145.797	1
	High	mALDIEIATYR	3	15	6	560989338;149714493;17386168;341865569;403296559;426224546	N-Term(iTRAQ4plex); M1(Oxidation)	0										0	0.0008836	51.23	0.370813	2	1455.76	-0.0591011	75.3001	0
	High	lQDEIQNMkEEMAR	3	7	2	560989338;341865569	N-Term(iTRAQ4plex); K9(iTRAQ4plex)	0										0	2.928e-06	50.79	0.417416	3	2023.02	-1.27662	82.7374	1
	High	mALDIEIATYRk	4	15	6	149714493;17386168;341865569;403296559;426224546;560989338	N-Term(iTRAQ4plex); K12(iTRAQ4plex)	0										0	0.0003302	50.42	0.320186	3	1711.97	0.565754	74.6445	1
	High	qVDQLTNDkAR	5	7	3	560989338;17386168;341865569	N-Term(iTRAQ4plex); K9(iTRAQ4plex)	0										0	0.00194	48.3	0.742196	3	1575.87	0.942607	21.515	1
	High	lQEEMVQREEAESTLQSFR	5	2	2	341865569;560989338	N-Term(iTRAQ4plex)	0										0	8.684e-06	46.87	1.16437	3	2454.2	-1.18965	78.4912	1
	High	mALDIEIATyR	4	15	6	560989338;149714493;17386168;341865569;403296559;426224546	N-Term(iTRAQ4plex); Y10(iTRAQ4plex)	0										0	0.002495	46.25	1.10596	3	1583.87	-1.31571	74.0032	0
	High	lQEEmVQREEAESTLQSFR	2	2	2	341865569;560989338	N-Term(iTRAQ4plex); M5(Oxidation)	0										0	0.0001275	45.22	1.55645	3	2470.19	-2.48378	71.7609	1
	High	dVRQQYESVAAk	6	7	2	560989338;341865569	N-Term(iTRAQ4plex); K12(iTRAQ4plex)	0										0	0.0006557	45.11	1.51837	2	1681.91	-0.300355	43.6735	1
	High	kVESLQEEIAFLk	4	8	2	560989338;341865569	N-Term(iTRAQ4plex); K13(iTRAQ4plex)	0										0	0.0007583	44.73	0.7491	3	1822.06	0.404375	82.9235	1
	High	fADLSEAANRNNDALR	13	9	3	560989338;17386168;341865569	N-Term(iTRAQ4plex)	0										0	0.001981	44.39	1.77496	2	1920.96	-0.878802	60.9571	1
	High	tVETRDGQVINETSQHHDDLE	20	7	2	560989338;341865569	N-Term(iTRAQ4plex)	0										0	0.002416	43.05	1.49627	3	2567.21	-0.627784	50.3175	1
	High	sTRSVSSSSYR	3	7	2	560989338;341865569	N-Term(Acetyl)	0										0	0.001765	41.88	1.41134	2	1258.6	-1.28139	30.42	1
	High	lGDLYEEEMRELR	7	10	4	17386168;560989338;341865569;207656	N-Term(iTRAQ4plex)	0										0	8.122e-05	40.69	4.03978	2	1796.9	-0.936632	85.7863	1
	High	mFGGPGTASRPSSSR	3	4	2	560989338;341865569	N-Term(iTRAQ4plex)	0										0	0.0009608	40.39	3.58677	3	1638.81	-1.71097	40.5949	1
	High	mALDIEIATYRk	1	15	6	149714493;17386168;341865569;403296559;426224546;560989338	N-Term(iTRAQ4plex); M1(Oxidation); K12(iTRAQ4plex)	0										0	0.0002522	36.91	8.33281	3	1727.96	-0.664713	65.2713	1
	High	nLQEAEEWykSk	1	13	6	560989338;149714493;17386168;341865569;403296559;426224546	N-Term(iTRAQ4plex); Y9(iTRAQ4plex); K10(iTRAQ4plex); K12(iTRAQ4plex)	0										0	0.0009025	36.02	11.6705	3	2101.14	-2.23429	44.3185	1
	High	lGDLyEEEMR	3	10	4	17386168;560989338;341865569;207656	N-Term(iTRAQ4plex); Y5(iTRAQ4plex)	0										0	0.001557	35.4	11.4702	3	1542.77	-1.10314	59.7277	0
	High	qDVDNASLAR	7	7	3	560989338;17386168;341865569	N-Term(iTRAQ4plex)	0										0.001	0.003315	62.31	0.0225486	2	1232.63	-1.39851	34.2717	0
	High	qVDQLTNDKAR	1	7	3	560989338;17386168;341865569	N-Term(Gln->pyro-Glu)	0										0.001	0.005929	58.22	0.0500123	2	1270.64	-0.243214	44.4405	1
	High	fADLSEAANR	21	9	3	560989338;17386168;341865569	N-Term(iTRAQ4plex)	0										0.001	0.0042	55.98	0.0985561	2	1237.63	-0.0519059	135.536	0
	High	lRSSVPGVR	1	6	2	560989338;341865569	N-Term(iTRAQ4plex)	0										0.001	0.007451	42.17	1.43103	3	1114.68	-1.32779	37.8055	1
	High	lGDLYEEEmRELR	3	10	4	560989338;341865569;207656;17386168	N-Term(iTRAQ4plex); M9(Oxidation)	0										0.001	0.006377	41.27	3.23213	2	1812.89	-0.480167	75.6435	1
	High	qQYESVAAkNLQEAEEWYk	1	7	2	560989338;341865569	N-Term(Gln->pyro-Glu); K9(iTRAQ4plex); K19(iTRAQ4plex)	0										0.001	0.006287	39.28	5.76552	3	2585.28	0.0986781	93.8041	1
	High	dGQVINETSQHHDDLE	2	7	2	560989338;341865569	N-Term(iTRAQ4plex)	0										0.001	0.007906	38.04	2.58994	3	1980.9	-0.194894	43.2147	0
	High	nLQEAEEWYK	4	13	6	560989338;149714493;17386168;341865569;403296559;426224546	N-Term(iTRAQ4plex)	0										0.001	0.007014	36.74	6.30458	2	1453.71	-1.31527	66.4552	0
	High	hLREYQDLLNVk	9	19	7	560989338;341865569;348587302;194208266;388453259;478507594;194211344	N-Term(iTRAQ4plex); K12(iTRAQ4plex)	0										0.001	0.006163	30.89	25.4145	2	1816.03	-0.777588	67.3183	1
	High	tLYSSSPSGVYATRSSAVR	2	1	1	341865569	N-Term(iTRAQ4plex)	0	0.943902	2	5.46538	1.12625	2	1.05558	1.03436	2	0.197197	0.001	0.007268	29.22	64.2415	3	2133.1	-1.41532	52.225	1
	High	tLLIkTVETR	4	8	3	560989338;17386168;341865569	N-Term(iTRAQ4plex); K5(iTRAQ4plex)	0										0.001	0.008789	22.89	25.3588	3	1461.92	-0.777339	55.9982	1
	High	eTNLESLPLVDTHSKR	1	1	1	341865569	N-Term(iTRAQ4plex)	0	0.906645	1		0.804227	1		0.912795	1		0.001	0.005668	21.8	333.473	4	1983.06	-1.0048	41.5108	1
	High	iLLAELEQLK	1	8	3	560989338;341865569;207656	N-Term(iTRAQ4plex)	0										0.002	0.01092	65.07	0.00394345	2	1313.82	-0.585382	98.1535	0
	High	qQYESVAAK	2	7	2	560989338;341865569	N-Term(iTRAQ4plex)	0										0.002	0.02275	61.23	0.0333383	2	1167.61	0.168093	28.648	0
	High	eYQDLLNVk	5	30	11	560989338;511893778;545223991;341865569;348587302;194208266;388453259;478507594;194208268;471397716;194211344	N-Term(iTRAQ4plex); K9(iTRAQ4plex)	0										0.002	0.01345	57.73	0.0785978	2	1409.79	-1.80977	70.1598	0
	High	qQYESVAAk	7	7	2	560989338;341865569	N-Term(iTRAQ4plex); K9(iTRAQ4plex)	0										0.002	0.02439	49.96	0.476003	2	1311.71	-1.90705	36.2155	0
	High	kLLEGEESR	3	16	7	560989338;149714493;17386168;341865569;403296559;426224546;194211344	N-Term(iTRAQ4plex); K1(iTRAQ4plex)	0										0.002	0.01345	38.95	5.39875	3	1348.77	0.198378	20.4949	1
	High	rQVDQLTNDk	3	7	3	560989338;17386168;341865569	N-Term(iTRAQ4plex); K10(iTRAQ4plex)	0										0.002	0.02437	34.69	15.3764	3	1504.83	-0.972969	20.5627	1
	High	qQyESVAAk	2	7	2	560989338;341865569	N-Term(iTRAQ4plex); Y3(iTRAQ4plex); K9(iTRAQ4plex)	0										0.002	0.02183	23.85	179.778	3	1455.82	0.528044	29.6504	0
	High	tYSLGSALRPSSSR	6	1	1	341865569	N-Term(iTRAQ4plex)	0	0.488131	6	14.5186	1.00293	6	8.81606	0.498579	6	16.9368	0.002	0.01553	21.13	388.271	3	1625.87	-0.0488867	41.1136	1
	High	vEVERDNLAEDImR	2	4	2	560989338;341865569	N-Term(iTRAQ4plex); M13(Oxidation)	0										0.003	0.03692	61.65	0.0297896	2	1848.92	-4.77925	58.5778	1
	High	qDVDNASLARLDLER	1	7	3	560989338;17386168;341865569	N-Term(iTRAQ4plex)	0										0.003	0.04189	15.85	1371.43	3	1858.97	-0.870951	64.4642	1
	High	qVDQLTNDkAR	1	7	3	560989338;17386168;341865569	N-Term(Gln->pyro-Glu); K9(iTRAQ4plex)	0										0.004	0.0472	42.87	2.23309	2	1414.74	-1.26249	46.1323	1
	High	qAkQESNEYR	2	5	2	560989338;341865569	N-Term(Gln->pyro-Glu); K3(iTRAQ4plex)	0										0.004	0.04935	34.24	10.3236	2	1379.67	0.233946	27.1358	1
	High	qVDQLTNDk	1	7	3	560989338;17386168;341865569	N-Term(iTRAQ4plex); K9(iTRAQ4plex)	0										0.005	0.06557	51.95	0.297773	2	1348.73	-2.60293	38.3579	0
	High	iSLPLPNFSSLNLRETNLESLPLVDTHSK	1	1	1	341865569	N-Term(iTRAQ4plex)	0	0.921636	1		1.32834	1		1.86118	1		0.005	0.06803	13.93	984.774	4	3378.83	-1.31669	129.335	1
	High	tYSLGSALR	1	6	2	560989338;341865569	N-Term(iTRAQ4plex)	0										0.008	0.08758	45.55	0.962666	2	1111.62	0.142228	54.8322	0
560989338	PREDICTED: vimentin [Vicugna pacos]	18534.3	82.83	8	2	48	1141					102529817		0.937816	3	15.4326	0.643105	3	20.1509	0.693135	3	2.35847	466	53.6651	5.12256
	A3	Sequence	# PSMs	# Proteins	# Protein Groups	Protein Group Accessions	Modifications	ΔCn	115/114	115/114 Count	115/114 Variability [%]	116/114	116/114 Count	116/114 Variability [%]	117/114	117/114 Count	117/114 Variability [%]	q-Value	PEP	IonScore	Exp Value	Charge	MH+ [Da]	ΔM [ppm]	RT [min]	# Missed Cleavages
	High	lLQDSVDFSLADAINTEFkNTR	346	7	2	560989338;341865569	N-Term(iTRAQ4plex); K19(iTRAQ4plex)	0										0	6.713e-12	108.2	7.23992e-07	3	2785.46	0.0684135	121.248	1
	High	iLLAELEQLKGQGk	16	8	3	560989338;341865569;207656	N-Term(iTRAQ4plex); K14(iTRAQ4plex)	0										0	2.423e-06	97.42	1.20994e-06	2	1828.11	-2.27342	87.7968	1
	High	lLQDSVDFSLADAINTEFk	135	7	2	560989338;341865569	N-Term(iTRAQ4plex); K19(iTRAQ4plex)	0										0	8.664e-08	93.02	2.59388e-05	2	2414.27	0.168038	117.647	0
	High	tNEKVELQELNDR	15	12	5	560989338;341865569;426224546;207656;194211344	N-Term(iTRAQ4plex)	0										0	0.0001081	87.24	0.000100117	3	1731.9	-0.232884	49.5677	1
	High	vESLQEEIAFLk	2	8	2	560989338;341865569	N-Term(iTRAQ4plex); K12(iTRAQ4plex)	0										0	2.176e-05	85.09	0.000111642	2	1693.96	-0.962735	94.2722	0
	High	iSLPLPNFSSLNLR	79	4	2	560989338;341865569	N-Term(iTRAQ4plex)	0										0	6.8e-06	80.86	0.00019227	2	1715	0.330049	106.449	0
	High	qVQSLTcEVDALkGTNESLER	2	7	2	560989338;341865569	N-Term(iTRAQ4plex); C7(Carbamidomethyl); K13(iTRAQ4plex)	0										0	1.321e-10	79.9	0.000565398	3	2665.37	-1.06564	79.5854	1
	High	nLQEAEEWYk	20	13	6	560989338;149714493;17386168;341865569;403296559;426224546	N-Term(iTRAQ4plex); K10(iTRAQ4plex)	0										0	0.0007009	75.1	0.0013621	2	1597.81	-1.0515	67.037	0
	High	iLLAELEQLkGQGk	177	8	3	560989338;341865569;207656	N-Term(iTRAQ4plex); K10(iTRAQ4plex); K14(iTRAQ4plex)	0										0	4.535e-06	73.99	0.000103242	2	1972.22	-0.68992	74.1087	1
	High	nLQEAEEWYkSk	20	13	6	341865569;560989338;149714493;17386168;403296559;426224546	N-Term(iTRAQ4plex); K10(iTRAQ4plex); K12(iTRAQ4plex)	0										0	0.0002196	72.77	0.00278737	2	1957.04	-0.452057	68.6563	1
	High	iLLAELEQLk	13	8	3	560989338;341865569;207656	N-Term(iTRAQ4plex); K10(iTRAQ4plex)	0										0	0.002309	70.5	0.000618234	2	1457.92	-0.117257	101.9	0
	High	sRLGDLYEEEMR	5	8	3	560989338;341865569;207656	N-Term(iTRAQ4plex)	0										0	0.00016	70.21	0.00336875	3	1641.8	-0.78862	60.8992	1
	High	qMREMEENFAVEAANYQDTIGR	2	6	2	560989338;341865569	N-Term(iTRAQ4plex)	0										0	1.676e-09	64.29	0.00809773	3	2746.26	-1.36724	90.3942	1
	High	kVESLQEEIAFLk	26	8	2	560989338;341865569	N-Term(iTRAQ4plex); K1(iTRAQ4plex); K13(iTRAQ4plex)	0										0	0.0005747	63.8	0.00566882	2	1966.15	-2.2012	70.6294	1
	High	sKFADLSEAANR	4	9	3	560989338;17386168;341865569	N-Term(iTRAQ4plex)	0										0	0.0025	63.29	0.0222034	2	1452.75	-1.58897	48.5659	1
	High	nLQEAEEWYKSk	8	13	6	560989338;149714493;17386168;341865569;403296559;426224546	N-Term(iTRAQ4plex); K12(iTRAQ4plex)	0										0	1.34e-05	60.94	0.0427083	3	1812.94	0.319328	67.1349	1
	High	mALDIEIATYR	13	15	6	149714493;17386168;341865569;403296559;426224546;560989338	N-Term(iTRAQ4plex)	0										0	0.0006754	58.62	0.0676141	2	1439.77	-0.115404	83.3959	0
	High	vEVERDNLAEDIMR	7	4	2	560989338;341865569	N-Term(iTRAQ4plex)	0										0	4.178e-05	58.62	0.0674092	2	1832.93	-0.868734	70.2292	1
	High	tNEkVELQELNDR	20	12	5	560989338;341865569;426224546;207656;194211344	N-Term(iTRAQ4plex); K4(iTRAQ4plex)	0										0	0.0004835	57.92	0.0843801	2	1876	0.143541	50.8068	1
	High	lGDLYEEEMR	6	10	4	560989338;341865569;207656;17386168	N-Term(iTRAQ4plex)	0										0	0.002247	57.66	0.0460226	2	1398.67	-1.373	72.4375	0
	High	vESLQEEIAFLkk	1	8	2	560989338;341865569	N-Term(iTRAQ4plex); K12(iTRAQ4plex); K13(iTRAQ4plex)	0										0	0.0003991	57.58	0.0188714	3	1966.16	0.709994	85.5868	1
	High	eEAESTLQSFR	1	5	2	560989338;341865569	N-Term(iTRAQ4plex)	0										0	0.001362	55.76	0.087272	2	1440.71	-1.3324	56.2769	0
	High	skFADLSEAANR	10	9	3	560989338;17386168;341865569	N-Term(iTRAQ4plex); K2(iTRAQ4plex)	0										0	0.001027	55.68	0.13331	2	1596.86	0.304985	51.9202	1
	High	eEAESTLQSFRQDVDNASLAR	1	5	2	560989338;341865569	N-Term(iTRAQ4plex)	0										0	5.28e-05	55.04	0.137116	3	2510.22	-0.758186	82.6885	1
	High	nLQEAEEWyk	9	13	6	560989338;149714493;17386168;341865569;403296559;426224546	N-Term(iTRAQ4plex); Y9(iTRAQ4plex); K10(iTRAQ4plex)	0										0	0.0003291	53.53	0.233937	3	1741.91	-0.628853	56.5824	0
	High	qQYESVAAkNLQEAEEWYk	2	7	2	560989338;341865569	N-Term(iTRAQ4plex); K9(iTRAQ4plex); K19(iTRAQ4plex)	0										0	1.575e-05	51.83	0.356428	3	2746.4	-0.64447	84.1855	1
	High	mALDIEIATYR	3	15	6	560989338;149714493;17386168;341865569;403296559;426224546	N-Term(iTRAQ4plex); M1(Oxidation)	0										0	0.0008836	51.23	0.370813	2	1455.76	-0.0591011	75.3001	0
	High	lQDEIQNMkEEMAR	3	7	2	560989338;341865569	N-Term(iTRAQ4plex); K9(iTRAQ4plex)	0										0	2.928e-06	50.79	0.417416	3	2023.02	-1.27662	82.7374	1
	High	mALDIEIATYRk	4	15	6	149714493;17386168;341865569;403296559;426224546;560989338	N-Term(iTRAQ4plex); K12(iTRAQ4plex)	0										0	0.0003302	50.42	0.320186	3	1711.97	0.565754	74.6445	1
	High	qVDQLTNDkAR	5	7	3	560989338;17386168;341865569	N-Term(iTRAQ4plex); K9(iTRAQ4plex)	0										0	0.00194	48.3	0.742196	3	1575.87	0.942607	21.515	1
	High	lQEEMVQREEAESTLQSFR	5	2	2	341865569;560989338	N-Term(iTRAQ4plex)	0										0	8.684e-06	46.87	1.16437	3	2454.2	-1.18965	78.4912	1
	High	mALDIEIATyR	4	15	6	560989338;149714493;17386168;341865569;403296559;426224546	N-Term(iTRAQ4plex); Y10(iTRAQ4plex)	0										0	0.002495	46.25	1.10596	3	1583.87	-1.31571	74.0032	0
	High	lQEEmVQREEAESTLQSFR	2	2	2	341865569;560989338	N-Term(iTRAQ4plex); M5(Oxidation)	0										0	0.0001275	45.22	1.55645	3	2470.19	-2.48378	71.7609	1
	High	dVRQQYESVAAk	6	7	2	560989338;341865569	N-Term(iTRAQ4plex); K12(iTRAQ4plex)	0										0	0.0006557	45.11	1.51837	2	1681.91	-0.300355	43.6735	1
	High	kVESLQEEIAFLk	4	8	2	560989338;341865569	N-Term(iTRAQ4plex); K13(iTRAQ4plex)	0										0	0.0007583	44.73	0.7491	3	1822.06	0.404375	82.9235	1
	High	fADLSEAANRNNDALR	13	9	3	560989338;17386168;341865569	N-Term(iTRAQ4plex)	0										0	0.001981	44.39	1.77496	2	1920.96	-0.878802	60.9571	1
	High	tVETRDGQVINETSQHHDDLE	20	7	2	560989338;341865569	N-Term(iTRAQ4plex)	0										0	0.002416	43.05	1.49627	3	2567.21	-0.627784	50.3175	1
	High	sTRSVSSSSYR	3	7	2	560989338;341865569	N-Term(Acetyl)	0										0	0.001765	41.88	1.41134	2	1258.6	-1.28139	30.42	1
	High	lGDLYEEEMRELR	7	10	4	17386168;560989338;341865569;207656	N-Term(iTRAQ4plex)	0										0	8.122e-05	40.69	4.03978	2	1796.9	-0.936632	85.7863	1
	High	mFGGPGTASRPSSSR	3	4	2	560989338;341865569	N-Term(iTRAQ4plex)	0										0	0.0009608	40.39	3.58677	3	1638.81	-1.71097	40.5949	1
	High	mALDIEIATYRk	1	15	6	149714493;17386168;341865569;403296559;426224546;560989338	N-Term(iTRAQ4plex); M1(Oxidation); K12(iTRAQ4plex)	0										0	0.0002522	36.91	8.33281	3	1727.96	-0.664713	65.2713	1
	High	nLQEAEEWykSk	1	13	6	560989338;149714493;17386168;341865569;403296559;426224546	N-Term(iTRAQ4plex); Y9(iTRAQ4plex); K10(iTRAQ4plex); K12(iTRAQ4plex)	0										0	0.0009025	36.02	11.6705	3	2101.14	-2.23429	44.3185	1
	High	lGDLyEEEMR	3	10	4	17386168;560989338;341865569;207656	N-Term(iTRAQ4plex); Y5(iTRAQ4plex)	0										0	0.001557	35.4	11.4702	3	1542.77	-1.10314	59.7277	0
	High	qDVDNASLAR	7	7	3	560989338;17386168;341865569	N-Term(iTRAQ4plex)	0										0.001	0.003315	62.31	0.0225486	2	1232.63	-1.39851	34.2717	0
	High	eTNLDSIPLVDTHSk	2	3	1	560989338	N-Term(Acetyl); K15(iTRAQ4plex)	0	0.890527	2	7.68225	0.601258	2	10.0002	0.687645	2	1.17911	0.001	0.005539	60.09	0.0513347	2	1854.96	-0.465361	78.9411	0
	High	qVDQLTNDKAR	1	7	3	560989338;17386168;341865569	N-Term(Gln->pyro-Glu)	0										0.001	0.005929	58.22	0.0500123	2	1270.64	-0.243214	44.4405	1
	High	fADLSEAANR	21	9	3	560989338;17386168;341865569	N-Term(iTRAQ4plex)	0										0.001	0.0042	55.98	0.0985561	2	1237.63	-0.0519059	135.536	0
	High	lRSSVPGVR	1	6	2	560989338;341865569	N-Term(iTRAQ4plex)	0										0.001	0.007451	42.17	1.43103	3	1114.68	-1.32779	37.8055	1
	High	lGDLYEEEmRELR	3	10	4	560989338;341865569;207656;17386168	N-Term(iTRAQ4plex); M9(Oxidation)	0										0.001	0.006377	41.27	3.23213	2	1812.89	-0.480167	75.6435	1
	High	qQYESVAAkNLQEAEEWYk	1	7	2	560989338;341865569	N-Term(Gln->pyro-Glu); K9(iTRAQ4plex); K19(iTRAQ4plex)	0										0.001	0.006287	39.28	5.76552	3	2585.28	0.0986781	93.8041	1
	High	dGQVINETSQHHDDLE	2	7	2	560989338;341865569	N-Term(iTRAQ4plex)	0										0.001	0.007906	38.04	2.58994	3	1980.9	-0.194894	43.2147	0
	High	nLQEAEEWYK	4	13	6	560989338;149714493;17386168;341865569;403296559;426224546	N-Term(iTRAQ4plex)	0										0.001	0.007014	36.74	6.30458	2	1453.71	-1.31527	66.4552	0
	High	hLREYQDLLNVk	9	19	7	560989338;341865569;348587302;194208266;388453259;478507594;194211344	N-Term(iTRAQ4plex); K12(iTRAQ4plex)	0										0.001	0.006163	30.89	25.4145	2	1816.03	-0.777588	67.3183	1
	High	fANYIDkVR	27	8	3	560989338;17386168;207656	N-Term(iTRAQ4plex); K7(iTRAQ4plex)	0										0.001	0.007441	29.03	44.956	3	1413.81	0.00847997	85.4508	1
	High	tLLIkTVETR	4	8	3	560989338;17386168;341865569	N-Term(iTRAQ4plex); K5(iTRAQ4plex)	0										0.001	0.008789	22.89	25.3588	3	1461.92	-0.777339	55.9982	1
	High	eTNLDSIPLVDTHSkR	1	3	1	560989338	N-Term(Acetyl); K15(iTRAQ4plex)	0	1.04129	1		1.01872	1		1.0733	1		0.001	0.005112	18.91	703.595	3	2011.06	0.7553	69.7692	1
	High	iLLAELEQLK	1	8	3	560989338;341865569;207656	N-Term(iTRAQ4plex)	0										0.002	0.01092	65.07	0.00394345	2	1313.82	-0.585382	98.1535	0
	High	qQYESVAAK	2	7	2	560989338;341865569	N-Term(iTRAQ4plex)	0										0.002	0.02275	61.23	0.0333383	2	1167.61	0.168093	28.648	0
	High	eYQDLLNVk	5	30	11	560989338;511893778;545223991;341865569;348587302;194208266;388453259;478507594;194208268;471397716;194211344	N-Term(iTRAQ4plex); K9(iTRAQ4plex)	0										0.002	0.01345	57.73	0.0785978	2	1409.79	-1.80977	70.1598	0
	High	qQYESVAAk	7	7	2	560989338;341865569	N-Term(iTRAQ4plex); K9(iTRAQ4plex)	0										0.002	0.02439	49.96	0.476003	2	1311.71	-1.90705	36.2155	0
	High	kLLEGEESR	3	16	7	560989338;149714493;17386168;341865569;403296559;426224546;194211344	N-Term(iTRAQ4plex); K1(iTRAQ4plex)	0										0.002	0.01345	38.95	5.39875	3	1348.77	0.198378	20.4949	1
	High	rQVDQLTNDk	3	7	3	560989338;17386168;341865569	N-Term(iTRAQ4plex); K10(iTRAQ4plex)	0										0.002	0.02437	34.69	15.3764	3	1504.83	-0.972969	20.5627	1
	High	qQyESVAAk	2	7	2	560989338;341865569	N-Term(iTRAQ4plex); Y3(iTRAQ4plex); K9(iTRAQ4plex)	0										0.002	0.02183	23.85	179.778	3	1455.82	0.528044	29.6504	0
	High	vEVERDNLAEDImR	2	4	2	560989338;341865569	N-Term(iTRAQ4plex); M13(Oxidation)	0										0.003	0.03692	61.65	0.0297896	2	1848.92	-4.77925	58.5778	1
	High	qDVDNASLARLDLER	1	7	3	560989338;17386168;341865569	N-Term(iTRAQ4plex)	0										0.003	0.04189	15.85	1371.43	3	1858.97	-0.870951	64.4642	1
	High	qVDQLTNDkAR	1	7	3	560989338;17386168;341865569	N-Term(Gln->pyro-Glu); K9(iTRAQ4plex)	0										0.004	0.0472	42.87	2.23309	2	1414.74	-1.26249	46.1323	1
	High	qAkQESNEYR	2	5	2	560989338;341865569	N-Term(Gln->pyro-Glu); K3(iTRAQ4plex)	0										0.004	0.04935	34.24	10.3236	2	1379.67	0.233946	27.1358	1
	High	qVDQLTNDk	1	7	3	560989338;17386168;341865569	N-Term(iTRAQ4plex); K9(iTRAQ4plex)	0										0.005	0.06557	51.95	0.297773	2	1348.73	-2.60293	38.3579	0
	High	tYSLGSALR	1	6	2	560989338;341865569	N-Term(iTRAQ4plex)	0										0.008	0.08758	45.55	0.962666	2	1111.62	0.142228	54.8322	0
122614	RecName: Full=Hemoglobin subunit beta; AltName: Full=Beta-globin; AltName: Full=Hemoglobin beta chain	12990.6	85.62	2	8	13	634	transporter activity; metal ion binding		transport		100054109	[GO:0005344]; GO:0022892; GO:0005215; GO:0003674 [GO:0005506]; GO:0046914; GO:0046872; GO:0043169; GO:0043167; GO:0005488; GO:0003674 [GO:0005833]; GO:0043234; GO:0044445; GO:0032991; GO:0044444; GO:0005575; GO:0044424; GO:0044464 [GO:0006810]; GO:0051234; GO:0051179; GO:0008150 [GO:0015671]; GO:0015669; GO:0044765; GO:0006810; GO:0044699; GO:1902578; GO:0051234; GO:0008150; GO:0051179 [GO:001982…	1.18279	507	16.2917	1.05771	507	13.4002	1.16569	507	15.7351	146	15.9983	7.02002
	A3	Sequence	# PSMs	# Proteins	# Protein Groups	Protein Group Accessions	Modifications	ΔCn	115/114	115/114 Count	115/114 Variability [%]	116/114	116/114 Count	116/114 Variability [%]	117/114	117/114 Count	117/114 Variability [%]	q-Value	PEP	IonScore	Exp Value	Charge	MH+ [Da]	ΔM [ppm]	RT [min]	# Missed Cleavages
	High	vVAGVANALAHk	7	5	2	122614;402550447	N-Term(iTRAQ4plex); K12(iTRAQ4plex)	0										0	9.762e-05	98.9	1.82675e-06	2	1437.88	-1.24419	60.526	0
	High	fFDSFGDLSNPGAVmGNPk	30	2	1	122614	N-Term(iTRAQ4plex); M15(Oxidation); K19(iTRAQ4plex)	0	1.1335	30	17.4648	0.974844	30	9.62368	1.12135	30	11.9759	0	8.251e-05	96.08	1.01854e-05	2	2304.12	-0.994896	90.1182	0
	High	fFDSFGDLSNPGAVMGNPk	72	2	1	122614	N-Term(iTRAQ4plex); K19(iTRAQ4plex)	0	1.1027	71	19.2195	1.02559	71	10.6799	1.04452	71	14.4734	0	7.306e-07	92.56	2.56572e-05	3	2288.12	-0.58927	101.02	0
	High	aAVLALWDKVNEEEVGGEALGR	5	2	1	122614	N-Term(iTRAQ4plex)	0	0.861203	5	7.40226	1.86775	5	44.537	4.16185	5	120.375	0	1.201e-05	86.23	0.000120279	3	2470.3	-1.58612	106.263	1
	High	aAVLALWDkVNEEEVGGEALGR	255	2	1	122614	N-Term(iTRAQ4plex); K9(iTRAQ4plex)	0	1.269	255	16.0282	1.06413	255	13.2791	1.21885	255	14.3947	0	6.216e-06	82.67	0.00021779	3	2614.41	0.924584	145.695	1
	High	fFDSFGDLSNPGAVMGNPkVk	29	2	1	122614	N-Term(iTRAQ4plex); K19(iTRAQ4plex); K21(iTRAQ4plex)	0	1.16192	29	14.7101	1.12315	29	12.8559	1.12364	29	11.608	0	1.4e-08	81.15	0.000381605	3	2659.39	-0.189869	93.1899	1
	High	lLGNVLVVVLAR	32	7	3	122549;122614;402550447	N-Term(iTRAQ4plex)	0										0	0.0004425	79.43	1.048e-05	3	1409.93	0.125933	113.013	0
	High	dFTPELQASYQk	2	2	1	122614	N-Term(iTRAQ4plex); K12(iTRAQ4plex)	0	1.24664	2	5.45014	1.01777	2	7.25479	1.25987	2	11.8193	0	0.0002552	72.83	0.00266953	2	1714.89	-0.481727	64.7218	0
	High	vVAGVANALAHKyH	65	5	2	122614;402550447	N-Term(iTRAQ4plex); Y13(iTRAQ4plex)	0										0	0.0006305	67.81	0.00462178	2	1738	-1.12122	50.2686	1
	High	gTFAALSELHcDk	3	2	1	122614	N-Term(iTRAQ4plex); C11(Carbamidomethyl); K13(iTRAQ4plex)	0	1.16625	3	15.4131	0.880102	3	2.21649	1.29797	3	9.91618	0	4.884e-05	61.97	0.0322401	3	1736.89	-1.64968	64.4128	0
	High	fFDSFGDLSNPGAVmGNPkVk	4	2	1	122614	N-Term(iTRAQ4plex); M15(Oxidation); K19(iTRAQ4plex); K21(iTRAQ4plex)	0	0.935845	4	7.0173	1.08073	4	8.37505	0.951449	4	6.68355	0	0.0001164	61.49	0.0377085	3	2675.38	-0.637874	83.4991	1
	High	fFDSFGDLSNPGAVMGNPK	5	2	1	122614	N-Term(iTRAQ4plex)	0	1.04007	5	7.17825	1.27057	5	24.9382	1.95932	5	8.9956	0	1.037e-05	59.6	0.0371356	3	2144.02	-0.167695	100.986	0
	High	gTFAALSELHcDkLHVDPENFR	88	2	1	122614	N-Term(iTRAQ4plex); C11(Carbamidomethyl); K13(iTRAQ4plex)	0	1.10414	88	13.5031	1.09563	88	12.0332	1.12664	88	12.0898	0	1.177e-07	56.51	0.123759	4	2844.43	0.258726	122.338	1
	High	dFTPELQASyQk	1	2	1	122614	N-Term(iTRAQ4plex); Y10(iTRAQ4plex); K12(iTRAQ4plex)	0	0.90169	1		0.670346	1		0.712371	1		0	0.001184	32.94	26.8039	3	1858.99	-1.60733	55.3837	0
	High	lLVVyPWTQR	5	7	3	122549;122614;402550447	N-Term(iTRAQ4plex); Y5(iTRAQ4plex)	0										0	0.002382	25.89	38.356	3	1562.93	1.12249	76.5162	0
	High	hFGkDFTPELQASYQk	10	2	1	122614	N-Term(iTRAQ4plex); K4(iTRAQ4plex); K16(iTRAQ4plex)	0	0.89683	10	6.91261	0.992891	10	5.16799	0.963923	10	7.12389	0	0.001597	24.71	175.203	3	2328.23	-2.35631	48.4568	1
	High	lLVVYPWTQR	16	7	3	122549;122614;402550447	N-Term(iTRAQ4plex)	0										0.001	0.007797	44.78	0.907625	2	1418.83	0.609312	91.5508	0
	High	hFGKDFTPELQASYQk	1	2	1	122614	N-Term(iTRAQ4plex); K16(iTRAQ4plex)	0	0.879425	1		1.05512	1		1.45291	1		0.001	0.005375	21.41	398.954	3	2184.13	0.204474	49.7761	1
	High	lHVDPENFR	1	4	2	122549;122614	N-Term(iTRAQ4plex)	0										0.002	0.01563	33.06	20.754	3	1270.67	-0.8276	53.1779	0
	High	fFDSFGDLSNPGAVmGNPK	1	2	1	122614	N-Term(iTRAQ4plex); M15(Oxidation)	0	1.15152	1		0.656476	1		0.699311	1		0.003	0.03594	52.42	0.164877	3	2160.02	0.209719	91.5188	0
	High	vQLSGEEk	2	2	1	122614	N-Term(iTRAQ4plex); K8(iTRAQ4plex)	0	1.07366	2	5.21721	0.999225	2	1.5188	1.06213	2	6.00131	0.006	0.07197	56.32	0.105143	2	1177.67	-0.235946	123.126	0
371927708	Chain A, Crystal Structure Of Equine Serum Albumin	7235.53	48.37	4	33	33	526						[GO:0005615]; GO:0044421; GO:0005575	1.00058	505	19.3404	1.02045	505	14.7784	1.01831	505	20.1961	583	65.7097	6.04932
	A3	Sequence	# PSMs	# Proteins	# Protein Groups	Protein Group Accessions	Modifications	ΔCn	115/114	115/114 Count	115/114 Variability [%]	116/114	116/114 Count	116/114 Variability [%]	117/114	117/114 Count	117/114 Variability [%]	q-Value	PEP	IonScore	Exp Value	Charge	MH+ [Da]	ΔM [ppm]	RT [min]	# Missed Cleavages
	High	tVLGNFSAFVAk	21	2	1	371927708	N-Term(iTRAQ4plex); K12(iTRAQ4plex)	0	0.691746	21	20.7743	0.959093	21	9.49355	0.705831	21	11.1226	0	4.752e-06	93.58	1.29876e-05	2	1541.89	0.0497473	89.9021	0
	High	aPQVSTPTLVEIGRTLGk	3	2	1	371927708	N-Term(iTRAQ4plex); K18(iTRAQ4plex)	0	1.03019	3	14.0127	1.06587	3	20.7155	1.06009	3	9.74001	0	1.328e-08	92.27	5.44119e-06	3	2155.27	-0.539106	84.2343	1
	High	aPQVSTPTLVEIGR	16	2	1	371927708	N-Term(iTRAQ4plex)	0	1.10934	16	10.8469	0.997303	16	7.61628	1.13092	16	13.9041	0	0.00046	84.69	0.000109415	2	1611.92	0.179048	73.1409	0
	High	kAPQVSTPTLVEIGR	146	2	1	371927708	N-Term(iTRAQ4plex); K1(iTRAQ4plex)	0	0.988291	146	12.612	0.968055	146	13.1659	1.00824	146	12.1999	0	0.0001673	80.77	9.67966e-05	2	1884.11	-0.500823	61.2438	1
	High	kAPQVSTPTLVEIGR	4	2	1	371927708	N-Term(iTRAQ4plex)	0	0.884259	4	9.07324	0.818552	4	20.2447	0.945186	4	18.6948	0	0.0001179	80.41	0.000189956	2	1740.01	-0.886051	60.2027	1
	High	yIcEHQDSISGk	6	2	1	371927708	N-Term(iTRAQ4plex); C3(Carbamidomethyl); K12(iTRAQ4plex)	0	1.50367	6	11.3661	1.17989	6	13.3858	1.62501	6	11.4283	0	2.987e-05	76.1	0.000985969	2	1724.85	-1.13884	43.6286	0
	High	aDFAEVSKIVTDLTk	2	4	1	371927708	N-Term(iTRAQ4plex); K15(iTRAQ4plex)	0	1.20692	2	12.3729	1.35939	2	15.9299	2.10064	2	5.15158	0	0.0001543	76.03	0.000767842	3	1925.08	0.333628	106.166	1
	High	dVFLGTFLYEYSR	5	4	1	371927708	N-Term(iTRAQ4plex)	0	1.35884	5	23.1398	0.945839	5	11.7406	1.47291	5	25.7296	0	5.725e-05	72.99	0.00251229	2	1753.89	-0.917949	109.377	0
	High	aDFAEVSkIVTDLTk	67	4	1	371927708	N-Term(iTRAQ4plex); K8(iTRAQ4plex); K15(iTRAQ4plex)	0	0.9253	67	9.01267	1.08285	67	11.9014	0.944664	67	9.63724	0	4.176e-05	71.38	0.00146336	3	2069.18	-0.432941	138.148	1
	High	kQSALAELVk	2	2	1	371927708	N-Term(iTRAQ4plex); K10(iTRAQ4plex)	0	0.861923	2	27.581	1.28434	2	29.7053	1.86503	2	70.6913	0	0.00123	66.98	0.00235913	2	1374.86	0.77382	33.962	1
	High	lVNEVTEFAkk	2	2	1	371927708	N-Term(iTRAQ4plex); K10(iTRAQ4plex); K11(iTRAQ4plex)	0	1.12242	2	1.84538	1.09197	2	2.5082	1.15192	2	0.0530987	0	0.0006541	66.79	0.00390587	2	1710.01	-2.39632	52.0314	1
	High	rHPDYSVSLLLR	38	2	1	371927708	N-Term(iTRAQ4plex)	0	0.852878	38	16.0092	1.01981	38	9.47357	0.892135	38	9.63073	0	8.287e-05	63.15	0.0183228	3	1599.91	0.192179	69.7035	1
	High	aETFTFHADIcTLPEDEk	2	2	1	371927708	N-Term(iTRAQ4plex); C11(Carbamidomethyl); K18(iTRAQ4plex)	0	1.33674	2	14.4916	1.04895	2	13.8224	1.23522	2	17.7987	0	5.383e-05	63.12	0.0194541	3	2412.16	-0.957016	76.9366	0
	High	hPDYSVSLLLR	7	2	1	371927708	N-Term(iTRAQ4plex)	0	0.888857	7	15.6144	1.12791	7	27.9917	0.979338	7	21.8466	0	0.0006339	62.53	0.0272734	3	1443.81	-0.072387	72.5217	0
	High	kNcDLFEEVGEYDFQNALIVR	13	2	1	371927708	N-Term(iTRAQ4plex); K1(iTRAQ4plex); C3(Carbamidomethyl)	0	1.02743	13	15.4299	0.967116	13	8.77249	0.935277	13	8.61609	0	7.495e-09	61.54	0.0373544	3	2847.42	-0.410685	119.186	1
	High	ncDLFEEVGEyDFQNALIVR	6	2	1	371927708	N-Term(iTRAQ4plex); C2(Carbamidomethyl); Y11(iTRAQ4plex)	0	1.16808	6	6.2507	0.65797	6	4.43335	0.834624	6	4.09349	0	4.28e-06	59.2	0.0543748	3	2719.32	-1.2832	106.212	0
	High	gLVLVAFSQYLQQcPFEDHVk	29	4	1	371927708	N-Term(iTRAQ4plex); C14(Carbamidomethyl); K21(iTRAQ4plex)	0	1.35205	29	14.3433	1.13598	29	11.9448	1.52479	29	23.641	0	5.013e-06	58.53	0.0667054	3	2766.45	-0.2052	129.2	0
	High	dAkDVFLGTFLYEYSR	4	2	1	371927708	N-Term(iTRAQ4plex); K3(iTRAQ4plex)	0	1.0951	4	13.8901	0.811453	4	5.58276	1.02735	4	10.2177	0	3.029e-06	58.13	0.0828106	3	2212.15	0.123888	128.615	1
	High	kQSALAELVk	24	2	1	371927708	N-Term(iTRAQ4plex); K1(iTRAQ4plex); K10(iTRAQ4plex)	0	0.961361	24	11.6986	1.03197	24	20.6306	0.972009	24	20.7708	0	0.0007267	56.66	0.0109045	3	1518.96	0.362055	38.082	1
	High	lPcSENHLALALNR	2	2	1	371927708	N-Term(iTRAQ4plex); C3(Carbamidomethyl)	0	1.15246	2	26.1486	1.05619	2	19.8681	1.27581	2	26.2952	0	0.0009481	55.68	0.148497	3	1751.93	-1.22391	64.1839	0
	High	rPcFSALELDEGYVPk	5	2	1	371927708	N-Term(iTRAQ4plex); C3(Carbamidomethyl); K16(iTRAQ4plex)	0	1.06969	5	9.04228	0.950648	5	9.5057	1.09069	5	23.6261	0	1.806e-06	51.26	0.414878	3	2169.12	-0.89211	78.2821	1
	High	yIcEHQDSISGkLk	2	2	1	371927708	N-Term(iTRAQ4plex); C3(Carbamidomethyl); K12(iTRAQ4plex); K14(iTRAQ4plex)	0	1.01211	2	5.71745	1.23827	2	13.6472	1.07235	2	8.6767	0	0.0001467	50.25	0.48732	3	2110.13	-1.59073	37.3591	1
	High	hPYFYGPELLFHAEEYk	65	2	1	371927708	N-Term(iTRAQ4plex); K17(iTRAQ4plex)	0	1.4357	46	21.2696	1.16219	46	14.9224	1.62313	46	20.2567	0	0.0002923	47.62	0.907743	3	2428.22	-1.64846	104.774	0
	High	aETFTFHADIcTLPEDEkQIk	14	2	1	371927708	N-Term(iTRAQ4plex); C11(Carbamidomethyl); K18(iTRAQ4plex); K21(iTRAQ4plex)	0	1.1374	14	24.6376	1.08933	14	15.8803	1.0847	14	17.1822	0	3.492e-06	43.66	2.23275	3	2925.5	-1.67298	65.4073	1
	High	lcVLHEkTPVSEk	5	2	1	371927708	N-Term(iTRAQ4plex); C2(Carbamidomethyl); K7(iTRAQ4plex); K13(iTRAQ4plex)	0	1.04574	5	7.12598	1.0091	5	5.80694	1.11834	5	9.31224	0	0.0006805	42.49	2.07669	3	1972.12	-4.61165	36.0129	1
	High	lkcSSFQNFGER	3	2	1	371927708	N-Term(iTRAQ4plex); K2(iTRAQ4plex); C3(Carbamidomethyl)	0	0.715887	3	1.80873	0.925745	3	21.8588	0.78383	3	16.1803	0	0.000321	37.09	10.1181	3	1760.9	0.730051	54.5284	1
	High	dVFLGTFLyEYSR	4	4	1	371927708	N-Term(iTRAQ4plex); Y9(iTRAQ4plex)	0	1.33896	2	0.079119	0.693655	2	11.4431	1.08132	2	5.90558	0	0.001136	35.41	15.5733	3	1897.99	-0.218623	94.4309	0
	High	sEIAHRFNDLGEk	1	2	1	371927708	N-Term(iTRAQ4plex); K13(iTRAQ4plex)	0	0.899199	1		1.09126	1		0.896567	1		0	0.002695	13.59	2515.05	3	1803.96	-0.2849	35.6537	1
	High	lVNEVTEFAk	2	2	1	371927708	N-Term(iTRAQ4plex); K10(iTRAQ4plex)	0	1.15696	2	13.0417	0.985762	2	5.66795	1.17035	2	15.9933	0.001	0.003022	76.53	0.000990749	2	1437.82	-1.65337	74.1459	0
	High	qSALAELVk	8	2	1	371927708	N-Term(iTRAQ4plex); K9(iTRAQ4plex)	0	1.09944	8	27.8404	1.16438	8	25.3636	1.20589	8	24.9618	0.001	0.006017	68.23	0.00381741	2	1246.76	-0.517978	62.7371	0
	High	dVFLGTFLYEYSRR	1	4	1	371927708	N-Term(iTRAQ4plex)	0	0.963627	1		1.07742	1		1.06574	1		0.001	0.006795	22.22	325.453	3	1909.99	0.27647	99.6553	1
	High	hPDySVSLLLR	3	2	1	371927708	N-Term(iTRAQ4plex); Y4(iTRAQ4plex)	0	0.786332	3	0.482185	0.758188	3	6.98764	0.631109	3	1.03073	0.001	0.004276	20.85	340.516	3	1587.91	0.291643	47.3804	0
	High	dTHKSEIAHR	1	2	1	371927708	N-Term(iTRAQ4plex)	0	0.818114	1		0.900118	1		0.989399	1		0.002	0.009918	42.7	2.47361	3	1337.7	-0.347071	21.0287	1
	High	cSSFQNFGER	4	2	1	371927708	N-Term(iTRAQ4plex); C1(Carbamidomethyl)	0	0.854952	4	5.12209	0.905658	4	3.91449	0.811476	4	3.78735	0.002	0.01056	35.72	2.69599	2	1375.62	-1.29229	49.1042	0
	High	iVTDLTkVHk	1	4	1	371927708	N-Term(iTRAQ4plex); K7(iTRAQ4plex); K10(iTRAQ4plex)	0	0.821625	1		0.923617	1		0.793638	1		0.005	0.06357	23.58	18.6275	3	1585.99	-3.66484	37.9003	1
	High	aDFAEVSk	4	4	1	371927708	N-Term(iTRAQ4plex); K8(iTRAQ4plex)	0	1.05785	4	7.97832	1.0199	4	3.26187	1.02771	4	1.07995	0.007	0.08083	50.54	0.365507	2	1154.63	-0.663002	103.339	0
	High	iLLSSAkER	2	2	1	371927708	N-Term(iTRAQ4plex); K7(iTRAQ4plex)	0	0.73946	2	11.2434	0.963117	2	10.8296	0.758857	2	6.80902	0.007	0.08142	29.87	15.0092	3	1304.81	0.477526	42.4141	1
	High	aVkAWSVAR	1	2	1	371927708	N-Term(iTRAQ4plex); K3(iTRAQ4plex)	0	1.20494	1		0.945546	1		1.17393	1		0.007	0.07543	28.72	28.5128	3	1275.78	1.4468	27.0183	1
	High	qSALAELVK	1	2	1	371927708	N-Term(iTRAQ4plex)	0	0.981322	1		1.28356	1		1.50651	1		0.009	0.0907	54.84	0.0844302	2	1102.66	-0.57459	59.8197	0
478527352	PREDICTED: neuroblast differentiation-associated protein AHNAK [Ceratotherium simum simum]	5577.84	36.94	1	13	114	544					101398451		1.04921	53	24.5272	1.00911	53	10.1854	1.09245	53	19.4918	4320	457.813	6.58057
	A3	Sequence	# PSMs	# Proteins	# Protein Groups	Protein Group Accessions	Modifications	ΔCn	115/114	115/114 Count	115/114 Variability [%]	116/114	116/114 Count	116/114 Variability [%]	117/114	117/114 Count	117/114 Variability [%]	q-Value	PEP	IonScore	Exp Value	Charge	MH+ [Da]	ΔM [ppm]	RT [min]	# Missed Cleavages
	High	lSSSSSNDSGTk	2	25	15	478527352;505856264;301780028;488514595;426251878;557320190;410974244;334332591;545531227;431910381;548527697;554525340;560985551;511901993;512835799	N-Term(iTRAQ4plex); K12(iTRAQ4plex)	0										0	1.618e-06	117.36	7.30782e-08	2	1457.73	-1.08311	22.9982	0
	High	vDISAPDLSLEGPEGk	3	18	13	507709972;402893139;544485172;426251878;444711083;465976382;478527352;301780028;545531227;472389063;548527697;560985551;512835799	N-Term(iTRAQ4plex); K16(iTRAQ4plex)	0										0	5.233e-07	108.44	7.51581e-07	2	1915.02	-1.86662	80.173	0
	High	vDIEGPDVNIEGPEGk	3	23	17	444711083;465976382;471403438;478527352;301780028;332836687;488514595;410974244;545531227;472389063;431910381;554525340;512835799;544485172;426251878;548527697;507950111	N-Term(iTRAQ4plex); K16(iTRAQ4plex)	0										0	5.396e-07	105.09	1.71733e-06	2	1956.02	-0.421623	72.4463	0
	High	vQANLDAPDINIEGPDAk	5	6	5	478527352;410974244;472389063;560985551;444711083	N-Term(iTRAQ4plex); K18(iTRAQ4plex)	0										0	7.477e-08	98.89	7.13951e-06	2	2168.14	-0.6668	74.5365	0
	High	gGVTGSPEASISGSk	1	20	12	471403438;478527352;505856264;332836687;410974244;472389063;554525340;560985551;402893139;507950111;511901993;544485172	N-Term(iTRAQ4plex); K15(iTRAQ4plex)	0										0	3.374e-06	97.32	9.72743e-06	2	1621.86	-0.617113	42.5002	0
	High	tPQISmSDIDLNLkGPk	2	22	16	465976382;478527352;505856264;301780028;332836687;488514595;426251878;410974244;545531227;472389063;431910381;548527697;554525340;560985551;402893139;544485172	N-Term(iTRAQ4plex); M6(Oxidation); K14(iTRAQ4plex); K17(iTRAQ4plex)	0										0	0.0001096	96.34	7.20188e-06	3	2305.28	-1.48527	69.009	1
	High	vDVSAPDVSIEGPEGk	2	6	5	478527352;505856264;488514595;472389063;511901993	N-Term(iTRAQ4plex); K16(iTRAQ4plex)	0										0	2.928e-06	95.96	1.33393e-05	2	1886.99	-0.962186	69.2845	0
	High	tPQISMSDIDLNLk	4	23	17	465976382;478527352;505856264;301780028;332836687;488514595;426251878;410974244;545531227;472389063;431910381;548527697;554525340;560985551;402893139;507950111;544485172	N-Term(iTRAQ4plex); K14(iTRAQ4plex)	0										0	7.06e-05	94.96	1.48444e-05	2	1863.01	-0.676646	87.9957	0
	High	gPSFNVASPESDFGVSLkGPk	6	4	2	465976382;478527352	N-Term(iTRAQ4plex); K18(iTRAQ4plex); K21(iTRAQ4plex)	0										0	5.348e-08	94.19	1.59265e-05	3	2552.37	-0.73927	81.4325	1
	High	gPGMDVNLGGLNLk	3	6	5	478527352;426251878;548527697;554525340;560985551	N-Term(iTRAQ4plex); K14(iTRAQ4plex)	0										0	2.268e-06	93.74	1.76729e-05	2	1672.93	0.853892	81.302	0
	High	vGIQLPEVELAVSTk	5	7	4	478527352;488514595;554525340;560985551	N-Term(iTRAQ4plex); K15(iTRAQ4plex)	0										0	0.0003017	93.47	5.70793e-06	2	1871.11	-1.60789	91.7125	0
	High	iDVDAPDIDIHGPEGk	5	9	6	465976382;478527352;301780028;410974244;472389063;511901993	N-Term(iTRAQ4plex); K16(iTRAQ4plex)	0										0	1.183e-07	92.24	3.17556e-05	3	1979.03	-3.07018	71.4089	0
	High	vDIEAPDVSLEGPEGk	2	23	13	444711083;478527352;301780028;332836687;426251878;410974244;545531227;548527697;554525340;560985551;402893139;511901993;544485172	N-Term(iTRAQ4plex); K16(iTRAQ4plex)	0										0	7.321e-07	90.29	5.02137e-05	2	1943.02	-2.17802	76.934	0
	High	gPSFNVASPESDFGVSLk	6	4	2	465976382;478527352	N-Term(iTRAQ4plex); K18(iTRAQ4plex)	0										0	0.0003005	88.63	7.55698e-05	2	2126.1	-0.578678	87.6186	0
	High	vDINAPDVEVQGk	1	19	15	471403438;478527352;301780028;332836687;488514595;426251878;410974244;472389063;431910381;548527697;554525340;402893139;507950111;511901993;544485172	N-Term(iTRAQ4plex); K13(iTRAQ4plex)	0										0	0.0003341	88.28	7.10446e-05	2	1671.91	-0.694408	63.3262	0
	High	iSMPEVDLNLk	2	23	17	507950111;444711083;471403438;478527352;505856264;301780028;332836687;488514595;426251878;410974244;472389063;431910381;548527697;554525340;402893139;507709972;544485172	N-Term(iTRAQ4plex); K11(iTRAQ4plex)	0										0	0.001558	88.26	6.0664e-05	2	1546.87	-1.0618	86.6631	0
	High	iSMPDVDLNLk	1	31	21	444711083;465976382;471403438;478527352;505856264;301780028;332836687;488514595;426251878;557320190;410974244;334332591;545531227;472389063;548527697;560985551;402893139;507950111;511901993;512835799;544485172	N-Term(iTRAQ4plex); K11(iTRAQ4plex)	0										0	0.001521	88.16	6.52865e-05	2	1532.86	-0.418116	85.6209	0
	High	iSMQDVDLSLGSPk	6	17	12	444711083;478527352;505856264;301780028;332836687;410974244;472389063;560985551;402893139;507950111;511901993;544485172	N-Term(iTRAQ4plex); K14(iTRAQ4plex)	0										0	2.204e-05	87.81	8.39061e-05	2	1777.96	-0.76326	82.755	0
	High	vDIDVPDVNIEGPDAk	2	26	19	444711083;471403438;478527352;505856264;301780028;332836687;488514595;426251878;410974244;334332591;545531227;472389063;431910381;548527697;560985551;402893139;507709972;507950111;544485172	N-Term(iTRAQ4plex); K16(iTRAQ4plex)	0										0	8.836e-06	87.48	9.33957e-05	2	1984.05	-0.871549	82.5135	0
	High	vDLPSVNLSMPk	3	14	11	471403438;478527352;488514595;426251878;410974244;545531227;472389063;548527697;554525340;507950111;511901993	N-Term(iTRAQ4plex); K12(iTRAQ4plex)	0										0	0.0004165	87.33	8.05306e-05	2	1587.9	-0.380744	83.961	0
	High	iSMPDIDLHLk	9	22	14	488514595;471403438;478527352;301780028;410974244;545531227;472389063;560985551;402893139;507709972;511901993;512835799;544485172;332836687	N-Term(iTRAQ4plex); K11(iTRAQ4plex)	0										0	0.001077	86.93	7.12307e-05	2	1569.89	0.205021	83.9947	0
	High	iSMPEIDLNLk	6	32	21	444711083;465976382;471403438;478527352;301780028;332836687;488514595;426251878;557320190;410974244;545531227;472389063;548527697;554525340;560985551;402893139;507950111;511901993;512835799;544485172;505856264	N-Term(iTRAQ4plex); K11(iTRAQ4plex)	0										0	0.002215	86.45	8.5957e-05	2	1560.89	-1.14649	91.3428	0
	High	eLLLPNWQGSGSHGLTIAQR	4	24	16	444711083;471403438;478527352;505856264;301780028;332836687;488514595;410974244;545531227;472389063;545181447;554525340;560985551;402893139;511901993;544485172	N-Term(iTRAQ4plex)	0										0	1.066e-09	84.88	0.000149151	3	2321.24	-1.73935	83.6169	0
	High	vQANLDAPDINIEGPDAkVk	2	6	5	560985551;478527352;410974244;472389063;444711083	N-Term(iTRAQ4plex); K18(iTRAQ4plex); K20(iTRAQ4plex)	0										0	2.914e-08	82.88	0.000134203	3	2539.41	-0.843368	70.8002	1
	High	gPQVSSALNLDAPk	4	3	3	465976382;478527352;488514595	N-Term(iTRAQ4plex); K14(iTRAQ4plex)	0										0	9.723e-07	78.89	0.000494589	2	1684.94	-1.34925	62.9429	0
	High	lPTGQISGPEIk	4	14	8	471403438;478527352;301780028;332836687;426251878;431910381;548527697;511901993	N-Term(iTRAQ4plex); K12(iTRAQ4plex)	0										0	0.0003681	78.24	0.00035911	2	1527.9	-0.500441	63.8924	0
	High	dDGVFVQEVMQNSPAAR	4	19	13	444711083;465976382;478527352;505856264;301780028;488514595;426251878;410974244;545531227;472389063;548527697;554525340;560985551	N-Term(iTRAQ4plex)	0										0	3.582e-07	77.27	0.000707609	3	2006.97	0.00991115	84.4892	0
	High	vGSPGVSVSAk	2	7	5	465976382;478527352;505856264;410974244;511901993	N-Term(iTRAQ4plex); K11(iTRAQ4plex)	0										0	0.0006594	77.24	0.000616208	2	1275.75	-2.46514	40.6282	0
	High	iSMPDVDLHVk	4	16	10	444711083;478527352;332836687;488514595;410974244;334332591;554525340;560985551;512835799;544485172	N-Term(iTRAQ4plex); K11(iTRAQ4plex)	0										0	0.0008754	76.51	0.000916658	3	1541.86	0.0345291	73.4623	0
	High	iSMPDFDLNLk	4	22	15	410974244;444711083;478527352;301780028;332836687;488514595;426251878;557320190;334332591;472389063;431910381;548527697;402893139;512835799;544485172	N-Term(iTRAQ4plex); K11(iTRAQ4plex)	0										0	0.002481	76.34	0.00111447	2	1580.86	-1.1776	95.622	0
	High	vTAPDIDLHLk	5	6	5	471403438;478527352;488514595;426251878;548527697	N-Term(iTRAQ4plex); K11(iTRAQ4plex)	0										0	0.0005791	76.09	0.000636662	3	1509.89	0.179117	69.4135	0
	High	iSmQDVDLSLGSPk	1	17	12	444711083;478527352;505856264;301780028;332836687;410974244;472389063;560985551;402893139;507950111;511901993;544485172	N-Term(iTRAQ4plex); M3(Oxidation); K14(iTRAQ4plex)	0										0	7.992e-05	76.09	0.0013779	2	1793.95	-0.575704	68.6286	0
	High	vDLPSVNLSmPk	1	14	11	471403438;478527352;488514595;426251878;410974244;545531227;472389063;548527697;554525340;507950111;511901993	N-Term(iTRAQ4plex); M10(Oxidation); K12(iTRAQ4plex)	0										0	0.001464	76.02	0.00110414	2	1603.89	-1.77306	72.5373	0
	High	vSGPDLDLNLkGPSLk	2	14	9	471403438;478527352;301780028;332836687;488514595;410974244;402893139;544485172;444711083	N-Term(iTRAQ4plex); K11(iTRAQ4plex); K16(iTRAQ4plex)	0										0	0.0002204	72.97	0.00053943	3	2085.23	-0.663051	75.1397	1
	High	iSMPDIDLNLkGPk	19	33	21	444711083;478527352;301780028;332836687;488514595;426251878;557320190;410974244;334332591;545531227;472389063;431910381;548527697;554525340;560985551;402893139;507950111;511901993;512835799;544485172;471403438	N-Term(iTRAQ4plex); K11(iTRAQ4plex); K14(iTRAQ4plex)	0										0	0.001668	72.57	0.0011945	2	1973.14	-0.972752	82.7861	1
	High	gFHGAAPDISVk	7	1	1	478527352	N-Term(iTRAQ4plex); K12(iTRAQ4plex)	0	1.02169	7	2.39283	1.04345	7	7.11074	1.08988	7	11.0825	0	0.001253	72.54	0.00231311	2	1486.83	2.41045	35.2056	0
	High	aEGPEVDVNLPk	1	27	16	444711083;471403438;478527352;301780028;332836687;488514595;410974244;472389063;554525340;560985551;402893139;507709972;507950111;511901993;512835799;544485172	N-Term(iTRAQ4plex); K12(iTRAQ4plex)	0										0	0.001147	71.58	0.00294844	2	1555.86	-1.30426	61.4859	0
	High	vDIDVPDVDVHGPDWHLk	10	26	16	444711083;465976382;471403438;478527352;301780028;488514595;426251878;410974244;545531227;472389063;431910381;548527697;554525340;560985551;507950111;511901993	N-Term(iTRAQ4plex); K18(iTRAQ4plex)	0										0	0.000348	71.47	0.00395166	3	2344.22	0.454658	73.9555	0
	High	gPQISGPQISAPDVDLNLEGPkVk	2	2	2	478527352;431910381	N-Term(iTRAQ4plex); K22(iTRAQ4plex); K24(iTRAQ4plex)	0										0	0.000226	70.08	0.00170693	3	2891.62	-1.50412	81.6704	1
	High	aEASVQSGAGEGEWEESDVkLk	2	1	1	478527352	N-Term(iTRAQ4plex); K20(iTRAQ4plex); K22(iTRAQ4plex)	0	1.40475	2	19.9972	1.11577	2	22.4672	1.22818	2	16.0273	0	1.597e-05	69.71	0.0057249	3	2738.38	-0.213257	65.6738	1
	High	tPQISMSDIDLNLkGPk	4	22	16	465976382;478527352;505856264;301780028;332836687;488514595;426251878;410974244;545531227;472389063;431910381;548527697;554525340;560985551;402893139;544485172	N-Term(iTRAQ4plex); K14(iTRAQ4plex); K17(iTRAQ4plex)	0										0	7.756e-05	68.64	0.00346273	3	2289.28	-1.45066	81.2507	1
	High	vDINAPDVGVHGPDWHLk	6	8	6	465976382;478527352;410974244;545531227;472389063;560985551	N-Term(iTRAQ4plex); K18(iTRAQ4plex)	0										0	0.000202	68.55	0.00744518	3	2257.2	-0.77742	56.9574	0
	High	mDIDAPDVDVHGPDWHLk	7	3	3	478527352;332836687;410974244	N-Term(iTRAQ4plex); K18(iTRAQ4plex)	0										0	7.119e-05	68.51	0.0067101	4	2348.16	0.584903	63.977	0
	High	rVTAYTVDVTGR	8	18	13	444711083;471403438;478527352;301780028;332836687;488514595;410974244;545531227;472389063;554525340;402893139;507950111;544485172	N-Term(iTRAQ4plex)	0										0	5.317e-05	68.4	0.00685596	2	1481.82	-0.605557	47.6481	1
	High	gEGPEVDVNLPk	1	31	20	444711083;465976382;471403438;478527352;505856264;301780028;332836687;488514595;426251878;410974244;334332591;545531227;472389063;431910381;548527697;554525340;560985551;402893139;511901993;544485172	N-Term(iTRAQ4plex); K12(iTRAQ4plex)	0										0	0.001567	67.89	0.00721385	2	1541.84	-1.22073	60.1945	0
	High	fGTFGGLGSk	1	36	24	444711083;465976382;471403438;478527352;505856264;301780028;332836687;488514595;426251878;410974244;334332591;545531227;472389063;431910381;548527697;554525340;560985551;402893139;507709972;507950111;511901993;512835799;544485172;557320190	N-Term(iTRAQ4plex); K10(iTRAQ4plex)	0										0	0.001147	66.63	0.011437	2	1258.7	-0.792183	66.4081	0
	High	gPGLDFEGPDAk	1	8	4	478527352;431910381;554525340;507950111	N-Term(iTRAQ4plex); K12(iTRAQ4plex)	0										0	0.0007274	66.46	0.010447	2	1490.77	-1.06482	60.1189	0
	High	vDIEAPDVSLEGPEGk	1	23	13	444711083;478527352;301780028;332836687;426251878;410974244;545531227;548527697;554525340;560985551;402893139;511901993;544485172	N-Term(Acetyl); K16(iTRAQ4plex)	0										0	0.0004444	65.75	0.0129365	2	1840.93	-0.471878	91.0978	0
	High	gGVTGSPEASISGSkGDLk	4	20	12	471403438;478527352;505856264;332836687;410974244;472389063;554525340;560985551;402893139;507950111;511901993;544485172	N-Term(iTRAQ4plex); K15(iTRAQ4plex); K19(iTRAQ4plex)	0										0	1.898e-06	65.72	0.0109026	3	2179.19	-1.94723	49.9189	1
	High	vTAYTVDVTGREGAk	2	12	10	444711083;471403438;478527352;332836687;488514595;410974244;545531227;554525340;402893139;544485172	N-Term(iTRAQ4plex); K15(iTRAQ4plex)	0										0	2.013e-05	65.18	0.0140144	3	1855.01	-1.98265	52.7427	1
	High	iSMPEVDLNLkGPk	8	21	15	507950111;444711083;478527352;505856264;301780028;332836687;488514595;426251878;410974244;472389063;431910381;548527697;554525340;402893139;544485172	N-Term(iTRAQ4plex); K11(iTRAQ4plex); K14(iTRAQ4plex)	0										0	0.001721	65.17	0.00657287	3	1973.14	-2.00036	76.793	1
	High	aFGISAPQVSIPDVNVSLkGPk	3	1	1	478527352	N-Term(iTRAQ4plex); K19(iTRAQ4plex); K22(iTRAQ4plex)	0	0.891381	3	3.32243	1.02133	3	2.05722	0.959038	3	5.04122	0	5.83e-05	64.43	0.00273059	3	2656.54	-0.141689	92.343	1
	High	aFGISAPQVSIPDVNVSLk	2	1	1	478527352	N-Term(iTRAQ4plex); K19(iTRAQ4plex)	0	1.30645	2	5.04234	1.11739	2	3.68647	1.4908	2	3.35909	0	0.0001701	64.28	0.00715982	2	2230.27	0.207718	98.5804	0
	High	aDVDISAPkVDISAPDLSLEGPEGk	1	7	4	478527352;301780028;545531227;472389063	N-Term(iTRAQ4plex); K9(iTRAQ4plex); K25(iTRAQ4plex)	0										0	6.985e-07	64.27	0.0130375	3	2955.59	-0.23089	86.7173	1
	High	iSMPDVDLHLk	9	34	22	488514595;410974244;444711083;465976382;471403438;478527352;505856264;301780028;332836687;426251878;334332591;545531227;472389063;548527697;554525340;560985551;402893139;507709972;507950111;511901993;512835799;544485172	N-Term(iTRAQ4plex); K11(iTRAQ4plex)	0										0	0.0003465	63.49	0.0172263	3	1555.88	0.371209	79.3897	0
	High	vDISAPDVDAHGPDWHLk	5	1	1	478527352	N-Term(iTRAQ4plex); K18(iTRAQ4plex)	0	1.44493	5	2.66446	0.996629	5	2.90572	1.34387	5	4.51761	0	2.168e-05	62.97	0.027772	3	2260.16	-0.489596	54.9723	0
	High	gkGGVTGSPEASISGSk	2	18	11	471403438;478527352;505856264;332836687;410974244;472389063;554525340;560985551;402893139;507950111;544485172	N-Term(iTRAQ4plex); K2(iTRAQ4plex); K17(iTRAQ4plex)	0										0	3.013e-06	61.43	0.027329	3	1951.08	0.482637	24.3884	1
	High	lDIDTPDIDIHGPEGk	3	10	5	471403438;478527352;488514595;431910381;554525340	N-Term(iTRAQ4plex); K16(iTRAQ4plex)	0										0	0.0004457	58.8	0.0726274	3	2023.06	-0.451737	76.0266	0
	High	gPkLDIDTPDIDIHGPEGk	3	9	4	478527352;488514595;431910381;554525340	N-Term(iTRAQ4plex); K3(iTRAQ4plex); K19(iTRAQ4plex)	0										0	2.46e-05	57.6	0.0683227	3	2449.33	-1.23375	54.2478	1
	High	mYFPDVEFDIk	4	35	23	444711083;465976382;471403438;478527352;505856264;301780028;332836687;488514595;426251878;410974244;334332591;545531227;472389063;431910381;548527697;554525340;560985551;402893139;507709972;507950111;511901993;512835799;544485172	N-Term(iTRAQ4plex); K11(iTRAQ4plex)	0										0	0.001885	57.31	0.088557	2	1691.86	-1.69304	100.499	0
	High	iSmPDFDLNLkGPk	4	20	13	410974244;444711083;478527352;301780028;332836687;488514595;557320190;334332591;472389063;431910381;402893139;512835799;544485172	N-Term(iTRAQ4plex); M3(Oxidation); K11(iTRAQ4plex); K14(iTRAQ4plex)	0										0	0.001165	57.18	0.0725914	3	2023.13	0.635196	72.8895	1
	High	lKSEDGVEGDPGETQSR	3	4	3	478527352;410974244;560985551	N-Term(iTRAQ4plex)	0										0	9.219e-06	56.46	0.0776113	3	1947.94	-0.954411	35.4152	1
	High	lSGPNLkMPSLDISAPk	4	8	6	444711083;471403438;478527352;410974244;545531227;507950111	N-Term(iTRAQ4plex); K7(iTRAQ4plex); K17(iTRAQ4plex)	0										0	4.88e-07	56.45	0.031376	3	2200.27	-0.566875	81.5324	1
	High	vDIDAPDVDVHGPDWHLk	8	26	17	444711083;465976382;471403438;478527352;301780028;332836687;488514595;426251878;410974244;431910381;548527697;554525340;560985551;402893139;507950111;511901993;544485172	N-Term(iTRAQ4plex); K18(iTRAQ4plex)	0										0	0.0001039	55.72	0.14551	4	2316.19	-0.288254	62.6327	0
	High	myFPDVEFDIk	2	35	23	444711083;465976382;471403438;478527352;505856264;301780028;332836687;488514595;426251878;410974244;334332591;545531227;472389063;431910381;548527697;554525340;560985551;402893139;507709972;507950111;511901993;512835799;544485172	N-Term(iTRAQ4plex); Y2(iTRAQ4plex); K11(iTRAQ4plex)	0										0	0.001417	54.97	0.174196	3	1835.96	1.25162	89.2309	0
	High	iSMPDFDLHLk	10	28	17	444711083;465976382;478527352;301780028;332836687;488514595;410974244;334332591;545531227;472389063;431910381;548527697;554525340;560985551;402893139;511901993;544485172	N-Term(iTRAQ4plex); K11(iTRAQ4plex)	0										0	0.000455	54.36	0.180416	3	1603.88	1.15925	88.1553	0
	High	vQGDLkGPEVDIEGPEGk	6	1	1	478527352	N-Term(iTRAQ4plex); K6(iTRAQ4plex); K18(iTRAQ4plex)	0	1.34466	6	8.56057	0.984981	6	13.6199	1.10381	6	8.17731	0	1.007e-07	52.98	0.20479	3	2299.25	0.209844	61.9972	1
	High	vDIkAPEVHLDAPDVDVHGPDWNLk	12	8	7	465976382;478527352;410974244;545531227;472389063;431910381;560985551	N-Term(iTRAQ4plex); K4(iTRAQ4plex); K25(iTRAQ4plex)	0										0	3.404e-06	51.71	0.230326	4	3211.71	0.463603	101.327	1
	High	eGAkDIDISSPEFk	3	19	13	465976382;471403438;478527352;505856264;332836687;488514595;426251878;410974244;548527697;554525340;560985551;402893139;544485172	N-Term(iTRAQ4plex); K4(iTRAQ4plex); K14(iTRAQ4plex)	0										0	0.000671	49.68	0.518333	2	1968.06	-1.89191	43.3807	1
	High	aPDVDIHGPGGk	5	2	1	478527352	N-Term(iTRAQ4plex); K12(iTRAQ4plex)	0	0.9688	5	5.09113	0.968638	5	7.94698	0.997119	5	10.5428	0	0.001597	47.73	0.856422	3	1450.79	-0.145195	44.3637	0
	High	aDIDVTGPkVDIEGPDVNIEGPEGk	22	4	3	478527352;472389063;554525340	N-Term(iTRAQ4plex); K9(iTRAQ4plex); K25(iTRAQ4plex)	0										0	0.000217	47.73	0.713409	3	2996.58	1.66763	115.804	1
	High	aDIDVSGPkVDIDVPDVNIEGPDAk	5	18	13	402893139;544485172;471403438;478527352;301780028;332836687;488514595;426251878;410974244;545531227;472389063;431910381;548527697	N-Term(iTRAQ4plex); K9(iTRAQ4plex); K25(iTRAQ4plex)	0										0	7.131e-05	47.55	0.704865	3	3010.6	0.739259	86.2518	1
	High	lPTGQISGPEIkGDLk	1	11	6	471403438;478527352;301780028;426251878;548527697;511901993	N-Term(iTRAQ4plex); K12(iTRAQ4plex); K16(iTRAQ4plex)	0										0	0.0008273	47.19	0.239874	3	2085.22	-4.52675	67.9972	1
	High	eLVGREVGVDISFPk	3	1	1	478527352	N-Term(iTRAQ4plex); K15(iTRAQ4plex)	0	1.03446	3	6.08676	0.952743	3	4.29171	1.08244	3	0.404144	0	0.0006366	46.8	0.585785	2	1933.1	-0.814842	77.7655	1
	High	lkSEDGVEGDPGETQSR	3	4	3	478527352;410974244;560985551	N-Term(iTRAQ4plex); K2(iTRAQ4plex)	0										0	0.0001224	46.47	1.07334	3	2092.04	-2.06151	37.7111	1
	High	iSMPEIDLNLkGSk	3	21	14	444711083;465976382;471403438;478527352;332836687;488514595;426251878;548527697;554525340;560985551;402893139;507950111;512835799;544485172	N-Term(iTRAQ4plex); K11(iTRAQ4plex); K14(iTRAQ4plex)	0										0	0.0007355	45.95	0.476774	3	1977.14	-1.11976	63.0069	1
	High	gPEVDLkGPGLDFEGPDAk	3	7	4	478527352;431910381;554525340;507950111	N-Term(iTRAQ4plex); K7(iTRAQ4plex); K19(iTRAQ4plex)	0										0	5.708e-07	44.41	1.77654	3	2373.27	0.342859	75.4184	1
	High	aDIDVSGPkVDIDVPDVNIEGPDAK	2	18	13	402893139;544485172;471403438;478527352;301780028;332836687;488514595;426251878;410974244;545531227;472389063;431910381;548527697	N-Term(iTRAQ4plex); K9(iTRAQ4plex)	0										0	0.0003303	43.69	2.13287	3	2866.49	-1.62538	86.8977	1
	High	iSmPDIDLHLk	2	22	14	332836687;402893139;544485172;488514595;471403438;478527352;301780028;410974244;545531227;472389063;560985551;507709972;511901993;512835799	N-Term(iTRAQ4plex); M3(Oxidation); K11(iTRAQ4plex)	0										0	0.0009248	43.65	1.85355	3	1585.88	-0.871115	69.6563	0
	High	iSMPDVDLHLkGPk	23	32	21	488514595;410974244;444711083;465976382;471403438;478527352;505856264;301780028;332836687;426251878;334332591;545531227;472389063;548527697;554525340;402893139;507709972;507950111;511901993;512835799;544485172	N-Term(iTRAQ4plex); K11(iTRAQ4plex); K14(iTRAQ4plex)	0										0	0.00249	43.61	0.831185	3	1982.15	-0.587341	63.9218	1
	High	iSMPDVDLNLkGPk	6	29	20	444711083;465976382;478527352;505856264;301780028;332836687;488514595;426251878;557320190;410974244;334332591;545531227;472389063;548527697;560985551;402893139;507950111;511901993;512835799;544485172	N-Term(iTRAQ4plex); K11(iTRAQ4plex); K14(iTRAQ4plex)	0										0	0.001561	42.13	1.26893	3	1959.13	-1.44113	77.8829	1
	High	iSMPDFDLHLkGPk	33	27	17	488514595;444711083;465976382;478527352;301780028;332836687;410974244;334332591;545531227;472389063;431910381;548527697;554525340;560985551;402893139;511901993;544485172	N-Term(iTRAQ4plex); K11(iTRAQ4plex); K14(iTRAQ4plex)	0										0	0.0008671	42.02	1.80886	3	2030.15	-0.0322941	81.4425	1
	High	iSMPDFDLNLkGPk	10	20	13	444711083;478527352;301780028;332836687;488514595;557320190;410974244;334332591;472389063;431910381;402893139;512835799;544485172	N-Term(iTRAQ4plex); K11(iTRAQ4plex); K14(iTRAQ4plex)	0										0	0.0009516	41.73	2.03482	3	2007.13	-1.49789	85.8885	1
	High	iSMPDVGLNLkAPk	7	17	10	465976382;478527352;301780028;332836687;410974244;545531227;472389063;560985551;511901993;544485172	N-Term(iTRAQ4plex); K11(iTRAQ4plex); K14(iTRAQ4plex)	0										0	0.001352	41.34	0.715729	3	1915.14	-1.5579	77.824	1
	High	vQGDLKGPEVDIEGPEGk	5	1	1	478527352	N-Term(iTRAQ4plex); K18(iTRAQ4plex)	0	0.886042	5	9.85944	1.92999	5	32.3086	3.0202	5	33.66	0	0.00068	38.72	6.7871	3	2155.14	-1.86618	57.5789	1
	High	gDLkGFHGAAPDISVk	1	1	1	478527352	N-Term(iTRAQ4plex); K4(iTRAQ4plex); K16(iTRAQ4plex)	0	0.895472	1		0.905616	1		0.961901	1		0	0.0002036	34.75	9.02792	3	2044.16	-0.0121226	42.1721	1
	High	iGVSGPkLEGGELDLk	3	7	5	465976382;471403438;478527352;488514595;431910381	N-Term(iTRAQ4plex); K7(iTRAQ4plex); K16(iTRAQ4plex)	0										0	1.435e-05	33.57	5.47425	3	2044.2	-1.33826	71.2179	1
	High	fSMPGFkGEGPEVDVk	4	5	3	478527352;402893139;544485172	N-Term(iTRAQ4plex); K7(iTRAQ4plex); K16(iTRAQ4plex)	0										0	0.0005412	31.01	41.7592	3	2156.14	-2.19557	75.0047	1
	High	fNFSGSkVQTPEVDVk	1	24	17	465976382;471403438;478527352;301780028;332836687;488514595;426251878;545531227;472389063;431910381;548527697;554525340;560985551;402893139;507950111;511901993;544485172	N-Term(iTRAQ4plex); K7(iTRAQ4plex); K16(iTRAQ4plex)	0										0	0.0004907	30.66	35.0557	3	2214.21	-1.15883	68.4387	1
	High	fSVPGFkAEGPEVDVNLPk	1	15	9	471403438;478527352;301780028;332836687;472389063;554525340;560985551;402893139;511901993	N-Term(iTRAQ4plex); K7(iTRAQ4plex); K19(iTRAQ4plex)	0										0	0.000428	29.79	27.8668	3	2462.37	0.774266	87.5048	1
	High	mDIDAPDVDVHGPDWHLk	1	3	3	478527352;332836687;410974244	N-Term(iTRAQ4plex); M1(Oxidation); K18(iTRAQ4plex)	0										0	0.0008046	27.99	68.6356	4	2364.15	-0.159673	54.3518	0
	High	fkMPFLSISSPk	8	32	21	444711083;465976382;478527352;301780028;332836687;488514595;426251878;557320190;410974244;545531227;472389063;431910381;548527697;554525340;560985551;402893139;507709972;507950111;511901993;512835799;544485172	N-Term(iTRAQ4plex); K2(iTRAQ4plex); K12(iTRAQ4plex)	0										0	0.001323	27.59	29.6291	3	1814.06	1.27247	85.8708	1
	High	vEGDLkGPEVDIk	3	32	21	471403438;426251878;444711083;478527352;301780028;332836687;488514595;557320190;410974244;545531227;472389063;431910381;548527697;554525340;560985551;402893139;507709972;507950111;511901993;544485172;512835799	N-Term(iTRAQ4plex); K6(iTRAQ4plex); K13(iTRAQ4plex)	0										0	0.0008901	26.81	62.9716	3	1831.05	-1.80831	41.5215	1
	High	fSMPGFkGEGPEVDVSLPk	5	6	5	444711083;478527352;505856264;334332591;472389063	N-Term(iTRAQ4plex); K7(iTRAQ4plex); K19(iTRAQ4plex)	0										0	0.001564	24.43	160.503	3	2453.31	0.514318	90.9774	1
	High	gPkVDIDVPDVDVHGPDWHLk	2	25	15	444711083;465976382;471403438;478527352;301780028;488514595;426251878;410974244;545531227;472389063;431910381;548527697;554525340;560985551;511901993	N-Term(iTRAQ4plex); K3(iTRAQ4plex); K21(iTRAQ4plex)	0										0	0.0006952	21.64	250.07	4	2770.49	1.66782	101.487	1
	High	fSMPGFkGEGPEVDVNLPk	9	31	20	444711083;465976382;471403438;478527352;505856264;301780028;332836687;488514595;426251878;410974244;334332591;545531227;472389063;431910381;548527697;554525340;560985551;402893139;511901993;544485172	N-Term(iTRAQ4plex); K7(iTRAQ4plex); K19(iTRAQ4plex)	0										0	0.0006823	19.6	502.729	3	2480.32	-0.342357	93.0918	1
	High	iSMPDIDLNLk	3	36	23	444711083;465976382;478527352;301780028;332836687;488514595;426251878;557320190;410974244;334332591;545531227;472389063;431910381;548527697;554525340;560985551;402893139;507709972;507950111;511901993;512835799;544485172;471403438	N-Term(iTRAQ4plex); K11(iTRAQ4plex)	0										0.001	0.004554	74.75	0.00140441	2	1546.87	-1.37746	90.9625	0
	High	iSMPDVGLNLk	2	23	14	465976382;471403438;478527352;301780028;332836687;488514595;426251878;410974244;545531227;472389063;548527697;560985551;511901993;544485172	N-Term(iTRAQ4plex); K11(iTRAQ4plex)	0										0.001	0.005312	74.68	0.00114473	2	1474.85	-1.27116	84.4481	0
	High	dIDISSPEFk	2	20	14	465976382;471403438;478527352;505856264;332836687;488514595;426251878;410974244;548527697;554525340;560985551;402893139;507950111;544485172	N-Term(iTRAQ4plex); K10(iTRAQ4plex)	0										0.001	0.00307	66.47	0.0111891	2	1438.77	-1.14194	66.3724	0
	High	iSmPDFDLHLk	4	28	17	488514595;444711083;465976382;478527352;301780028;332836687;410974244;334332591;545531227;472389063;431910381;548527697;554525340;560985551;402893139;511901993;544485172	N-Term(iTRAQ4plex); M3(Oxidation); K11(iTRAQ4plex)	0										0.001	0.002964	65.53	0.0144079	3	1619.87	-0.611331	73.0204	0
	High	eVGVDISFPk	2	1	1	478527352	N-Term(iTRAQ4plex); K10(iTRAQ4plex)	0	1.33805	2	8.6205	1.01463	2	0.809399	1.30383	2	11.805	0.001	0.00319	64.18	0.01682	2	1378.78	-1.72371	73.2086	0
	High	iSmPDVDLHLk	2	34	22	488514595;410974244;444711083;465976382;471403438;478527352;505856264;301780028;332836687;426251878;334332591;545531227;472389063;548527697;554525340;560985551;402893139;507709972;507950111;511901993;512835799;544485172	N-Term(iTRAQ4plex); M3(Oxidation); K11(iTRAQ4plex)	0										0.001	0.00615	53.77	0.19723	3	1571.87	-1.09596	64.4987	0
	High	mYFPDVEFDIk	1	35	23	444711083;465976382;471403438;478527352;505856264;301780028;332836687;488514595;426251878;410974244;334332591;545531227;472389063;431910381;548527697;554525340;560985551;402893139;507709972;507950111;511901993;512835799;544485172	N-Term(iTRAQ4plex); M1(Oxidation); K11(iTRAQ4plex)	0										0.001	0.003894	52.79	0.226101	2	1707.85	-1.70175	91.262	0
	High	vTAYTVDVTGR	2	19	14	444711083;471403438;478527352;301780028;332836687;488514595;410974244;334332591;545531227;472389063;554525340;402893139;507950111;544485172	N-Term(iTRAQ4plex)	0										0.001	0.007271	52.43	0.2849	2	1325.72	-0.45817	58.0738	0
	High	iSmPDVDLHLkGPk	4	32	21	488514595;444711083;465976382;471403438;478527352;505856264;301780028;332836687;426251878;410974244;334332591;545531227;472389063;548527697;554525340;402893139;507709972;507950111;511901993;512835799;544485172	N-Term(iTRAQ4plex); M3(Oxidation); K11(iTRAQ4plex); K14(iTRAQ4plex)	0										0.001	0.005657	49.88	0.236203	3	1998.14	-0.267629	43.4916	1
	High	iSkPDVDLDLk	2	1	1	478527352	N-Term(iTRAQ4plex); K3(iTRAQ4plex); K11(iTRAQ4plex)	0	1.35705	2	15.0302	1.03955	2	15.12	1.16733	2	17.6265	0.001	0.006886	44.01	0.580926	3	1675	-2.16963	65.276	1
	High	gPQISGPQISAPDVDLNLEGPk	1	8	6	465976382;478527352;426251878;431910381;548527697;560985551	N-Term(iTRAQ4plex); K22(iTRAQ4plex)	0										0.001	0.005899	40.32	4.01396	3	2520.36	0.700405	86.6811	0
	High	iSMPDVDLHVkGTk	3	7	4	444711083;478527352;332836687;544485172	N-Term(iTRAQ4plex); K11(iTRAQ4plex); K14(iTRAQ4plex)	0										0.001	0.004447	38.62	4.50262	3	1972.12	-1.18442	51.796	1
	High	iSmPDFDLHLkGPk	6	27	17	488514595;444711083;465976382;478527352;301780028;332836687;410974244;334332591;545531227;472389063;431910381;548527697;554525340;560985551;402893139;511901993;544485172	N-Term(iTRAQ4plex); M3(Oxidation); K11(iTRAQ4plex); K14(iTRAQ4plex)	0										0.001	0.002893	33.91	14.2885	3	2046.14	-2.67754	53.2407	1
	High	lEGPDVSLkGPk	1	12	8	465976382;471403438;478527352;301780028;426251878;548527697;507950111;511901993	N-Term(iTRAQ4plex); K9(iTRAQ4plex); K12(iTRAQ4plex)	0										0.001	0.005543	30.97	11.6629	3	1672	-0.734172	39.0591	1
	High	gPkVDLPSVNLSMPk	1	10	8	471403438;478527352;426251878;410974244;472389063;548527697;507950111;511901993	N-Term(iTRAQ4plex); K3(iTRAQ4plex); K15(iTRAQ4plex)	0										0.001	0.005193	28.47	22.5972	3	2014.17	-1.47462	75.772	1
	High	lkMPDMHVNVPk	6	2	1	478527352	N-Term(iTRAQ4plex); K2(iTRAQ4plex); K12(iTRAQ4plex)	0	0.994522	6	13.4798	0.972471	6	7.48353	0.953086	6	8.39062	0.001	0.003279	25.92	69.3281	4	1841.05	0.321369	53.7258	1
	High	vkGDVDLSLPk	3	27	18	505856264;332836687;488514595;426251878;472389063;548527697;402893139;511901993;512835799;544485172;471403438;478527352;301780028;410974244;431910381;554525340;560985551;507950111	N-Term(iTRAQ4plex); K2(iTRAQ4plex); K11(iTRAQ4plex)	0										0.001	0.004544	25.5	28.1094	3	1602.98	-0.736675	41.5602	1
	High	fSmPGFkGEGPEVDVSLPk	1	6	5	444711083;478527352;505856264;334332591;472389063	N-Term(iTRAQ4plex); M3(Oxidation); K7(iTRAQ4plex); K19(iTRAQ4plex)	0										0.001	0.005847	25.21	148.192	3	2469.3	-2.34853	75.5656	1
	High	lkMPDmHVNVPk	3	2	1	478527352	N-Term(iTRAQ4plex); K2(iTRAQ4plex); M6(Oxidation); K12(iTRAQ4plex)	0	0.897694	3	1.28113	0.940063	3	9.34253	0.938678	3	5.44742	0.001	0.006806	25.12	105.846	4	1857.04	-0.558528	38.0684	1
	High	vkGEYDVTVPk	1	26	19	444711083;465976382;471403438;478527352;505856264;301780028;332836687;488514595;426251878;410974244;334332591;545531227;472389063;548527697;554525340;560985551;402893139;511901993;544485172	N-Term(iTRAQ4plex); K2(iTRAQ4plex); K11(iTRAQ4plex)	0										0.001	0.004119	24.15	87.7567	3	1666.97	-0.102119	34.0972	1
	High	fTMPSLkGEGPELDVNLPk	2	7	4	478527352;548527697;554525340;560985551	N-Term(iTRAQ4plex); K7(iTRAQ4plex); K19(iTRAQ4plex)	0										0.001	0.006266	17.65	547.312	3	2504.38	-1.2955	92.0187	1
	High	iSmPDFDLNLk	1	22	15	410974244;444711083;478527352;301780028;332836687;488514595;426251878;557320190;334332591;472389063;431910381;548527697;402893139;512835799;544485172	N-Term(iTRAQ4plex); M3(Oxidation); K11(iTRAQ4plex)	0										0.002	0.01195	85.9	0.000127979	2	1596.86	0.336811	79.5765	0
	High	vSMPDVELNLk	2	29	19	444711083;465976382;471403438;478527352;301780028;332836687;488514595;426251878;410974244;545531227;472389063;431910381;548527697;554525340;560985551;507709972;507950111;511901993;512835799	N-Term(iTRAQ4plex); K11(iTRAQ4plex)	0										0.002	0.009989	63.26	0.020816	2	1532.86	-1.13484	80.8334	0
	High	vSGPDLDLNLk	1	17	11	471403438;478527352;301780028;332836687;488514595;410974244;554525340;402893139;507950111;544485172;444711083	N-Term(iTRAQ4plex); K11(iTRAQ4plex)	0										0.002	0.01513	59.25	0.0404566	2	1458.84	-0.866602	72.804	0
	High	lQVTVPGIk	2	13	7	478527352;301780028;472389063;554525340;402893139;511901993;560985551	N-Term(iTRAQ4plex); K9(iTRAQ4plex)	0										0.002	0.01871	50.65	0.0877112	2	1242.8	-0.983456	69.722	0
	High	vHAPGLDLR	3	9	5	465976382;478527352;301780028;410974244;511901993	N-Term(iTRAQ4plex)	0										0.002	0.0175	48.34	0.562542	3	1121.65	-0.721226	49.9713	0
	High	fkMPEMNIk	6	38	24	444711083;465976382;471403438;478527352;505856264;301780028;332836687;488514595;426251878;557320190;410974244;334332591;545531227;472389063;431910381;548527697;554525340;560985551;402893139;507709972;507950111;511901993;512835799;544485172	N-Term(iTRAQ4plex); K2(iTRAQ4plex); K9(iTRAQ4plex)	0										0.002	0.01316	44.92	1.30238	3	1569.88	-3.10009	49.947	1
	High	lEGGELDLk	1	14	10	465976382;471403438;478527352;488514595;426251878;431910381;548527697;554525340;507950111;334332591	N-Term(iTRAQ4plex); K9(iTRAQ4plex)	0										0.002	0.02015	44.28	1.5917	2	1261.72	-2.08611	61.4173	0
	High	vQTPEVDVkVk	2	20	15	465976382;471403438;478527352;301780028;488514595;426251878;545531227;472389063;431910381;548527697;554525340;560985551;507950111;511901993;512835799	N-Term(iTRAQ4plex); K9(iTRAQ4plex); K11(iTRAQ4plex)	0										0.002	0.01547	43.62	0.408752	3	1674.02	0.679704	50.9958	1
	High	lDVkGPEVDISGPk	1	15	11	444711083;465976382;478527352;301780028;488514595;410974244;545531227;472389063;431910381;554525340;511901993	N-Term(iTRAQ4plex); K4(iTRAQ4plex); K14(iTRAQ4plex)	0										0.002	0.01335	35.79	5.59646	3	1886.09	-3.87209	45.4491	1
	High	fkmPFLSISSPk	2	32	21	444711083;465976382;478527352;301780028;332836687;488514595;426251878;557320190;410974244;545531227;472389063;431910381;548527697;554525340;560985551;402893139;507709972;507950111;511901993;512835799;544485172	N-Term(iTRAQ4plex); K2(iTRAQ4plex); M3(Oxidation); K12(iTRAQ4plex)	0										0.002	0.01351	31.98	15.7248	3	1830.05	-2.19678	69.469	1
	High	gEGPEVDVkLPk	1	8	4	478527352;332836687;402893139;544485172	N-Term(iTRAQ4plex); K9(iTRAQ4plex); K12(iTRAQ4plex)	0										0.002	0.0206	26.68	47.9102	3	1699.99	-0.677895	38.532	1
	High	vkGDVDVSLPk	2	35	23	444711083;465976382;471403438;478527352;505856264;301780028;332836687;488514595;426251878;410974244;334332591;545531227;472389063;431910381;548527697;554525340;560985551;402893139;507709972;507950111;511901993;512835799;544485172	N-Term(iTRAQ4plex); K2(iTRAQ4plex); K11(iTRAQ4plex)	0										0.002	0.01151	23.64	53.8069	3	1588.96	-1.53409	37.3795	1
	High	vkGDVDVSVPk	1	30	21	444711083;465976382;471403438;478527352;505856264;301780028;332836687;488514595;426251878;557320190;410974244;334332591;545531227;472389063;548527697;554525340;560985551;402893139;507950111;511901993;544485172	N-Term(iTRAQ4plex); K2(iTRAQ4plex); K11(iTRAQ4plex)	0										0.002	0.01308	20.62	137.65	3	1574.95	0.444574	32.385	1
	High	mPSLDISAPk	2	24	16	444711083;465976382;471403438;478527352;505856264;426251878;410974244;545531227;472389063;431910381;548527697;554525340;560985551;507950111;511901993;512835799	N-Term(iTRAQ4plex); K10(iTRAQ4plex)	0										0.003	0.04087	64.29	0.016041	2	1346.76	-1.21131	69.1027	0
	High	iSMPDIDLNLKGPk	1	33	21	471403438;301780028;332836687;488514595;426251878;557320190;472389063;431910381;548527697;554525340;560985551;402893139;507950111;511901993;544485172;444711083;478527352;410974244;334332591;545531227;512835799	N-Term(iTRAQ4plex); K14(iTRAQ4plex)	0										0.003	0.03931	48.63	0.415731	3	1829.04	-0.315922	81.8108	1
	High	iSmPDIDLNLkGPk	3	33	21	410974244;444711083;478527352;301780028;332836687;488514595;426251878;557320190;334332591;545531227;472389063;431910381;548527697;554525340;560985551;402893139;507950111;511901993;512835799;544485172;471403438	N-Term(iTRAQ4plex); M3(Oxidation); K11(iTRAQ4plex); K14(iTRAQ4plex)	0										0.003	0.02837	39.31	2.80218	3	1989.14	-1.94399	68.5325	1
	High	fkMPEMHFk	1	34	21	488514595;444711083;465976382;471403438;478527352;301780028;332836687;426251878;557320190;410974244;545531227;472389063;548527697;554525340;560985551;402893139;507709972;507950111;511901993;512835799;544485172	N-Term(iTRAQ4plex); K2(iTRAQ4plex); K9(iTRAQ4plex)	0										0.003	0.04153	28.24	71.0929	3	1626.89	0.294733	58.8512	1
	High	mPFLSISSPk	1	33	22	444711083;465976382;471403438;478527352;301780028;332836687;488514595;426251878;557320190;410974244;545531227;472389063;431910381;548527697;554525340;560985551;402893139;507709972;507950111;511901993;512835799;544485172	N-Term(iTRAQ4plex); K10(iTRAQ4plex)	0										0.005	0.0625	67.05	0.00799834	2	1394.79	-1.78441	80.0657	0
	High	iSmPEVDLNLkGPk	1	21	15	507950111;444711083;478527352;505856264;301780028;332836687;488514595;426251878;410974244;472389063;431910381;548527697;554525340;402893139;544485172	N-Term(iTRAQ4plex); M3(Oxidation); K11(iTRAQ4plex); K14(iTRAQ4plex)	0										0.005	0.0675	34.79	8.31183	3	1989.14	-2.58836	64.877	1
	High	fSVPGFKAEGPEVDVNLPk	1	15	9	471403438;478527352;301780028;332836687;472389063;554525340;560985551;402893139;511901993	N-Term(iTRAQ4plex); K19(iTRAQ4plex)	0										0.005	0.06588	18.98	492.203	3	2318.26	-0.172797	85.393	1
	High	iSmPDVGLNLkAPk	1	17	10	465976382;478527352;301780028;332836687;410974244;545531227;472389063;560985551;511901993;544485172	N-Term(iTRAQ4plex); M3(Oxidation); K11(iTRAQ4plex); K14(iTRAQ4plex)	0										0.007	0.07774	15.34	562.926	4	1931.13	-5.08195	64.1212	1
	High	fSMPSFkGQGPDVDVNLPk	1	1	1	478527352	N-Term(iTRAQ4plex); K7(iTRAQ4plex); K19(iTRAQ4plex)	0	1.51212	1		1.03473	1		1.34389	1		0.008	0.0885	11.75	2877.96	3	2495.34	2.04644	87.6208	1
149714493	PREDICTED: peripherin isoform X1 [Equus caballus]	5442.98	79.87	2	8	49	498	structural molecule activity	membrane	cell organization and biogenesis		100059208	[GO:0005198]; GO:0003674 [GO:0005882]; GO:0043234; GO:0044430; GO:0032991; GO:0044446; GO:0005575; GO:0044422; GO:0044424; GO:0044464 [GO:0005883]; GO:0005882; GO:0044444; GO:0043234; GO:0044430; GO:0044424; GO:0032991; GO:0044446; GO:0044464; GO:0005575; GO:0044422 [GO:0030424]; GO:0043005; GO:0042995; GO:0097458; GO:0044464; GO:0005575 [GO:0042622]; GO:0060170; GO:0097458; GO:0031090; GO:003125…	1.02994	63	17.0051	0.902963	63	11.1165	0.879611	63	14.7813	467	53.2733	5.35107
	A3	Sequence	# PSMs	# Proteins	# Protein Groups	Protein Group Accessions	Modifications	ΔCn	115/114	115/114 Count	115/114 Variability [%]	116/114	116/114 Count	116/114 Variability [%]	117/114	117/114 Count	117/114 Variability [%]	q-Value	PEP	IonScore	Exp Value	Charge	MH+ [Da]	ΔM [ppm]	RT [min]	# Missed Cleavages
	High	tFGPPPSLSPGAFSYSSSSR	24	3	3	149714493;403296559;426224546	N-Term(iTRAQ4plex)	0										0	9.157e-12	132.95	2.25409e-09	2	2173.07	-0.50529	82.2724	0
	High	lDFSmAEALNQEFLATR	11	2	2	149714493;403296559	N-Term(iTRAQ4plex); M5(Oxidation)	0										0	4.461e-08	97.97	7.43001e-06	2	2116.05	-1.09645	102.401	0
	High	lDFSMAEALNQEFLATR	83	2	2	149714493;403296559	N-Term(iTRAQ4plex)	0										0	8.245e-11	94.99	1.61667e-05	2	2100.06	0.891502	115.584	0
	High	lPSERLDFSMAEALNQEFLATR	9	2	2	149714493;403296559	N-Term(iTRAQ4plex)	0										0	8.51e-09	84.19	0.000206705	3	2682.37	-0.637588	130.12	1
	High	iSVPVHSFASLSIk	26	3	3	149714493;403296559;426224546	N-Term(iTRAQ4plex); K14(iTRAQ4plex)	0										0	6.57e-07	84.01	5.53381e-05	2	1773.05	-0.556517	80.335	0
	High	nLQEAEEWYk	20	13	6	560989338;149714493;17386168;341865569;403296559;426224546	N-Term(iTRAQ4plex); K10(iTRAQ4plex)	0										0	0.0007009	75.1	0.0013621	2	1597.81	-1.0515	67.037	0
	High	nLQEAEEWYkSk	20	13	6	341865569;560989338;149714493;17386168;403296559;426224546	N-Term(iTRAQ4plex); K10(iTRAQ4plex); K12(iTRAQ4plex)	0										0	0.0002196	72.77	0.00278737	2	1957.04	-0.452057	68.6563	1
	High	tTVPEVEPPQDSR	41	1	1	149714493	N-Term(iTRAQ4plex)	0	1.02994	41	7.81578	0.876582	41	9.59179	0.878097	41	8.40436	0	0.0003304	70.77	0.00379028	2	1598.81	-1.16885	48.0775	0
	High	dGLAEDLAALk	1	2	2	149714493;403296559	N-Term(iTRAQ4plex); K11(iTRAQ4plex)	0										0	0.0004905	70.28	0.00362409	2	1403.8	-2.41186	83.4361	0
	High	rQIQSLTcEVDGLR	3	3	3	149714493;403296559;426224546	N-Term(iTRAQ4plex); C8(Carbamidomethyl)	0										0	9.616e-05	69.23	0.00629723	3	1818.96	1.28584	64.8102	1
	High	lLGSASPSSSVR	15	2	2	149714493;403296559	N-Term(iTRAQ4plex)	0										0	0.002186	69.19	0.0054587	2	1304.73	0.715679	48.1108	0
	High	qIQSLTcEVDGLR	4	3	3	149714493;403296559;426224546	N-Term(iTRAQ4plex); C7(Carbamidomethyl)	0										0	0.0002115	66.92	0.0101	2	1662.86	-2.37515	74.1482	0
	High	sNEKQELQELNDR	7	2	2	149714493;403296559	N-Term(iTRAQ4plex)	0										0	0.0007577	66.82	0.00938548	3	1746.87	0.000698122	45.4958	1
	High	rTFGPPPSLSPGAFSYSSSSR	18	3	3	149714493;403296559;426224546	N-Term(iTRAQ4plex)	0										0	1.748e-07	65.58	0.0143582	3	2329.17	-1.07336	72.4498	1
	High	vRFLEQQNAALR	5	2	2	149714493;403296559	N-Term(iTRAQ4plex)	0										0	0.0001726	62.78	0.0191226	3	1588.9	-0.209971	56.7318	1
	High	nLQEAEEWYKSk	8	13	6	560989338;149714493;17386168;341865569;403296559;426224546	N-Term(iTRAQ4plex); K12(iTRAQ4plex)	0										0	1.34e-05	60.94	0.0427083	3	1812.94	0.319328	67.1349	1
	High	eLEEQFALEAGGYQAGAAR	1	3	3	149714493;403296559;426224546	N-Term(iTRAQ4plex)	0										0	0.0004444	60.76	0.037276	3	2154.06	-0.722071	81.5975	0
	High	sKYADLSDAANR	2	3	3	149714493;403296559;426224546	N-Term(iTRAQ4plex)	0										0	0.002309	60.21	0.0403456	2	1454.74	1.68443	26.4079	1
	High	mALDIEIATYR	13	15	6	149714493;17386168;341865569;403296559;426224546;560989338	N-Term(iTRAQ4plex)	0										0	0.0006754	58.62	0.0676141	2	1439.77	-0.115404	83.3959	0
	High	gQEQARADQLcQQELR	1	1	1	149714493	N-Term(iTRAQ4plex); C11(Carbamidomethyl)	0	1.16898	1		1.07383	1		1.24786	1		0	0.0001246	57.71	0.0758237	3	2074.02	-0.969531	45.2083	1
	High	kIESLMDEIEFLk	13	3	3	149714493;403296559;426224546	N-Term(iTRAQ4plex); K1(iTRAQ4plex); K13(iTRAQ4plex)	0										0	0.0001042	54.24	0.101865	3	2027.14	-0.803612	133.043	1
	High	nLQEAEEWyk	9	13	6	560989338;149714493;17386168;341865569;403296559;426224546	N-Term(iTRAQ4plex); Y9(iTRAQ4plex); K10(iTRAQ4plex)	0										0	0.0003291	53.53	0.233937	3	1741.91	-0.628853	56.5824	0
	High	tTVPEVEPPQDSRk	7	1	1	149714493	N-Term(iTRAQ4plex); K14(iTRAQ4plex)	0	0.787412	7	8.48069	0.958388	7	6.93166	0.728271	7	10.0922	0	5.747e-05	51.72	0.332433	3	1871.01	-0.555444	43.2617	1
	High	mALDIEIATYR	3	15	6	560989338;149714493;17386168;341865569;403296559;426224546	N-Term(iTRAQ4plex); M1(Oxidation)	0										0	0.0008836	51.23	0.370813	2	1455.76	-0.0591011	75.3001	0
	High	nGEVVTESQkEQR	7	1	1	149714493	N-Term(iTRAQ4plex); K10(iTRAQ4plex)	0	1.40927	7	23.8428	0.867542	7	8.98432	1.09096	7	5.57622	0	0.0005437	50.72	0.460567	2	1791.94	-0.448935	28.6104	1
	High	sNEkQELQELNDR	7	2	2	149714493;403296559	N-Term(iTRAQ4plex); K4(iTRAQ4plex)	0										0	0.0001897	50.72	0.464828	2	1890.98	0.775943	31.7279	1
	High	mALDIEIATYRk	4	15	6	149714493;17386168;341865569;403296559;426224546;560989338	N-Term(iTRAQ4plex); K12(iTRAQ4plex)	0										0	0.0003302	50.42	0.320186	3	1711.97	0.565754	74.6445	1
	High	aQYESIAAkNLQEAEEWYk	3	3	3	149714493;403296559;426224546	N-Term(iTRAQ4plex); K9(iTRAQ4plex); K19(iTRAQ4plex)	0										0	4.437e-05	49.86	0.55063	3	2703.4	-0.921336	100.175	1
	High	skYADLSDAANR	6	3	3	149714493;403296559;426224546	N-Term(iTRAQ4plex); K2(iTRAQ4plex)	0										0	0.0006023	49.05	0.643376	3	1598.84	0.714897	29.0514	1
	High	yADLSDAANRNHEALR	8	3	3	149714493;403296559;426224546	N-Term(iTRAQ4plex)	0										0	0.001153	48.59	0.631624	4	1959.97	-1.13219	47.7075	1
	High	qLRELEEQFALEAGGYQAGAAR	3	3	3	149714493;403296559;426224546	N-Term(iTRAQ4plex)	0										0	3.821e-06	47.81	0.89721	3	2551.3	-1.80407	93.9025	1
	High	mALDIEIATyR	4	15	6	560989338;149714493;17386168;341865569;403296559;426224546	N-Term(iTRAQ4plex); Y10(iTRAQ4plex)	0										0	0.002495	46.25	1.10596	3	1583.87	-1.31571	74.0032	0
	High	vQVERDGLAEDLAALk	1	2	2	149714493;403296559	N-Term(iTRAQ4plex); K16(iTRAQ4plex)	0										0	0.0001365	45.76	0.807624	3	2015.13	-1.57991	81.5412	1
	High	fLEQQNAALRGELSQAR	9	2	2	149714493;403296559	N-Term(iTRAQ4plex)	0										0	0.0003591	43.9	2.00195	2	2075.11	0.0556907	70.1491	1
	High	tFGPPPSLSPGAFSySSSSR	3	3	3	149714493;403296559;426224546	N-Term(iTRAQ4plex); Y15(iTRAQ4plex)	0										0	0.0003803	40.4	4.81268	3	2317.17	0.0945459	72.2811	0
	High	aGAGALLRLPSER	5	2	2	149714493;403296559	N-Term(iTRAQ4plex)	0										0	0.0004714	39.73	2.57941	3	1454.85	-1.32294	60.6014	1
	High	mALDIEIATYRk	1	15	6	149714493;17386168;341865569;403296559;426224546;560989338	N-Term(iTRAQ4plex); M1(Oxidation); K12(iTRAQ4plex)	0										0	0.0002522	36.91	8.33281	3	1727.96	-0.664713	65.2713	1
	High	qIQSLTcEVDGLRGTNEALLR	1	3	3	149714493;403296559;426224546	N-Term(Gln->pyro-Glu); C7(Carbamidomethyl)	0										0	0.0009042	36.42	12.316	2	2356.19	-0.506093	99.0335	1
	High	nLQEAEEWykSk	1	13	6	560989338;149714493;17386168;341865569;403296559;426224546	N-Term(iTRAQ4plex); Y9(iTRAQ4plex); K10(iTRAQ4plex); K12(iTRAQ4plex)	0										0	0.0009025	36.02	11.6705	3	2101.14	-2.23429	44.3185	1
	High	dIRAQYESIAAk	1	3	3	149714493;403296559;426224546	N-Term(iTRAQ4plex); K12(iTRAQ4plex)	0										0	0.0007884	35.76	10.9875	3	1652.92	-0.764936	55.8959	1
	High	qIQSLTcEVDGLRGTNEALLR	2	3	3	149714493;403296559;426224546	N-Term(iTRAQ4plex); C7(Carbamidomethyl)	0										0	2.623e-05	34.86	16.7923	3	2517.32	-1.64719	84.1086	1
	High	fSSSRLLGSASPSSSVR	1	2	2	149714493;403296559	N-Term(iTRAQ4plex)	0										0	4.297e-05	34.21	19.713	3	1868.99	-1.01247	57.1843	1
	High	rTFGPPPSLSPGAFSySSSSR	9	3	3	149714493;403296559;426224546	N-Term(iTRAQ4plex); Y16(iTRAQ4plex)	0										0	7.028e-06	33.11	26.6019	3	2473.27	-2.00288	46.8127	1
	High	aDQLcQQELR	1	2	2	149714493;403296559	N-Term(iTRAQ4plex); C5(Carbamidomethyl)	0										0.001	0.005047	50.65	0.313152	2	1404.7	-0.370573	44.8066	0
	High	fLEQQNAALR	7	2	2	149714493;403296559	N-Term(iTRAQ4plex)	0										0.001	0.005295	47.7	0.812339	2	1333.73	-0.16028	56.6832	0
	High	kDVDDATLSR	1	3	3	149714493;403296559;426224546	N-Term(iTRAQ4plex); K1(iTRAQ4plex)	0										0.001	0.002843	46.54	1.13813	3	1407.76	-2.36622	20.8701	1
	High	eDAEHNLVLFR	1	3	3	149714493;403296559;426224546	N-Term(iTRAQ4plex)	0										0.001	0.004716	46.13	1.15467	3	1486.77	-1.42373	63.3342	0
	High	hLREYQELLNVk	17	4	4	149714493;17386168;403296559;426224546	N-Term(iTRAQ4plex); K12(iTRAQ4plex)	0										0.001	0.004987	46.09	0.647799	2	1830.05	-0.51848	73.1581	1
	High	yADLSDAANR	2	3	3	149714493;403296559;426224546	N-Term(iTRAQ4plex); Y1(iTRAQ4plex)	0										0.001	0.003553	45.65	1.18568	3	1383.71	-0.397209	38.6315	0
	High	nLQEAEEWYK	4	13	6	560989338;149714493;17386168;341865569;403296559;426224546	N-Term(iTRAQ4plex)	0										0.001	0.007014	36.74	6.30458	2	1453.71	-1.31527	66.4552	0
	High	sELDKSSTHSY	1	1	1	149714493	N-Term(iTRAQ4plex)	0										0.001	0.004718	35.22	7.27452	3	1397.67	-0.448684	29.312	1
	High	fANFIEkVR	8	2	2	149714493;403296559	N-Term(iTRAQ4plex); K7(iTRAQ4plex)	0										0.001	0.006591	33.38	14.0131	3	1411.83	-1.50322	70.6421	1
	High	gELSQARGQEQAR	3	1	1	149714493	N-Term(iTRAQ4plex)	0	1.2722	3	12.796	1.04381	3	7.71977	1.21858	3	0.931046	0.001	0.004437	33.19	25.8468	3	1573.81	-1.96829	27.2588	1
	High	qAkQEMNESR	1	3	3	149714493;403296559;426224546	N-Term(iTRAQ4plex); K3(iTRAQ4plex)	0										0.001	0.006844	20.18	457.887	3	1508.77	-0.83853	21.676	1
	High	dVDDATLSRLELER	2	3	3	149714493;403296559;426224546	N-Term(iTRAQ4plex)	0										0.001	0.005276	18.64	738.215	3	1775.92	-0.73412	69.5272	1
	High	aQYESIAAk	7	6	5	149714493;403296559;426224546;388453259;478507594	N-Term(iTRAQ4plex); K9(iTRAQ4plex)	0										0.002	0.01876	53.94	0.166732	2	1268.71	-2.87656	44.1819	0
	High	yADLSDAANR	10	3	3	149714493;403296559;426224546	N-Term(iTRAQ4plex)	0										0.002	0.01109	53.4	0.142443	2	1239.61	-0.841198	48.1346	0
	High	eYQELLNVk	2	4	4	149714493;17386168;403296559;426224546	N-Term(iTRAQ4plex); K9(iTRAQ4plex)	0										0.002	0.01695	53.01	0.204262	2	1423.8	-2.40966	68.9154	0
	High	rELELLGR	1	2	2	149714493;403296559	N-Term(iTRAQ4plex)	0										0.002	0.02293	49.11	0.397421	3	1129.68	-1.58534	49.8936	1
	High	nGEVVTESQKEQR	1	1	1	149714493	N-Term(iTRAQ4plex)	0	0.834684	1		1.03343	1		1.38412	1		0.002	0.01251	40.34	4.54941	3	1647.84	-0.674137	24.0384	1
	High	kLLEGEESR	3	16	7	560989338;149714493;17386168;341865569;403296559;426224546;194211344	N-Term(iTRAQ4plex); K1(iTRAQ4plex)	0										0.002	0.01345	38.95	5.39875	3	1348.77	0.198378	20.4949	1
	High	aQyESIAAk	2	6	5	149714493;403296559;426224546;388453259;478507594	N-Term(iTRAQ4plex); Y3(iTRAQ4plex); K9(iTRAQ4plex)	0										0.003	0.02914	22.51	198.232	3	1412.81	0.033956	23.3215	0
	High	aSVSSTSYR	2	1	1	149714493	N-Term(iTRAQ4plex)	0	0.66533	2	14.3765	1.07957	2	13.9051	0.703812	2	16.8197	0.005	0.06129	50.82	0.2387	2	1101.57	1.4743	28.0052	0
	High	aSVSSTSYRR	1	1	1	149714493	N-Term(iTRAQ4plex)	0	0.955364	1		1.01923	1		0.892309	1		0.006	0.07402	23.81	192.419	3	1257.67	0.758914	25.5636	1
	High	dVDDATLSR	1	3	3	149714493;403296559;426224546	N-Term(iTRAQ4plex)	0										0.008	0.08484	38.89	4.26896	2	1135.57	-1.2721	38.2859	0
545226584	PREDICTED: LOW QUALITY PROTEIN: plectin [Equus caballus]	5414.75	36.92	1	47	175	583					100147640		1.1758	139	21.0241	0.981739	139	11.5427	1.16492	139	20.4854	4984	563.163	5.68115
	A3	Sequence	# PSMs	# Proteins	# Protein Groups	Protein Group Accessions	Modifications	ΔCn	115/114	115/114 Count	115/114 Variability [%]	116/114	116/114 Count	116/114 Variability [%]	117/114	117/114 Count	117/114 Variability [%]	q-Value	PEP	IonScore	Exp Value	Charge	MH+ [Da]	ΔM [ppm]	RT [min]	# Missed Cleavages
	High	dLLQPEVAVALLEAQAGTGHIIDPATSAR	20	2	2	478537935;545226584	N-Term(iTRAQ4plex)	0										0	1.434e-09	107.01	6.02932e-07	3	3100.67	-0.802148	119.839	0
	High	vQSGSESVIQEYVDLR	4	10	2	533164249;545226584	N-Term(iTRAQ4plex)	0										0	2.473e-08	99.59	6.00742e-06	2	1953	-0.46318	85.914	0
	High	lRELAEEDLAQQR	6	2	2	478537935;545226584	N-Term(iTRAQ4plex)	0										0	6.368e-08	93.35	2.32819e-05	3	1714.92	-0.711205	60.751	1
	High	lLDAQLSTGGIVDPSk	4	5	3	478537935;533164249;545226584	N-Term(iTRAQ4plex); K16(iTRAQ4plex)	0										0	1.21e-05	92.65	1.59657e-05	2	1902.08	-0.270599	80.3983	0
	High	rQEQIQAMVLADSR	4	1	1	545226584	N-Term(iTRAQ4plex)	0	0.969609	4	7.14243	0.980609	4	8.2249	1.01401	4	13.3883	0	8.424e-08	87.75	9.36966e-05	2	1788.95	-0.837336	60.1541	1
	High	gTNVIAGVWLEEAGQk	6	1	1	545226584	N-Term(iTRAQ4plex); K16(iTRAQ4plex)	0	1.12812	6	28.548	1.00115	6	16.9259	1.07219	6	23.1307	0	1.205e-07	85.63	0.000129861	2	1960.07	-1.1266	88.1502	0
	High	aLVPAAELLESGVIDHNLYR	16	1	1	545226584	N-Term(iTRAQ4plex)	0	1.29073	16	12.3711	1.01726	16	10.9861	1.20861	16	20.8494	0	3.659e-08	83.87	0.000183336	3	2324.27	-0.913858	110.461	0
	High	gYYSPYSVSGSGSTAGSR	1	5	3	478537935;533164249;545226584	N-Term(iTRAQ4plex)	0										0	2.348e-07	82.41	0.000122763	2	1926.89	-1.12328	54.3791	0
	High	qRSQVEEELFSLR	1	1	1	545226584	N-Term(Gln->pyro-Glu)	0										0	4.706e-06	82.25	0.000251464	2	1603.81	-0.982973	87.0059	1
	High	lQEVGILSTEELQR	4	1	1	545226584	N-Term(iTRAQ4plex)	0	1.10025	4	10.335	1.03513	4	0.991734	1.12085	4	9.44692	0	8.92e-06	80.78	0.000384271	2	1758.97	-2.09046	81.1826	0
	High	qRQLAEEDAAR	2	7	2	478537935;545226584	N-Term(Gln->pyro-Glu)	0										0	0.0005898	80.73	0.000232371	2	1269.62	-0.0477614	37.9286	1
	High	qRQLEMSAEAER	1	10	3	478537935;533164249;545226584	N-Term(Gln->pyro-Glu)	0										0	2.361e-05	80.71	0.000167461	2	1430.67	-1.00514	49.4489	1
	High	aALAHSEEIAASQATAVk	8	1	1	545226584	N-Term(iTRAQ4plex); K18(iTRAQ4plex)	0	1.26241	8	21.8746	0.987685	8	17.7097	1.31764	8	27.2055	0	7.363e-05	79.88	0.000441677	3	2056.13	-0.73558	57.5169	0
	High	sSSVGSSSSYPISPAVTR	2	1	1	545226584	N-Term(iTRAQ4plex)	0	2.21374	2	8.32642	1.13805	2	7.12241	2.32934	2	11.4005	0	1.966e-09	78.88	0.000667032	2	1912.97	-0.888191	55.49	0
	High	eSADPLGAWLQDAk	2	1	1	545226584	N-Term(iTRAQ4plex); K14(iTRAQ4plex)	0	1.06828	2	27.0544	0.98338	2	2.1112	1.09002	2	23.4707	0	2.065e-05	77.11	0.00103454	2	1788.93	-1.25508	91.9324	0
	High	lLEAQIATGGVIDPVHSHR	3	4	2	545226584;545226580	N-Term(iTRAQ4plex)	0										0	7.388e-08	77.05	0.0007523	3	2157.19	-1.99118	54.4935	0
	High	qRQLAAEEEQR	2	5	3	478537935;533164249;545226584	N-Term(Gln->pyro-Glu)	0										0	0.0004314	76.94	0.000647283	2	1340.65	-0.409908	38.506	1
	High	qRGGAEGELQALR	3	10	3	478537935;533164249;545226584	N-Term(Gln->pyro-Glu)	0										0	4.764e-06	75.87	0.00117036	2	1367.7	-1.24806	55.8805	1
	High	vLALPEPSPAAPTLR	4	2	2	478537935;545226584	N-Term(iTRAQ4plex)	0										0	0.0002253	74.88	0.000649928	2	1675.98	-0.89107	79.5858	0
	High	aVTGYkDPYTGEQISLFQAMk	26	2	2	478537935;545226584	N-Term(iTRAQ4plex); K6(iTRAQ4plex); K21(iTRAQ4plex)	0										0	5.085e-07	74.58	0.00158498	3	2779.47	-0.729468	90.588	1
	High	lSAEAEkVLALPEPSPAAPTLR	4	2	2	478537935;545226584	N-Term(iTRAQ4plex); K7(iTRAQ4plex)	0										0	6.683e-08	74.16	0.000483876	3	2548.46	-0.654418	89.2744	1
	High	lLDAQLATGGIVDPR	1	11	3	478537935;533164249;545226584	N-Term(iTRAQ4plex)	0										0	0.001631	74.06	0.00134147	2	1682.95	-1.4365	84.571	0
	High	vDGAEWGVDLPSVEAQLGSHR	1	1	1	545226584	N-Term(iTRAQ4plex)	0	1.19154	1		0.855719	1		1.17707	1		0	7.528e-08	71.92	0.00336927	3	2366.19	0.339925	92.6883	0
	High	qRQLAAEEEQR	1	5	3	478537935;533164249;545226584	N-Term(iTRAQ4plex)	0										0	0.0001576	71.2	0.00373144	3	1501.78	0.593245	26.8535	1
	High	aRQEELYSELQAR	2	2	2	478537935;545226584	N-Term(iTRAQ4plex)	0										0	1.148e-06	71	0.00420387	3	1736.91	0.483331	54.9728	1
	High	gFFDPNTHENLTYLQLLER	6	13	4	478537935;533164249;545226584;545226580	N-Term(iTRAQ4plex)	0										0	2.217e-08	70.85	0.00448026	3	2451.24	0.532506	107.069	0
	High	lLFNDVQTLk	1	6	3	478537935;533164249;545226584	N-Term(iTRAQ4plex); K10(iTRAQ4plex)	0										0	0.002014	70.82	0.00189047	2	1478.88	-0.742626	80.9398	0
	High	sIITYVSSLYDAMPR	5	12	3	478537935;533164249;545226584	N-Term(iTRAQ4plex)	0										0	7.091e-05	70.65	0.0045017	3	1859.97	0.191624	116.13	0
	High	lQHEAAAATQk	4	1	1	545226584	N-Term(iTRAQ4plex); K11(iTRAQ4plex)	0	1.21024	4	31.4549	0.874304	4	19.0686	1.21038	4	35.911	0	0.0006751	70.39	0.00376411	2	1455.82	-0.498844	32.0173	0
	High	qEQIQAMVLADSR	1	1	1	545226584	N-Term(iTRAQ4plex)	0	1.17502	1		0.95042	1		1.07567	1		0	2.056e-05	70.27	0.00473444	2	1632.85	-0.515552	70.0757	0
	High	lAEVEAALEk	1	10	3	478537935;533164249;545226584	N-Term(iTRAQ4plex); K10(iTRAQ4plex)	0										0	0.001111	69.98	0.00425549	2	1360.79	-1.79937	76.5629	0
	High	qLEMSAEAERLk	3	11	3	478537935;533164249;545226584	N-Term(iTRAQ4plex); K12(iTRAQ4plex)	0										0	0.0001039	69.94	0.00525987	3	1692.92	-1.62336	55.8855	1
	High	aGVAAPVTQVTQVTLQSTQR	1	1	1	545226584	N-Term(iTRAQ4plex)	0	1.44107	1		1.07021	1		1.21092	1		0	2.011e-06	69.27	0.00383568	3	2199.22	-0.127216	74.5966	0
	High	rVDGAEWGVDLPSVEAQLGSHR	3	1	1	545226584	N-Term(iTRAQ4plex)	0	1.20345	3	5.03492	0.981739	3	0.0463699	1.14822	3	2.40203	0	1.321e-07	68.97	0.00696115	4	2522.29	0.706777	71.6722	1
	High	aVTGyKDPYSGTTISLFQAMk	25	5	3	478537935;533164249;545226584	N-Term(iTRAQ4plex); Y5(iTRAQ4plex); K21(iTRAQ4plex)	0										0	2.07e-08	68.65	0.00595348	3	2710.44	-2.28461	94.9317	1
	High	aAAGkAELELELGR	5	1	1	545226584	N-Term(iTRAQ4plex); K5(iTRAQ4plex)	0	1.30168	5	9.08365	1.02004	5	11.091	1.34106	5	12.4634	0	2.11e-05	68.57	0.00367431	2	1715.99	2.66834	63.5284	1
	High	ySELTTLTSQYIk	3	6	3	478537935;533164249;545226584	N-Term(iTRAQ4plex); K13(iTRAQ4plex)	0										0	0.0001795	67.71	0.00786114	2	1835	-0.860105	86.5952	0
	High	gIYQSLEGAVQAGQLk	1	10	3	478537935;533164249;545226584	N-Term(iTRAQ4plex); K16(iTRAQ4plex)	0										0	2.326e-06	67.04	0.00703838	3	1950.09	-0.015075	86.2789	0
	High	aQAEQEAQELQR	4	1	1	545226584	N-Term(iTRAQ4plex)	0	1.28311	4	7.42193	1.02315	4	12.1894	1.25128	4	4.20961	0	0.0001727	66.44	0.0100552	2	1544.78	-0.923817	41.6419	0
	High	sLSAIYLEkLk	5	11	3	478537935;533164249;545226584	N-Term(iTRAQ4plex); K9(iTRAQ4plex); K11(iTRAQ4plex)	0										0	0.0006001	66.19	0.000981749	2	1697.05	-2.11647	58.6738	1
	High	gGELVYTDSEAR	2	11	3	478537935;533164249;545226584	N-Term(iTRAQ4plex)	0										0	0.0002352	65.62	0.00920497	2	1440.71	-2.43388	46.2911	0
	High	gGAEGELQALR	3	10	3	478537935;533164249;545226584	N-Term(iTRAQ4plex)	0										0	0.0008068	63.7	0.0191018	2	1244.67	-0.520831	52.4612	0
	High	qkAQVEQELTTLR	3	5	3	478537935;533164249;545226584	N-Term(Gln->pyro-Glu); K2(iTRAQ4plex)	0										0	6.82e-05	63.54	0.0201976	2	1670.92	-1.06239	75.506	1
	High	qRQLAEEDAAR	2	7	2	478537935;545226584	N-Term(iTRAQ4plex)	0										0	0.0001372	63.32	0.0206665	3	1430.75	-0.486014	26.3844	1
	High	yASGPTSSLGGPESAVA	1	2	2	478537935;545226584	N-Term(iTRAQ4plex)	0										0	0.002616	62.45	0.0226558	2	1694.84	-0.101262	68.405	0
	High	sSIAGLLLkPANEk	5	1	1	545226584	N-Term(iTRAQ4plex); K9(iTRAQ4plex); K14(iTRAQ4plex)	0	0.879395	5	7.15173	0.966639	5	10.6471	0.908049	5	5.48119	0	0.0006408	62.38	0.00230975	3	1873.15	0.243722	69.8221	1
	High	lQLEETDHQkSILDEELQR	1	5	3	478537935;533164249;545226584	N-Term(iTRAQ4plex); K10(iTRAQ4plex)	0										0	1.738e-06	61.27	0.0371197	3	2612.37	-0.918459	54.7993	1
	High	rPELEDSTLR	2	5	3	478537935;533164249;545226584	N-Term(iTRAQ4plex)	0										0	0.002677	61.12	0.0350012	3	1359.73	-1.17948	40.216	1
	High	qRGGAEGELQALR	5	10	3	478537935;533164249;545226584	N-Term(iTRAQ4plex)	0										0	0.0006117	61.06	0.037285	3	1528.83	-0.952808	44.609	1
	High	aLQALEEFRLQAEEAER	5	1	1	545226584	N-Term(iTRAQ4plex)	0	1.13148	5	6.66458	0.982995	5	3.01492	1.07887	5	1.73451	0	0.0002243	60.48	0.049437	2	2147.12	-0.24083	92.6565	1
	High	gYLNkDTHDQLSEPSEVR	2	3	2	478537935;545226584	N-Term(iTRAQ4plex); K5(iTRAQ4plex)	0										0	1.914e-06	60.28	0.0505158	3	2376.21	0.756268	34.4616	1
	High	sQVEEELFSLR	3	1	1	545226584	N-Term(iTRAQ4plex)	0	1.62098	3	12.2985	0.926007	3	17.1708	1.52482	3	12.4233	0	0.001642	59.97	0.0496755	3	1480.78	-0.173276	84.3232	0
	High	gLVGPELHDR	3	12	3	478537935;533164249;545226584	N-Term(iTRAQ4plex)	0										0	0.001361	59.82	0.0486364	3	1236.68	-1.2488	42.2029	0
	High	qRSQVEEELFSLR	1	1	1	545226584	N-Term(iTRAQ4plex)	0	1.19748	1		0.972973	1		1.12687	1		0	1.312e-06	59.7	0.0563044	3	1764.93	-1.32203	74.5696	1
	High	aRTDEGQLSPATR	3	1	1	545226584	N-Term(iTRAQ4plex)	0	1.11841	3	41.1292	0.926574	3	12.1638	0.980746	3	22.8242	0	0.0002173	59.62	0.0543297	3	1545.81	2.25093	30.7731	1
	High	rLAEDEAFQR	5	10	3	478537935;533164249;545226584	N-Term(iTRAQ4plex)	0										0	0.0005855	59.35	0.0549575	3	1378.72	0.600413	41.4513	1
	High	qLAEAHAQAkAQAEQEAQELQR	1	1	1	545226584	N-Term(iTRAQ4plex); K10(iTRAQ4plex)	0	1.08293	1		1.01975	1		0.96085	1		0	2.999e-08	58.01	0.0800425	4	2736.42	-2.29291	46.2876	1
	High	sVREVAEVDAVR	5	1	1	545226584	N-Term(iTRAQ4plex)	0	1.11803	5	20.9167	1.01354	5	9.39225	1.10319	5	8.22838	0	0.0002977	57.84	0.0699982	2	1473.81	-0.902754	45.8752	1
	High	vTLVQTLEIQR	6	7	2	478537935;545226584	N-Term(iTRAQ4plex)	0										0	0.001307	55.98	0.0562929	2	1443.86	-0.277455	77.6898	0
	High	sELELTLGkLEQVR	7	10	3	478537935;533164249;545226584	N-Term(iTRAQ4plex); K9(iTRAQ4plex)	0										0	0.0001457	55.71	0.0522479	2	1903.1	-3.03584	88.4136	1
	High	gFFDPNTEENLTYLQLMER	3	13	3	478537935;533164249;545226584	N-Term(iTRAQ4plex)	0										0	9.716e-06	55.31	0.110808	2	2461.18	-0.503911	109.161	0
	High	yLQDLLAWVEENQR	1	6	3	478537935;533164249;545226584	N-Term(iTRAQ4plex)	0										0	0.0005203	54.39	0.194185	3	1920.99	-0.078558	129.516	0
	High	aGIVGPELHEk	4	12	3	478537935;533164249;545226584	N-Term(iTRAQ4plex); K11(iTRAQ4plex)	0										0	0.0007738	54.08	0.151364	3	1437.83	-0.374624	44.9236	0
	High	lSFSGLRAPVPASELLASR	5	1	1	545226584	N-Term(iTRAQ4plex)	0	1.1758	5	1.06844	1.03311	5	3.77182	1.26473	5	3.67041	0	9.49e-09	53.45	0.102259	3	2115.2	-1.05557	90.4448	1
	High	sGLVGPELHEk	4	3	1	545226584	N-Term(iTRAQ4plex); K11(iTRAQ4plex)	0										0	0.0003342	53.03	0.201081	3	1453.82	-0.437903	44.0249	0
	High	lGFHLPLEVAYQR	8	10	3	478537935;533164249;545226584	N-Term(iTRAQ4plex)	0										0	0.0004368	52.83	0.223377	2	1686.94	-1.21384	87.4032	0
	High	tLQEEHVAVAQLR	1	2	2	478537935;545226584	N-Term(iTRAQ4plex)	0										0	0.0002761	52.46	0.246251	3	1637.91	-0.472503	53.5777	0
	High	lRAETEQGEQQR	3	10	3	478537935;533164249;545226584	N-Term(iTRAQ4plex)	0										0	0.0004697	52.24	0.287392	3	1588.82	-0.237507	27.1884	1
	High	qVQVALETAQR	5	6	3	478537935;533164249;545226584	N-Term(iTRAQ4plex)	0										0	0.001485	51.71	0.259945	2	1386.78	-0.822655	51.4774	0
	High	qLAEAHAQAk	4	11	3	478537935;533164249;545226584	N-Term(iTRAQ4plex); K10(iTRAQ4plex)	0										0	0.000733	51.36	0.273853	3	1354.77	-0.62756	26.1976	0
	High	eLAEEDLAQQR	2	2	2	478537935;545226584	N-Term(iTRAQ4plex)	0										0	0.001045	50.56	0.355545	2	1445.73	-0.785651	50.0684	0
	High	qkAQVEQELTTLR	1	5	3	478537935;533164249;545226584	N-Term(iTRAQ4plex); K2(iTRAQ4plex)	0										0	0.000231	50.5	0.255568	2	1832.05	-0.675076	60.5157	1
	High	akLEQLFQDEVAk	4	10	3	478537935;533164249;545226584	N-Term(iTRAQ4plex); K2(iTRAQ4plex); K13(iTRAQ4plex)	0										0	0.0005849	50.31	0.22364	2	1951.12	-2.07291	60.5386	1
	High	aQVEQELTTLR	2	5	3	478537935;533164249;545226584	N-Term(iTRAQ4plex)	0										0	0.001323	49.48	0.493845	2	1431.79	-0.950611	63.0163	0
	High	lLEAQIATGGVIDPVHSHRVPVEVAYQR	39	3	2	545226584;545226580	N-Term(iTRAQ4plex)	0										0	1.712e-06	49.24	0.261316	4	3198.75	0.33867	96.8939	1
	High	aVTGYRDPYTEQTISLFQAMk	7	7	3	478537935;533164249;545226584	N-Term(iTRAQ4plex); K21(iTRAQ4plex)	0										0	0.0006681	48.72	0.704231	3	2707.4	-0.0948006	96.7054	1
	High	aETEQGEQQRQLLEEELAR	1	10	3	478537935;533164249;545226584	N-Term(iTRAQ4plex)	0										0	9.84e-07	48.5	0.750593	3	2401.2	-1.1899	66.5534	1
	High	lEEQAAQHkADIEER	1	5	3	478537935;533164249;545226584	N-Term(iTRAQ4plex); K9(iTRAQ4plex)	0										0	1.368e-05	48.36	0.797484	3	2055.07	-0.96027	32.5253	1
	High	aVTGYkDPYSGTTISLFQAmk	3	5	3	478537935;533164249;545226584	N-Term(iTRAQ4plex); K6(iTRAQ4plex); M20(Oxidation); K21(iTRAQ4plex)	0										0	0.0001313	47.53	0.927201	3	2726.44	-3.04773	79.9936	1
	High	qRQLEMSAEAER	1	10	3	478537935;533164249;545226584	N-Term(iTRAQ4plex)	0										0	0.0003033	47.47	0.748886	3	1591.79	-2.33742	36.5905	1
	High	aLVPAAELLESGVIDHNLyR	5	1	1	545226584	N-Term(iTRAQ4plex); Y19(iTRAQ4plex)	0	1.02412	5	7.51654	0.789844	5	4.66006	0.861165	5	7.70227	0	4.499e-05	47.11	0.477789	4	2468.38	1.2556	111.444	0
	High	lLEAQIATGGIIDPVHSHRVPVEVAYQR	15	2	2	545226584;545226580	N-Term(iTRAQ4plex)	0										0	9.225e-06	46.54	0.450958	4	3212.76	-0.734461	108.98	1
	High	fLEVQYLTGGLIEPDVPGRVPLDEALQR	7	2	2	478537935;545226584	N-Term(iTRAQ4plex)	0										0	3.369e-06	46.26	0.642725	3	3268.77	-0.91882	120.379	1
	High	qRELAEQELEk	2	5	3	478537935;533164249;545226584	N-Term(iTRAQ4plex); K11(iTRAQ4plex)	0										0	0.001509	45.2	1.40164	3	1660.91	1.20334	43.3909	1
	High	qLAEAHAQAkAQAEQEAQELQR	1	1	1	545226584	N-Term(Gln->pyro-Glu); K10(iTRAQ4plex)	0	0.967874	1		1.03584	1		1.01768	1		0	2.251e-05	44.93	1.68875	3	2575.29	-1.43149	69.7462	1
	High	aGIVGPELHEkLLSAEk	2	12	3	545226584;478537935;533164249	N-Term(iTRAQ4plex); K11(iTRAQ4plex); K17(iTRAQ4plex)	0										0	0.0005197	44.85	0.272287	4	2223.31	-0.369288	52.7229	1
	High	qMEEEkQQLVASMEEAR	1	1	1	545226584	N-Term(iTRAQ4plex); K6(iTRAQ4plex)	0	1.72202	1		1.00134	1		1.43512	1		0	3.9e-06	44.61	1.64381	3	2324.14	-0.883307	77.5777	1
	High	lQHEAAAATQkR	1	1	1	545226584	N-Term(iTRAQ4plex); K11(iTRAQ4plex)	0	1.02992	1		0.843473	1		1.04107	1		0	0.0002559	44.54	1.08373	3	1611.91	-1.47177	20.1702	1
	High	lRLQAEEVAQQk	4	10	3	478537935;533164249;545226584	N-Term(iTRAQ4plex); K12(iTRAQ4plex)	0										0	0.0006651	44.09	0.901199	3	1700.99	-0.58414	50.7231	1
	High	sLESLYSFVAAATk	2	1	1	545226584	N-Term(iTRAQ4plex); K14(iTRAQ4plex)	0	1.22541	2	29.7815	1.09703	2	3.31076	1.2057	2	16.5273	0	0.001313	44.06	1.74311	3	1774.98	-0.597521	112.172	0
	High	lAEVEAALEkQR	4	10	3	478537935;533164249;545226584	N-Term(iTRAQ4plex); K10(iTRAQ4plex)	0										0	0.0008756	43.69	1.17681	3	1644.95	-1.25645	71.9736	1
	High	skEQAELEAxR	3	1	1	545226584	N-Term(iTRAQ4plex); K2(iTRAQ4plex); X10(M)	0	1.42978	3	5.46311	0.994064	3	12.8176	1.41261	3	8.89565	0	0.002634	43.67	2.21173	2	1579.84	1.29796	30.9245	1
	High	lkAEAELLQQQk	1	10	3	478537935;533164249;545226584	N-Term(iTRAQ4plex); K2(iTRAQ4plex); K12(iTRAQ4plex)	0										0	0.000467	42.45	0.581663	3	1831.1	-2.60419	43.6962	1
	High	kQITVEELVR	2	12	3	478537935;533164249;545226584	N-Term(iTRAQ4plex); K1(iTRAQ4plex)	0										0	0.00166	40.29	1.25859	3	1502.91	-1.11942	57.5946	1
	High	eSADPLGAWLQDAkR	1	1	1	545226584	N-Term(iTRAQ4plex); K14(iTRAQ4plex)	0	0.877487	1		0.917715	1		1.0604	1		0	9.362e-06	39.76	5.5818	3	1945.04	-0.400299	83.9359	1
	High	vRAEMEVLLASk	2	5	3	478537935;533164249;545226584	N-Term(iTRAQ4plex); K12(iTRAQ4plex)	0										0	0.001076	39.69	2.72199	3	1633.95	-1.01903	59.8943	1
	High	qYINAIKDyELQLVTYk	1	9	2	478537935;545226584	N-Term(iTRAQ4plex); Y9(iTRAQ4plex); K17(iTRAQ4plex)	0										0	0.0001059	39.01	2.61315	3	2534.42	-0.963883	121.911	1
	High	vQSGSESVIQEyVDLR	1	10	2	533164249;545226584	N-Term(iTRAQ4plex); Y12(iTRAQ4plex)	0										0	1.451e-05	38.73	7.21033	3	2097.11	0.720587	75.9591	0
	High	qELEAELAkVR	1	7	2	478537935;545226584	N-Term(iTRAQ4plex); K9(iTRAQ4plex)	0										0	0.001654	38.67	3.66232	3	1573.91	-1.15129	60.8005	1
	High	lLEAQIATGGIIDPEESHRLPVEVAYk	3	6	3	478537935;533164249;545226584	N-Term(iTRAQ4plex); K27(iTRAQ4plex)	0										0	0.0002524	37.13	4.00893	4	3236.78	-0.235258	117.122	1
	High	gYFDEEMNRVLADPSDDTk	2	3	3	478537935;545226584;545226580	N-Term(iTRAQ4plex); K19(iTRAQ4plex)	0										0	0.0001814	35.62	8.52376	3	2490.17	-0.250878	81.7081	1
	High	mGIVGPEFkDk	1	13	3	478537935;533164249;545226584	N-Term(iTRAQ4plex); K9(iTRAQ4plex); K11(iTRAQ4plex)	0										0	0.002157	35.52	9.07079	3	1652.94	-0.660634	41.565	1
	High	sHRVPLDVAYAR	3	1	1	545226584	N-Term(iTRAQ4plex)	0	1.00449	3	0.808684	0.940939	3	3.91359	0.948597	3	0.0201401	0	0.001531	35	14.1532	3	1527.85	-1.94623	33.7097	1
	High	yYRESADPLGAWLQDAk	1	1	1	545226584	N-Term(iTRAQ4plex); K17(iTRAQ4plex)	0	1.35426	1		1.22444	1		1.23958	1		0	0.0001278	34.94	18.1367	3	2271.16	-0.849924	91.0703	1
	High	tRYSELTTLTSQYIk	3	6	3	478537935;533164249;545226584	N-Term(iTRAQ4plex); K15(iTRAQ4plex)	0										0	0.0007905	34.14	14.4155	3	2092.15	0.845493	79.5599	1
	High	tSVkDLSEVDSVR	2	1	1	545226584	N-Term(iTRAQ4plex); K4(iTRAQ4plex)	0	1.34675	2	7.13544	0.946675	2	5.59905	1.19053	2	3.22149	0	0.000275	33.53	19.6223	3	1722.94	-1.87248	53.0161	1
	High	lLDAQLSTGGIVDPSkSHR	1	5	3	478537935;533164249;545226584	N-Term(iTRAQ4plex); K16(iTRAQ4plex)	0										0	0.0006007	33.03	14.8889	4	2282.27	-1.96789	50.1099	1
	High	rDENSGQLLLPLSDAR	1	1	1	545226584	N-Term(iTRAQ4plex)	0	1.00059	1		0.929428	1		1.07553	1		0	0.001546	30.01	52.7798	3	1928.03	-1.11879	66.7375	1
	High	tLLQGSGcLAGIYLEESkEk	1	1	1	545226584	N-Term(iTRAQ4plex); C8(Carbamidomethyl); K18(iTRAQ4plex); K20(iTRAQ4plex)	0	1.20126	1		1.08815	1		1.12052	1		0	0.0006412	29.48	38.1258	3	2628.43	1.79082	85.6244	1
	High	kGLVGPELHDR	1	12	3	478537935;533164249;545226584	N-Term(iTRAQ4plex); K1(iTRAQ4plex)	0										0	0.001316	27.67	49.4812	3	1508.88	-0.141236	26.0961	1
	High	aVTGYkDPYTGEQISLFQAmk	4	2	2	478537935;545226584	N-Term(iTRAQ4plex); K6(iTRAQ4plex); M20(Oxidation); K21(iTRAQ4plex)	0										0	0.0004109	26.59	102.444	4	2795.47	1.02341	79.0607	1
	High	tLQEEHVAVAQLREEAER	3	2	2	478537935;545226584	N-Term(iTRAQ4plex)	0										0	0.0006449	21.71	365.941	4	2252.17	-0.994578	46.2023	1
	High	aSFAEkTAQLER	2	10	3	478537935;533164249;545226584	N-Term(iTRAQ4plex); K6(iTRAQ4plex)	0										0	0.001429	20.21	435.379	3	1638.91	1.58388	35.3824	1
	High	vSITEAMHR	1	11	3	478537935;533164249;545226584	N-Term(iTRAQ4plex)	0										0.001	0.004852	74.76	0.00138719	3	1187.64	2.26468	46.4685	0
	High	qLEMSAEAERLk	1	11	3	478537935;533164249;545226584	N-Term(Gln->pyro-Glu); K12(iTRAQ4plex)	0										0.001	0.002746	62.8	0.0248693	2	1531.79	-1.30006	69.909	1
	High	lQAEEVAQQk	2	10	3	478537935;533164249;545226584	N-Term(iTRAQ4plex); K10(iTRAQ4plex)	0										0.001	0.005156	58.41	0.0580361	2	1431.8	-2.29792	42.6654	0
	High	vQMEELGkLk	3	7	2	478537935;545226584	N-Term(iTRAQ4plex); K8(iTRAQ4plex); K10(iTRAQ4plex)	0										0.001	0.005213	57.04	0.0378329	2	1606.95	-2.38969	43.9897	1
	High	qVEEEILALk	2	6	1	545226584	N-Term(iTRAQ4plex); K10(iTRAQ4plex)	0	1.315	2	17.439	0.982916	2	0.0500187	1.38986	2	10.8139	0.001	0.003296	55.28	0.0829672	2	1459.86	-3.21707	81.592	0
	High	qLEMSAEAER	1	11	3	478537935;533164249;545226584	N-Term(iTRAQ4plex)	0										0.001	0.008855	50.84	0.237565	2	1307.64	-0.943542	42.7574	0
	High	lQLEETDHQk	1	5	3	478537935;533164249;545226584	N-Term(iTRAQ4plex); K10(iTRAQ4plex)	0										0.001	0.005577	48.45	0.665059	3	1528.82	-0.192929	26.0499	0
	High	aPVPASELLASR	3	1	1	545226584	N-Term(iTRAQ4plex)	0	1.16941	3	10.1481	0.952709	3	3.70787	1.16492	3	4.68641	0.001	0.003937	47.86	0.61854	2	1354.78	-0.24726	65.7105	0
	High	qRELAEQELEk	1	5	3	478537935;533164249;545226584	N-Term(Gln->pyro-Glu); K11(iTRAQ4plex)	0										0.001	0.005564	47.26	0.844904	2	1499.78	-1.21497	55.7566	1
	High	nLVDNITGQR	4	12	3	478537935;533164249;545226584	N-Term(iTRAQ4plex)	0										0.001	0.009148	45.91	1.11448	2	1273.7	-0.253431	58.1192	0
	High	rAQAEQAALR	3	7	2	478537935;545226584	N-Term(iTRAQ4plex)	0										0.001	0.004836	45.26	1.15811	2	1257.71	-1.30248	25.9747	1
	High	gWLYYEAGQR	1	12	3	478537935;533164249;545226584	N-Term(iTRAQ4plex)	0										0.001	0.007643	44.77	1.16308	2	1386.69	-0.782144	70.7178	0
	High	qRELEQLGR	3	11	3	478537935;533164249;545226584	N-Term(iTRAQ4plex)	0										0.001	0.007515	42.38	2.76557	3	1272.71	-0.383133	37.0863	1
	High	lTAEDLYEAR	2	12	3	478537935;533164249;545226584	N-Term(iTRAQ4plex)	0										0.001	0.004083	40.68	3.74865	2	1324.69	-1.09317	66.0144	0
	High	gLVDkIMVDR	3	6	3	478537935;533164249;545226584	N-Term(iTRAQ4plex); K5(iTRAQ4plex)	0										0.001	0.003946	39.1	4.50365	3	1433.84	-1.38761	64.5221	1
	High	qLAEGTAQQR	3	10	3	478537935;533164249;545226584	N-Term(iTRAQ4plex)	0										0.001	0.006365	38.71	5.68732	2	1245.67	-1.00296	26.2489	0
	High	kASESELER	1	5	3	478537935;533164249;545226584	N-Term(iTRAQ4plex); K1(iTRAQ4plex)	0										0.001	0.005887	38.49	6.56506	3	1336.73	0.643694	15.3064	1
	High	rQAEAELAVR	2	1	1	545226584	N-Term(iTRAQ4plex)	0	0.991835	2	3.88914	0.848104	2	6.44773	0.944865	2	10.7207	0.001	0.005302	38.43	5.61757	3	1286.73	-1.33113	33.4709	1
	High	kQAEEIGEk	1	11	3	478537935;533164249;545226584	N-Term(iTRAQ4plex); K1(iTRAQ4plex); K9(iTRAQ4plex)	0										0.001	0.008991	37.83	5.42779	3	1463.84	0.0283025	16.522	1
	High	fRELAEEAAR	3	11	3	478537935;533164249;545226584	N-Term(iTRAQ4plex)	0										0.001	0.006254	36.44	10.678	2	1335.71	-0.366744	54.496	1
	High	vLQEEAEkMk	2	2	2	478537935;545226584	N-Term(iTRAQ4plex); K8(iTRAQ4plex); K10(iTRAQ4plex)	0										0.001	0.008428	34.69	12.375	3	1636.93	-0.898676	37.1583	1
	High	lkAEVTEAAR	6	5	3	478537935;533164249;545226584	N-Term(iTRAQ4plex); K2(iTRAQ4plex)	0										0.001	0.007059	32.62	14.3612	3	1375.81	-0.306795	44.0991	1
	High	qkQAADAEMEk	1	7	2	478537935;545226584	N-Term(iTRAQ4plex); K2(iTRAQ4plex); K11(iTRAQ4plex)	0										0.001	0.009342	31.75	34.0073	3	1680.89	-2.15758	18.1129	1
	High	kELIPAEEALR	1	4	2	533164249;545226584	N-Term(iTRAQ4plex); K1(iTRAQ4plex)	0										0.001	0.005605	30.97	14.9863	3	1556.92	-1.52525	56.6609	1
	High	rLEEQAAQHk	1	2	2	478537935;545226584	N-Term(iTRAQ4plex); K10(iTRAQ4plex)	0										0.001	0.004243	30.06	40.8045	3	1497.84	-1.07129	17.1922	1
	High	kGWLYYEAGQR	1	12	3	478537935;533164249;545226584	N-Term(iTRAQ4plex); K1(iTRAQ4plex)	0										0.001	0.009091	30.02	51.8084	3	1658.89	-0.852818	44.3959	1
	High	rQVEEEILALk	2	6	1	545226584	N-Term(iTRAQ4plex); K11(iTRAQ4plex)	0	0.80832	2	10.073	1.03786	2	3.35085	0.821418	2	9.99034	0.001	0.003583	28.74	24.8705	3	1615.96	0.4186	54.9557	1
	High	sGRQYDIDEAIAk	1	2	2	478537935;545226584	N-Term(iTRAQ4plex); K13(iTRAQ4plex)	0										0.001	0.005912	28.49	76.4837	3	1753.94	1.53621	36.0848	1
	High	aSESELERQk	1	5	3	478537935;533164249;545226584	N-Term(iTRAQ4plex); K10(iTRAQ4plex)	0										0.001	0.00449	28.27	75.436	3	1464.79	0.388465	19.5285	1
	High	aQAEAQQPMFDALRDELR	4	1	1	545226584	N-Term(iTRAQ4plex)	0	1.2076	4	3.3432	0.987271	4	3.71487	1.14991	4	2.34023	0.001	0.005886	23.57	216.933	3	2233.12	0.644423	83.5631	1
	High	lLAAGkAPQR	1	2	2	478537935;545226584	N-Term(iTRAQ4plex); K6(iTRAQ4plex)	0										0.001	0.006482	22.6	58.5492	3	1312.83	1.33234	22.9769	1
	High	gGELVYTDSEARDVFEk	1	6	3	478537935;533164249;545226584	N-Term(iTRAQ4plex); K17(iTRAQ4plex)	0										0.001	0.002884	21.42	379.763	3	2203.11	0.0733235	70.706	1
	High	iAEQQkAQAEVEGLGk	1	5	3	478537935;533164249;545226584	N-Term(iTRAQ4plex); K6(iTRAQ4plex); K16(iTRAQ4plex)	0.0476										0.001	0.006108	20.07	246.112	3	2131.2	-2.96067	57.6196	1
	High	lLPLTDQAAk	1	3	2	478537935;545226584	N-Term(iTRAQ4plex); K10(iTRAQ4plex)	0										0.002	0.01233	68.14	0.00274251	2	1357.83	-1.59907	63.2846	0
	High	lSIYEALkk	3	6	3	478537935;533164249;545226584	N-Term(iTRAQ4plex); K8(iTRAQ4plex); K9(iTRAQ4plex)	0										0.002	0.01579	67.53	0.000936053	2	1496.94	-3.53363	49.8565	1
	High	sAEVELQSk	2	2	1	545226584	N-Term(iTRAQ4plex); K9(iTRAQ4plex)	0	1.32333	2	20.3441	1.22427	2	16.9599	1.24516	2	14.6774	0.002	0.01393	67.45	0.00784911	2	1278.71	-2.46972	38.7305	0
	High	qLAAEEEQR	3	5	3	478537935;533164249;545226584	N-Term(iTRAQ4plex)	0										0.002	0.01607	57.1	0.0680859	2	1217.62	-1.78741	30.5972	0
	High	eVAEVDAVR	3	1	1	545226584	N-Term(iTRAQ4plex)	0	1.25273	3	17.9382	0.914906	3	7.01129	1.13738	3	20.2435	0.002	0.01245	56.56	0.0894746	2	1131.61	-1.03967	43.5166	0
	High	gLLSAEVAR	1	4	2	478537935;545226584	N-Term(iTRAQ4plex)	0										0.002	0.01223	50	0.459168	2	1059.63	-1.79322	52.4316	0
	High	sVSLFQALk	2	1	1	545226584	N-Term(iTRAQ4plex); K9(iTRAQ4plex)	0	0.88638	2	26.0092	1.16029	2	27.5051	0.916555	2	24.5486	0.002	0.01652	49.4	0.239172	2	1280.78	-0.487079	77.0878	0
	High	qLLEEELAR	2	10	3	478537935;533164249;545226584	N-Term(iTRAQ4plex)	0										0.002	0.01505	48.58	0.642487	2	1244.7	-0.515611	63.5373	0
	High	lSVAAQEAAR	3	10	3	478537935;533164249;545226584	N-Term(iTRAQ4plex)	0										0.002	0.01263	47.5	0.786328	2	1159.65	-1.68883	41.4908	0
	High	sMVEEGTGLR	3	10	3	478537935;533164249;545226584	N-Term(iTRAQ4plex)	0										0.002	0.01619	46.88	0.806986	2	1222.62	-0.391626	45.2656	0
	High	aGTLSITEFADMLSGNASGFR	2	5	3	478537935;533164249;545226584	N-Term(iTRAQ4plex)	0										0.002	0.01147	41.8	3.10421	2	2289.13	-0.470183	118.928	0
	High	aQARAEEDAQR	2	10	3	478537935;533164249;545226584	N-Term(iTRAQ4plex)	0										0.002	0.0238	33.43	17.0688	3	1388.7	-1.30377	21.5444	1
	High	vkAEAEAAR	1	10	3	478537935;533164249;545226584	N-Term(iTRAQ4plex); K2(iTRAQ4plex)	0										0.002	0.0206	32.08	20.0753	3	1232.72	1.43598	15.5202	1
	High	vkEIQNTGDR	1	1	1	545226584	N-Term(iTRAQ4plex); K2(iTRAQ4plex)	0	1.35286	1		0.839695	1		1.16677	1		0.002	0.01291	30.01	42.7288	3	1447.81	1.2905	16.6241	1
	High	kESYSALMR	1	10	3	478537935;533164249;545226584	N-Term(iTRAQ4plex); K1(iTRAQ4plex)	0										0.002	0.01476	26.01	122.827	3	1372.75	-0.932481	30.133	1
	High	gYYSPySVSGSGSTAGSR	1	5	3	478537935;533164249;545226584	N-Term(iTRAQ4plex); Y6(iTRAQ4plex)	0										0.002	0.01408	23.38	166.562	3	2071	-0.585968	45.7297	0
	High	sGLVGPELHEkLLSAEk	1	3	1	545226584	N-Term(iTRAQ4plex); K11(iTRAQ4plex); K17(iTRAQ4plex)	0										0.002	0.01605	12.93	564.896	4	2239.3	-0.274126	51.7032	1
	High	sSSVGSSSSyPISPAVTR	1	1	1	545226584	N-Term(iTRAQ4plex); Y10(iTRAQ4plex)	0	1.66107	1		0.83595	1		1.28754	1		0.002	0.0153	11.66	3848.02	3	2057.08	-0.0373346	46.177	0
	High	qLAEEDAAR	3	7	2	478537935;545226584	N-Term(iTRAQ4plex)	0										0.003	0.02882	51.75	0.245658	2	1146.59	-1.47175	30.0468	0
	High	cVEDPETGLR	1	11	3	478537935;533164249;545226584	N-Term(iTRAQ4plex); C1(Carbamidomethyl)	0										0.003	0.02808	48.24	0.363668	2	1319.64	-1.48543	45.5632	0
	High	lYVHEAVk	1	11	3	478537935;533164249;545226584	N-Term(iTRAQ4plex); K8(iTRAQ4plex)	0										0.003	0.03024	47.67	0.461251	3	1246.74	-1.94744	42.3029	0
	High	aEMEVLLASk	2	5	3	478537935;533164249;545226584	N-Term(iTRAQ4plex); K10(iTRAQ4plex)	0										0.003	0.03373	47.05	0.8157	2	1378.78	-4.7949	72.4548	0
	High	aLQALEEFR	3	1	1	545226584	N-Term(iTRAQ4plex)	0	1.30454	3	6.54688	0.947582	3	7.81829	1.32992	3	2.063	0.003	0.03228	45.63	1.27474	2	1220.68	-0.316057	78.1009	0
	High	lAAEQELIR	3	10	3	478537935;533164249;545226584	N-Term(iTRAQ4plex)	0										0.003	0.02594	44.88	1.1623	2	1186.69	-0.551907	60.1377	0
	High	qkGLVEDTLR	2	5	3	478537935;533164249;545226584	N-Term(Gln->pyro-Glu); K2(iTRAQ4plex)	0										0.003	0.04154	42.69	1.96192	2	1285.72	-2.06627	60.8582	1
	High	qYINAIkDYELQLVTYk	1	9	2	478537935;545226584	N-Term(Gln->pyro-Glu); K7(iTRAQ4plex); K17(iTRAQ4plex)	0										0.003	0.04146	38.02	6.01565	3	2373.29	-0.4075	111.103	1
	High	lHVAILEREk	1	12	3	478537935;533164249;545226584	N-Term(iTRAQ4plex); K10(iTRAQ4plex)	0										0.003	0.03655	26.54	23.6728	3	1495.92	-1.76936	40.2688	1
	High	qAADAEMEk	1	7	2	478537935;545226584	N-Term(iTRAQ4plex); K9(iTRAQ4plex)	0										0.004	0.04587	63.77	0.0137887	2	1280.64	-3.0138	29.921	0
	High	lTVDEAVRk	1	12	3	478537935;533164249;545226584	N-Term(iTRAQ4plex); K9(iTRAQ4plex)	0										0.004	0.04607	37.35	4.41912	3	1318.79	-0.284679	44.937	1
	High	aVTGyKDPYSGk	2	11	3	478537935;533164249;545226584	N-Term(iTRAQ4plex); Y5(iTRAQ4plex); K12(iTRAQ4plex)	0										0.004	0.05218	32.82	23.446	3	1717.95	0.888303	29.3923	1
	High	lFNAIIHR	1	11	3	478537935;533164249;545226584	N-Term(iTRAQ4plex)	0										0.005	0.06072	43.19	1.44476	3	1127.68	-0.872766	64.9259	0
	High	rQELEAELAk	2	7	2	478537935;545226584	N-Term(iTRAQ4plex); K10(iTRAQ4plex)	0										0.005	0.06079	42.53	1.93845	3	1474.85	2.20597	31.5043	1
	High	gYFDEEMNR	1	7	4	478537935;533164249;545226584;545226580	N-Term(iTRAQ4plex)	0										0.005	0.05991	40.96	0.523351	2	1304.57	-1.26591	55.6348	0
	High	gLILkDHGIR	1	12	3	478537935;533164249;545226584	N-Term(iTRAQ4plex); K5(iTRAQ4plex)	0										0.005	0.06188	22.64	46.7562	3	1409.88	-1.74298	32.6208	1
	High	dLSEVDSVR	1	1	1	545226584	N-Term(iTRAQ4plex)	0	1.1169	1		0.856311	1		1.0054	1		0.006	0.06881	50.21	0.368236	2	1163.6	-1.59914	49.0627	0
	High	qYDIDEAIAk	1	2	2	478537935;545226584	N-Term(Gln->pyro-Glu); K10(iTRAQ4plex)	0										0.006	0.06903	44.43	1.27382	2	1292.65	-0.66866	78.5024	0
	High	eLIPAEEALR	1	4	2	533164249;545226584	N-Term(iTRAQ4plex)	0										0.006	0.07298	43.03	2.02984	2	1284.73	-0.261198	67.1377	0
	High	sYLDPSTDER	1	2	2	478537935;545226584	N-Term(iTRAQ4plex)	0										0.006	0.07359	40.09	2.15186	2	1326.63	-1.36679	46.4237	0
	High	mQAVQEATR	3	11	3	478537935;533164249;545226584	N-Term(iTRAQ4plex)	0										0.006	0.07474	39.6	4.82228	2	1177.61	-0.936701	26.118	0
	High	gLFDEEMNEILTDPSDDTk	1	7	3	478537935;533164249;545226584	N-Term(iTRAQ4plex); K19(iTRAQ4plex)	0										0.006	0.07435	16.59	646.783	3	2457.16	-0.542414	102.401	0
	High	lSYTQLLk	1	7	1	545226584	N-Term(iTRAQ4plex); K8(iTRAQ4plex)	0										0.007	0.08136	47.62	0.282445	2	1253.77	-0.453113	73.1526	0
	High	lAAIGEATR	1	2	2	478537935;545226584	N-Term(iTRAQ4plex)	0										0.007	0.08028	45.16	1.12101	2	1045.61	-0.625888	48.3722	0
	High	qVEEEILALk	1	6	1	545226584	N-Term(Gln->pyro-Glu); K10(iTRAQ4plex)	0	1.13772	1		0.560057	1		1.2461	1		0.007	0.07992	44.25	1.59965	2	1298.73	-0.0830784	99.3853	0
	High	qRLEAEASR	1	5	3	478537935;533164249;545226584	N-Term(Gln->pyro-Glu)	0										0.008	0.0863	73.02	0.00129588	2	1042.53	-0.835761	32.0402	1
	High	sVSLFQALkk	1	1	1	545226584	N-Term(iTRAQ4plex); K9(iTRAQ4plex); K10(iTRAQ4plex)	0	0.695392	1		1.11957	1		0.733615	1		0.008	0.08443	34.6	1.43065	3	1552.98	-1.12522	49.8678	1
	High	mQAVQEATR	1	11	3	478537935;533164249;545226584	N-Term(iTRAQ4plex); M1(Oxidation)	0										0.009	0.08965	35.79	9.71748	2	1193.61	-1.16384	22.3575	0
	High	lAEDEAFQR	1	10	3	478537935;533164249;545226584	N-Term(iTRAQ4plex)	0										0.009	0.09104	34.7	11.9653	2	1222.62	-0.9219	50.5003	0
	High	qLAEAHAQAk	1	11	3	478537935;533164249;545226584	N-Term(Gln->pyro-Glu); K10(iTRAQ4plex)	0										0.009	0.09401	29.48	51.8669	2	1193.64	-1.10093	35.8815	0
126352349	annexin A1 [Equus caballus]	5136.58	48.27	1	17	17	211	enzyme regulator activity; metal ion binding	nucleus; cytoplasm; membrane	regulation of biological process		100033940	[GO:0004859]; GO:0055102; GO:0004857; GO:0030234; GO:0003674 [GO:0005509]; GO:0046872; GO:0043169; GO:0043167; GO:0005488; GO:0003674 [GO:0005544]; GO:0005543; GO:0008289; GO:0043168; GO:0005488; GO:0043167; GO:0003674 [GO:0005634]; GO:0043231; GO:0043227; GO:0043229; GO:0043226; GO:0044424; GO:0005575; GO:0044464 [GO:0005737]; GO:0044424; GO:0044464; GO:0005575 [GO:0005886]; GO:0016020; GO:00444…	1.13185	211	19.7297	1.10462	211	17.3636	1.23764	211	26.7506	346	38.7129	7.02002
	A3	Sequence	# PSMs	# Proteins	# Protein Groups	Protein Group Accessions	Modifications	ΔCn	115/114	115/114 Count	115/114 Variability [%]	116/114	116/114 Count	116/114 Variability [%]	117/114	117/114 Count	117/114 Variability [%]	q-Value	PEP	IonScore	Exp Value	Charge	MH+ [Da]	ΔM [ppm]	RT [min]	# Missed Cleavages
	High	gLGTDEDTLIEILTSR	6	1	1	126352349	N-Term(iTRAQ4plex)	0	1.04708	6	11.1437	0.857715	6	9.31012	1.43889	6	31.1343	0	2.138e-09	87.66	9.02187e-05	2	1877	-0.402791	114.679	0
	High	gVDEATIIEILTk	9	1	1	126352349	N-Term(iTRAQ4plex); K13(iTRAQ4plex)	0	1.31056	9	18.3343	1.09626	9	16.0169	1.26692	9	21.0909	0	1.507e-05	85.62	8.00877e-05	2	1689.99	-0.805673	109.087	0
	High	aAMkGLGTDEDTLIEILTSR	27	1	1	126352349	N-Term(iTRAQ4plex); K4(iTRAQ4plex)	0	0.987177	27	7.1923	1.00804	27	6.43798	1.02082	27	8.78388	0	3.548e-10	84.72	0.000138454	3	2422.31	-0.370298	132.599	1
	High	aLTGHLEDVALALLkTPAR	31	1	1	126352349	N-Term(iTRAQ4plex); K15(iTRAQ4plex)	0	1.09375	31	9.05279	1.28796	31	9.73294	1.22359	31	10.7009	0	9.296e-09	78.61	7.5646e-05	3	2277.35	-0.40229	125.328	1
	High	aLTGHLEDVALALLk	84	1	1	126352349	N-Term(iTRAQ4plex); K15(iTRAQ4plex)	0	1.30767	84	14.3165	1.19749	84	11.9512	1.51994	84	13.1365	0	0.0001403	76.43	0.000162588	2	1852.11	-0.0689742	123.549	0
	High	dITSDTSGDFQk	2	1	1	126352349	N-Term(iTRAQ4plex); K12(iTRAQ4plex)	0	1.16669	2	16.7491	0.979256	2	15.2051	1.09088	2	15.1176	0	0.0004916	75.71	0.000965651	2	1601.79	-1.92198	51.1188	0
	High	gVDEATIIEILTkR	13	1	1	126352349	N-Term(iTRAQ4plex); K13(iTRAQ4plex)	0	1.07575	13	10.6876	1.05365	13	21.1315	1.03729	13	10.9498	0	1.872e-05	74.86	0.000461393	2	1846.09	-0.0349843	100.589	1
	High	aAmkGLGTDEDTLIEILTSR	3	1	1	126352349	N-Term(iTRAQ4plex); M3(Oxidation); K4(iTRAQ4plex)	0	1.01746	3	1.14606	1.01196	3	3.312	1.13463	3	4.31292	0	1.053e-05	74.26	0.00171577	3	2438.3	-0.935775	104.33	1
	High	dLAkDITSDTSGDFQk	4	1	1	126352349	N-Term(iTRAQ4plex); K4(iTRAQ4plex); K16(iTRAQ4plex)	0	0.968321	4	16.4171	0.938235	4	21.5161	0.934476	4	12.4164	0	0.0002	71.53	0.00380175	2	2173.13	-2.18383	65.0302	1
	High	gTDVNVFNTILTTR	2	1	1	126352349	N-Term(iTRAQ4plex)	0	1.04083	2	8.57531	0.973003	2	3.81714	1.07624	2	3.06597	0	7.464e-06	70.03	0.00492241	2	1694.92	0.0335665	91.5485	0
	High	kGTDVNVFNTILTTR	4	1	1	126352349	N-Term(iTRAQ4plex); K1(iTRAQ4plex)	0	0.999834	4	5.0223	0.945152	4	6.01479	0.972688	4	2.95016	0	3.295e-06	68.44	0.00381429	2	1967.12	-0.28721	80.0395	1
	High	qAWFIENEEQEYIk	2	1	1	126352349	N-Term(iTRAQ4plex); K14(iTRAQ4plex)	0	1.09953	2	22.8756	0.961656	2	16.7191	1.12187	2	15.4668	0	0.000107	65.71	0.0138828	2	2115.06	-0.798077	85.2563	0
	High	gDRSEDFGVNDDLADSDAR	2	1	1	126352349	N-Term(iTRAQ4plex)	0	1.36577	2	10.4932	0.971202	2	34.8033	1.31982	2	14.1049	0	3.425e-07	63.04	0.00461059	3	2197.97	-1.69098	57.1792	1
	High	gGPGSAVSPYPSFNPSSDVDALHk	9	1	1	126352349	N-Term(iTRAQ4plex); K24(iTRAQ4plex)	0	1.08039	9	6.20186	1.02458	9	19.1807	1.20479	9	27.5328	0	5.843e-07	62.37	0.0306096	3	2674.33	-0.764028	57.2456	0
	High	gSkGGPGSAVSPYPSFNPSSDVDALHk	2	1	1	126352349	N-Term(iTRAQ4plex); K3(iTRAQ4plex); K27(iTRAQ4plex)	0	0.934272	2	2.43241	0.990161	2	4.19809	0.991551	2	4.35887	0	2.528e-07	59.42	0.05798	4	3090.59	0.425983	51.1862	1
	High	gGPGSAVSPyPSFNPSSDVDALHk	5	1	1	126352349	N-Term(iTRAQ4plex); Y10(iTRAQ4plex); K24(iTRAQ4plex)	0	1.03087	5	5.32355	0.918402	5	11.2371	1.09133	5	15.492	0	0.0004609	47.34	1.02122	3	2818.44	0.418451	50.2048	0
	High	qAWFIENEEQEyIk	1	1	1	126352349	N-Term(iTRAQ4plex); Y12(iTRAQ4plex); K14(iTRAQ4plex)	0	1.11631	1		0.812318	1		0.839739	1		0	0.0004579	45.34	1.581	3	2259.17	-0.0560975	75.7424	0
	High	gGPGSAVSPYPSFNPSSDVDALHkAITVk	1	1	1	126352349	N-Term(iTRAQ4plex); K24(iTRAQ4plex); K29(iTRAQ4plex)	0	0.817917	1		0.750139	1		0.75153	1		0	0.0005869	32.71	18.9086	4	3330.77	-0.543238	104.083	1
	High	qAWFIENEEQEYIk	1	1	1	126352349	N-Term(Gln->pyro-Glu); K14(iTRAQ4plex)	0	1.15499	1		0.804093	1		1.27148	1		0.001	0.006707	54.55	0.120204	2	1953.93	-0.077371	105.909	0
	High	gVDEATIIEILTK	1	1	1	126352349	N-Term(iTRAQ4plex)	0	0.823167	1		1.15317	1		1.8426	1		0.001	0.006071	53.52	0.178928	2	1545.89	1.25917	107.284	0
	High	aLYEAGERR	1	1	1	126352349	N-Term(iTRAQ4plex)	0	1.00971	1		0.965797	1		1.0616	1		0.007	0.07578	32.5	26.2762	3	1208.65	-0.47064	31.4557	1
	High	gkPLDEALk	1	1	1	126352349	N-Term(iTRAQ4plex); K2(iTRAQ4plex); K9(iTRAQ4plex)	0	1.18188	1		1.10355	1		1.13812	1		0.009	0.09033	34.13	5.90116	3	1402.86	-3.4878	26.7598	1
999617	Chain A, Refined Structure Of Mitochondrial Malate Dehydrogenase From Porcine Heart And The Consensus Structure For Dicarboxylic Acid Oxidoreductases	5126.78	37.9	1	1	10	173	catalytic activity; nucleotide binding	cytoplasm	metabolic process			[GO:0003854]; GO:0033764; GO:0016229; GO:0016616; GO:0016491; GO:0016614; GO:0003824; GO:0003674 [GO:0005737]; GO:0044424; GO:0044464; GO:0005575 [GO:0006520]; GO:0019752; GO:0044238; GO:1901564; GO:0043436; GO:0008152; GO:0006807; GO:0071704; GO:0006082; GO:0008150; GO:0044237; GO:0044281; GO:0044763; GO:0009987; GO:0044710; GO:0044699 [GO:0006694]; GO:0008202; GO:0008610; GO:1901362; GO:0006629…	0.979835	36	10.3207	1.04795	36	14.9818	1.01228	36	11.9367	314	33.0614	8.25049
	A3	Sequence	# PSMs	# Proteins	# Protein Groups	Protein Group Accessions	Modifications	ΔCn	115/114	115/114 Count	115/114 Variability [%]	116/114	116/114 Count	116/114 Variability [%]	117/114	117/114 Count	117/114 Variability [%]	q-Value	PEP	IonScore	Exp Value	Charge	MH+ [Da]	ΔM [ppm]	RT [min]	# Missed Cleavages
	High	aGAGSATLSMAYAGAR	5	3	2	999617;306922412	N-Term(iTRAQ4plex)	0										0	4.477e-09	104.09	1.77706e-06	2	1598.81	0.154301	59.826	0
	High	lTLYDIAHTPGVAADLSHIETR	56	3	2	999617;306922412	N-Term(iTRAQ4plex)	0										0	2.716e-11	98.05	7.31725e-06	3	2537.35	-0.788545	118.027	0
	High	aGAGSATLSmAYAGAR	2	3	2	999617;306922412	N-Term(iTRAQ4plex); M10(Oxidation)	0										0	0.0001744	92.44	2.40092e-05	2	1614.8	-1.15832	49.3562	0
	High	vAVLGASGGIGQPLSLLLk	19	3	2	999617;306922412	N-Term(iTRAQ4plex); K19(iTRAQ4plex)	0										0	8.829e-06	90.92	8.83735e-07	3	2081.3	0.619692	110.132	0
	High	akVAVLGASGGIGQPLSLLLk	36	1	1	999617	N-Term(iTRAQ4plex); K2(iTRAQ4plex); K21(iTRAQ4plex)	0	0.979835	36	10.3207	1.04795	36	14.9818	1.01228	36	11.9367	0	4.955e-07	77.54	8.50242e-06	3	2424.53	-0.912089	131.057	1
	High	mIAEAIPELk	2	3	2	306922412;999617	N-Term(iTRAQ4plex); M1(Oxidation); K10(iTRAQ4plex)	0										0	0.001693	77.39	0.000710601	2	1418.81	-2.03122	68.8901	0
	High	mIAEAIPELk	6	3	2	306922412;999617	N-Term(iTRAQ4plex); K10(iTRAQ4plex)	0										0	0.001372	70.77	0.00242556	2	1402.82	-0.719208	79.2036	0
	High	iQEAGTEVVkAk	3	3	2	999617;306922412	N-Term(iTRAQ4plex); K10(iTRAQ4plex); K12(iTRAQ4plex)	0										0	0.0001271	67.29	0.00219411	3	1705.02	0.65464	30.8257	1
	High	aGAGSATLSMAyAGAR	1	3	2	999617;306922412	N-Term(iTRAQ4plex); Y12(iTRAQ4plex)	0										0	7.172e-06	59.31	0.0597713	3	1742.91	-1.02881	50.1036	0
	High	lTLyDIAHTPGVAADLSHIETR	38	3	2	999617;306922412	N-Term(iTRAQ4plex); Y4(iTRAQ4plex)	0										0	4.284e-07	57.86	0.0593061	5	2681.45	-0.282752	120.901	0
	High	sQETDcPYFSTPLLLGk	2	2	2	999617;306922412	N-Term(iTRAQ4plex); C6(Carbamidomethyl); K17(iTRAQ4plex)	0										0	0.0004539	53.5	0.244588	2	2244.15	0.51828	91.5847	0
	High	iQEAGTEVVk	1	3	2	999617;306922412	N-Term(iTRAQ4plex); K10(iTRAQ4plex)	0										0.001	0.004305	57.77	0.0590901	2	1361.79	-0.274724	44.7679	0
	High	iFGVTTLDIVR	1	3	2	999617;306922412	N-Term(iTRAQ4plex)	0										0.003	0.03936	43.14	1.19892	2	1377.82	-0.23754	92.82	0
	High	gIEkNLGIGk	1	3	2	306922412;999617	N-Term(iTRAQ4plex); K4(iTRAQ4plex); K10(iTRAQ4plex)	0										0.004	0.05473	27.63	11.0959	3	1460.92	-0.0691622	34.0281	1
194208268	PREDICTED: neurofilament light polypeptide isoform X1 [Equus caballus]	4935.11	58.46	2	10	37	513	catalytic activity; motor activity; structural molecule activity		cell organization and biogenesis; response to stimulus; regulation of biological process		100054178	[GO:0000226]; GO:0007010; GO:0007017; GO:1902589; GO:0006996; GO:0044763; GO:0009987; GO:0016043; GO:0044699; GO:0008150; GO:0071840 [GO:0003774]; GO:0017111; GO:0016462; GO:0016818; GO:0016817; GO:0016787; GO:0003824; GO:0003674 [GO:0005198]; GO:0003674 [GO:0005882]; GO:0043234; GO:0044430; GO:0032991; GO:0044446; GO:0005575; GO:0044422; GO:0044424; GO:0044464 [GO:0005883]; GO:0005882; GO:004444…	1.13845	130	35.4594	0.948981	130	23.1852	1.13783	130	40.0585	544	61.5943	4.65283
	A3	Sequence	# PSMs	# Proteins	# Protein Groups	Protein Group Accessions	Modifications	ΔCn	115/114	115/114 Count	115/114 Variability [%]	116/114	116/114 Count	116/114 Variability [%]	117/114	117/114 Count	117/114 Variability [%]	q-Value	PEP	IonScore	Exp Value	Charge	MH+ [Da]	ΔM [ppm]	RT [min]	# Missed Cleavages
	High	sAYSSYSAPVSSSLSVR	30	3	2	194208268;471397716	N-Term(iTRAQ4plex)	0										0	3.779e-10	115.57	1.34953e-07	2	1891.95	-0.513247	66.2875	0
	High	lSFTSVGSITSGYTQTSQVFGR	47	2	1	194208268	N-Term(iTRAQ4plex)	0	1.18978	47	24.0427	0.98232	47	18.8898	1.24776	47	22.2761	0	3.123e-12	106.08	1.33763e-06	2	2467.26	0.0941779	97.6761	0
	High	sAYGGLQTSSYLMSAR	8	2	1	194208268	N-Term(iTRAQ4plex)	0	0.523756	8	29.0056	0.974151	8	14.7835	0.570228	8	52.5648	0	2.468e-08	105.92	1.07537e-06	2	1835.91	-1.18582	73.0618	0
	High	sAYGGLQTSSYLmSAR	3	2	1	194208268	N-Term(iTRAQ4plex); M13(Oxidation)	0	0.705826	3	1.72503	1.10164	3	0.252611	0.815161	3	11.5182	0	0.0007129	100.96	2.98926e-06	2	1851.9	-1.33006	64.9976	0
	High	iDSLmDEIAFLk	4	3	2	194208268;471397716	N-Term(iTRAQ4plex); M5(Oxidation); K12(iTRAQ4plex)	0										0	0.0003232	88.95	6.23901e-05	2	1698.92	-1.68042	98.6218	0
	High	iDSLMDEIAFLk	12	3	2	194208268;471397716	N-Term(iTRAQ4plex); K12(iTRAQ4plex)	0										0	7.044e-05	79.93	0.000445965	2	1682.93	-0.801045	116.996	0
	High	lAAEDATNEk	3	3	2	471397716;194208268	N-Term(iTRAQ4plex); K10(iTRAQ4plex)	0										0	0.0006268	77.92	0.000731392	2	1349.71	-0.898349	36.58	0
	High	tQEkAQLQDLNDR	4	3	2	194208268;471397716	N-Term(iTRAQ4plex); K4(iTRAQ4plex)	0										0	0.001093	77.08	0.000932233	2	1847	9.69604	42.5396	1
	High	lSFTSVGSITSGyTQTSQVFGR	13	2	1	194208268	N-Term(iTRAQ4plex); Y13(iTRAQ4plex)	0	1.17774	13	11.6135	0.818701	13	11.367	0.987037	13	5.75865	0	1.152e-08	76.83	0.00109036	3	2611.36	-0.364933	87.5003	0
	High	qALQGEREGLEETLR	4	3	2	194208268;471397716	N-Term(iTRAQ4plex)	0										0	4.531e-06	75.99	0.00132324	2	1872.99	-1.03354	55.9231	1
	High	qALQGEREGLEETLR	3	3	2	194208268;471397716	N-Term(Gln->pyro-Glu)	0										0	0.0002443	73.3	0.00212183	2	1711.86	0.33739	68.2881	1
	High	sFPTYYTSHVQEEQIEVEETIEAAkAEEAk	8	2	1	194208268	N-Term(iTRAQ4plex); K25(iTRAQ4plex); K30(iTRAQ4plex)	0	2.51315	8	9.41451	1.03204	8	9.49003	2.20136	8	7.81774	0	3.153e-07	67.08	0.00854534	4	3888.93	-1.09878	115.719	1
	High	vHELEQQNkVLEAELLVLR	67	3	2	194208268;471397716	N-Term(iTRAQ4plex); K9(iTRAQ4plex)	0										0	4.004e-07	64.46	0.0035631	4	2548.47	-0.0289666	113.106	1
	High	iDSLmDEIAFLkk	1	3	2	194208268;471397716	N-Term(iTRAQ4plex); M5(Oxidation); K12(iTRAQ4plex); K13(iTRAQ4plex)	0										0	0.0001695	63.38	0.0122668	3	1971.12	0.365891	88.7177	1
	High	lAAEDATNEkQALQGER	2	3	2	194208268;471397716	N-Term(iTRAQ4plex); K10(iTRAQ4plex)	0										0	2.113e-08	62.52	0.0307559	3	2132.11	-2.39563	53.1516	1
	High	fTVLTESAAkNTDAVR	7	3	2	194208268;471397716	N-Term(iTRAQ4plex); K10(iTRAQ4plex)	0										0	2.515e-05	62.18	0.0256444	2	2011.1	-1.42019	62.3023	1
	High	iDSLMDEIAFLkk	22	3	2	194208268;471397716	N-Term(iTRAQ4plex); K12(iTRAQ4plex); K13(iTRAQ4plex)	0										0	5.206e-05	60.79	0.0191127	3	1955.12	-1.35787	123.129	1
	High	mALDIEIAAYR	11	19	9	511893778;545223991;348587302;194208266;388453259;478507594;194208268;471397716;551520657	N-Term(iTRAQ4plex)	0										0	0.0006348	58.74	0.0690381	2	1409.76	0.185854	86.1606	0
	High	rIDSLMDEIAFLk	37	3	2	194208268;471397716	N-Term(iTRAQ4plex); K13(iTRAQ4plex)	0										0	0.000426	58.63	0.0494446	3	1839.03	0.097653	131.432	1
	High	kGADEAALAR	7	2	1	194208268	N-Term(iTRAQ4plex); K1(iTRAQ4plex)	0	1.62757	7	15.6537	1.00604	7	13.5959	1.65403	7	12.7777	0	0.001238	58.08	0.0672589	3	1289.74	0.484492	28.9463	1
	High	nMQNAEEWFk	9	3	2	194208268;471397716	N-Term(iTRAQ4plex); K10(iTRAQ4plex)	0										0	0.001233	56.46	0.0795724	2	1584.77	-1.02603	70.8336	0
	High	mALDIEIAAYR	4	19	9	511893778;545223991;348587302;194208266;388453259;478507594;194208268;471397716;551520657	N-Term(iTRAQ4plex); M1(Oxidation)	0										0	0.0008421	54.33	0.188185	2	1425.75	-0.444983	76.1724	0
	High	sAySSYSAPVSSSLSVR	11	3	2	194208268;471397716	N-Term(iTRAQ4plex); Y3(iTRAQ4plex)	0										0	2.677e-06	52.03	0.350137	3	2036.05	-1.08907	55.4525	0
	High	mALDIEIAAYRk	28	19	9	511893778;545223991;348587302;194208266;388453259;478507594;194208268;471397716;551520657	N-Term(iTRAQ4plex); K12(iTRAQ4plex)	0										0	0.0003638	50.92	0.27105	3	1681.95	-0.439676	77.0647	1
	High	yLKEYQDLLNVk	32	3	2	194208268;471397716	N-Term(iTRAQ4plex); Y1(iTRAQ4plex); K12(iTRAQ4plex)	0										0	0.0002117	49.84	0.204669	3	1958.13	-1.0613	86.2439	1
	High	sSFSYEPYYSTSYk	10	2	1	194208268	N-Term(Acetyl); K14(iTRAQ4plex)	0	1.10154	9	10.8744	1.16529	9	5.21089	1.28304	9	13.3085	0	0.00103	49.02	0.155924	2	1894.85	-0.939895	70.6112	0
	High	sSFSYEPYYSTSyKR	5	2	1	194208268	N-Term(Acetyl); Y13(iTRAQ4plex)	0	0.790462	3	33.1125	1.33619	3	18.8546	0.938465	3	6.96677	0	0.002163	47.92	0.354934	2	2050.95	-1.06924	72.5695	1
	High	sSFSyEPYYSTSYk	12	2	1	194208268	N-Term(Acetyl); Y5(iTRAQ4plex); K14(iTRAQ4plex)	0.04	1.00916	7	4.11246	0.793098	7	7.91394	0.860155	7	4.89674	0	0.0005412	47.62	0.423771	2	2038.95	-1.23868	69.7774	0
	High	aLYEQEIRDLR	2	3	2	194208268;471397716	N-Term(iTRAQ4plex)	0										0	0.000881	46.32	1.22348	2	1549.84	-1.74422	63.5958	1
	High	sAYGGLQTSSyLMSAR	6	2	1	194208268	N-Term(iTRAQ4plex); Y11(iTRAQ4plex)	0	0.522215	6	9.44962	0.766639	6	5.2915	0.486633	6	10.9501	0	0.0001245	45.97	1.30814	3	1980	-3.91763	62.4772	0
	High	rSYSSSSGSLMPSLENLDLSQVAAISNDLk	4	2	1	194208268	N-Term(iTRAQ4plex); K30(iTRAQ4plex)	0	1.23587	4	25.2974	1.13856	4	14.1841	1.38374	4	11.5628	0	0.0002535	44.79	1.52101	3	3457.77	0.537285	115.012	1
	High	rIDSLmDEIAFLk	1	3	2	194208268;471397716	N-Term(iTRAQ4plex); M6(Oxidation); K13(iTRAQ4plex)	0										0	0.002155	38.42	6.31212	3	1855.02	-1.93287	87.1118	1
	High	nLQARYEEEVLSR	2	2	1	194208268	N-Term(iTRAQ4plex)	0	1.36051	2	11.3978	0.783024	2	12.977	1.06054	2	10.9846	0	0.0006171	36.72	11.5953	3	1750.92	-0.371429	60.2659	1
	High	mALDIEIAAyR	4	19	9	511893778;545223991;348587302;194208266;388453259;478507594;194208268;471397716;551520657	N-Term(iTRAQ4plex); Y10(iTRAQ4plex)	0										0	0.0004563	36.19	10.8481	3	1553.86	-0.437094	74.5179	0
	High	sAYSSYSAPVSSSLSVRR	2	3	2	194208268;471397716	N-Term(iTRAQ4plex)	0										0	0.0002826	35.73	14.3949	3	2048.05	-1.60571	57.0572	1
	High	nMQNAEEWFkSR	3	3	2	194208268;471397716	N-Term(iTRAQ4plex); K10(iTRAQ4plex)	0										0	0.000637	34.5	15.5786	3	1827.9	-0.11322	66.5853	1
	High	mALDIEIAAyR	1	19	9	511893778;545223991;348587302;194208266;388453259;478507594;194208268;471397716;551520657	N-Term(iTRAQ4plex); M1(Oxidation); Y10(iTRAQ4plex)	0										0	0.001333	33.7	20.8822	3	1569.85	-0.0316903	64.2725	0
	High	fASFIERVHELEQQNk	31	4	3	194208268;471397716;551520657	N-Term(iTRAQ4plex); K16(iTRAQ4plex)	0										0	0.0002528	30.36	45.4184	3	2263.21	-0.501658	110.619	1
	High	aQLQDLNDRFASFIER	1	3	2	194208268;471397716	N-Term(iTRAQ4plex)	0										0	0.00165	21.35	445.034	3	2067.07	-0.317304	90.3232	1
	High	yEEEVLSREDAEGR	1	2	1	194208268	N-Term(iTRAQ4plex); Y1(iTRAQ4plex)	0	1.34718	1		0.626087	1		0.875341	1		0	0.002644	19.04	526.866	4	1969.97	-0.860178	32.4746	1
	High	sSFSYEPYySTSYkR	6	2	1	194208268	N-Term(Acetyl); Y9(iTRAQ4plex); K14(iTRAQ4plex)	0	0.668491	4	7.58391	0.843296	4	3.88727	0.665665	4	4.73515	0	0.001969	10.02	3521.83	3	2195.05	-1.26099	62.9274	1
	High	fTVLTESAAk	5	3	2	194208268;471397716	N-Term(iTRAQ4plex); K10(iTRAQ4plex)	0										0.001	0.004628	72.19	0.00199873	2	1354.78	-2.10728	61.917	0
	High	nmQNAEEWFk	2	3	2	194208268;471397716	N-Term(iTRAQ4plex); M2(Oxidation); K10(iTRAQ4plex)	0										0.001	0.0046	63.44	0.0127904	2	1600.76	-1.95708	60.0244	0
	High	kLLEGEETR	4	10	6	348587302;194208266;388453259;478507594;194208268;471397716	N-Term(iTRAQ4plex); K1(iTRAQ4plex)	0										0.001	0.007681	43.11	1.90753	3	1362.78	0.782618	20.9663	1
	High	vLEAELLVLR	5	3	2	194208268;471397716	N-Term(iTRAQ4plex)	0										0.001	0.007923	42.09	0.854522	2	1298.82	-0.477976	94.5826	0
	High	aAKDEVSESR	1	3	2	194208268;471397716	N-Term(iTRAQ4plex)	0										0.001	0.008664	41.57	2.85632	3	1235.64	0.66402	19.1336	1
	High	sRFTVLTESAAk	2	3	2	194208268;471397716	N-Term(iTRAQ4plex); K12(iTRAQ4plex)	0										0.001	0.002826	40.76	2.92162	3	1597.91	-2.04447	49.7467	1
	High	yEEEVLSREDAEGR	5	2	1	194208268	N-Term(iTRAQ4plex)	0	2.06757	5	10.04	0.856961	5	1.39083	1.53106	5	12.7361	0.001	0.00913	30.14	27.5492	2	1825.87	-1.10721	54.6805	1
	High	eYQDLLNVk	5	30	11	560989338;511893778;545223991;341865569;348587302;194208266;388453259;478507594;194208268;471397716;194211344	N-Term(iTRAQ4plex); K9(iTRAQ4plex)	0										0.002	0.01345	57.73	0.0785978	2	1409.79	-1.80977	70.1598	0
	High	kGADEAALAR	2	2	1	194208268	N-Term(iTRAQ4plex)	0	0.893653	2	6.74558	1.69017	2	5.78551	5.93931	2	12.0397	0.002	0.01577	48.42	0.68749	2	1145.64	-0.204667	26.3327	1
	High	aAkDEVSESR	6	3	2	194208268;471397716	N-Term(iTRAQ4plex); K3(iTRAQ4plex)	0										0.002	0.01255	42.63	2.7387	2	1379.74	-0.311296	13.344	1
	High	vHELEQQNKVLEAELLVLR	3	3	2	194208268;471397716	N-Term(iTRAQ4plex)	0										0.002	0.01571	15.85	445.309	3	2404.37	-0.451575	102.909	1
	High	vHELEQQNk	1	4	3	194208268;471397716;551520657	N-Term(iTRAQ4plex); K9(iTRAQ4plex)	0										0.003	0.03155	51.07	0.373441	2	1412.77	0.15856	16.7514	0
	High	yLkEYQDLLNVk	1	3	2	194208268;471397716	N-Term(iTRAQ4plex); Y1(iTRAQ4plex); K3(iTRAQ4plex); K12(iTRAQ4plex)	0										0.005	0.06257	13.6	545.064	4	2102.23	-2.5976	93.3293	1
	High	aQLQDLNDR	2	3	2	194208268;471397716	N-Term(iTRAQ4plex)	0										0.008	0.08609	45.69	1.26494	2	1216.64	-1.67931	42.1971	0
	High	gADEAALAR	1	2	1	194208268	N-Term(iTRAQ4plex)	0	1.76231	1		1.05818	1		1.99169	1		0.009	0.09205	59.08	0.04304	2	1017.54	-1.0109	30.0557	0
306922412	malate dehydrogenase 2, NAD (mitochondrial) [Equus caballus]	4777.86	54.73	1	7	16	196	catalytic activity; nucleotide binding	nucleus; cytoplasm; mitochondrion; membrane	metabolic process		100061046	[GO:0003824]; GO:0003674 [GO:0003854]; GO:0033764; GO:0016229; GO:0016616; GO:0016491; GO:0016614; GO:0003824; GO:0003674 [GO:0005634]; GO:0043231; GO:0043227; GO:0043229; GO:0043226; GO:0044424; GO:0005575; GO:0044464 [GO:0005737]; GO:0044424; GO:0044464; GO:0005575 [GO:0005739]; GO:0043231; GO:0044444; GO:0043227; GO:0043229; GO:0044424; GO:0043226; GO:0044464; GO:0005575 [GO:0005743]; GO:00198…	0.87897	50	16.0975	1.04596	50	12.0279	0.878721	50	20.4404	338	35.5887	8.55811
	A3	Sequence	# PSMs	# Proteins	# Protein Groups	Protein Group Accessions	Modifications	ΔCn	115/114	115/114 Count	115/114 Variability [%]	116/114	116/114 Count	116/114 Variability [%]	117/114	117/114 Count	117/114 Variability [%]	q-Value	PEP	IonScore	Exp Value	Charge	MH+ [Da]	ΔM [ppm]	RT [min]	# Missed Cleavages
	High	aGAGSATLSMAYAGAR	5	3	2	999617;306922412	N-Term(iTRAQ4plex)	0										0	4.477e-09	104.09	1.77706e-06	2	1598.81	0.154301	59.826	0
	High	lTLYDIAHTPGVAADLSHIETR	56	3	2	999617;306922412	N-Term(iTRAQ4plex)	0										0	2.716e-11	98.05	7.31725e-06	3	2537.35	-0.788545	118.027	0
	High	aGAGSATLSmAYAGAR	2	3	2	999617;306922412	N-Term(iTRAQ4plex); M10(Oxidation)	0										0	0.0001744	92.44	2.40092e-05	2	1614.8	-1.15832	49.3562	0
	High	vAVLGASGGIGQPLSLLLk	19	3	2	999617;306922412	N-Term(iTRAQ4plex); K19(iTRAQ4plex)	0										0	8.829e-06	90.92	8.83735e-07	3	2081.3	0.619692	110.132	0
	High	vDFPQDQLTTLIGR	5	1	1	306922412	N-Term(iTRAQ4plex)	0	1.12293	5	6.09546	0.991689	5	11.9695	1.09681	5	4.99294	0	2.93e-06	86.61	0.000113049	2	1746.95	-0.071655	95.4181	0
	High	mIAEALPELk	2	3	2	306922412;999617	N-Term(iTRAQ4plex); M1(Oxidation); K10(iTRAQ4plex)	0										0	0.001693	77.39	0.000710601	2	1418.81	-2.03122	68.8901	0
	High	mIAEALPELk	6	3	2	306922412;999617	N-Term(iTRAQ4plex); K10(iTRAQ4plex)	0										0	0.001372	70.77	0.00242556	2	1402.82	-0.719208	79.2036	0
	High	tIIPVISQcTPk	1	1	1	306922412	N-Term(iTRAQ4plex); C9(Carbamidomethyl); K12(iTRAQ4plex)	0	0.944143	1		1.04516	1		0.947445	1		0	0.0005806	69.72	0.00263328	2	1644.96	-1.09301	69.6915	0
	High	iQEAGTEVVkAk	3	3	2	999617;306922412	N-Term(iTRAQ4plex); K10(iTRAQ4plex); K12(iTRAQ4plex)	0										0	0.0001271	67.29	0.00219411	3	1705.02	0.65464	30.8257	1
	High	aGAGSATLSMAyAGAR	1	3	2	999617;306922412	N-Term(iTRAQ4plex); Y12(iTRAQ4plex)	0										0	7.172e-06	59.31	0.0597713	3	1742.91	-1.02881	50.1036	0
	High	lTLyDIAHTPGVAADLSHIETR	38	3	2	999617;306922412	N-Term(iTRAQ4plex); Y4(iTRAQ4plex)	0										0	4.284e-07	57.86	0.0593061	5	2681.45	-0.282752	120.901	0
	High	sQETDcPYFSTPLLLGk	2	2	2	999617;306922412	N-Term(iTRAQ4plex); C6(Carbamidomethyl); K17(iTRAQ4plex)	0										0	0.0004539	53.5	0.244588	2	2244.15	0.51828	91.5847	0
	High	hGVYNPDkIFGVTTLDIVR	41	1	1	306922412	N-Term(iTRAQ4plex); K8(iTRAQ4plex)	0	0.853388	38	18.1737	1.05639	38	15.0757	0.83923	38	18.3328	0	1.118e-05	49.28	0.315901	3	2432.35	-1.17041	114.941	1
	High	vHVPVIGGHAGk	2	1	1	306922412	N-Term(iTRAQ4plex); K12(iTRAQ4plex)	0	0.630452	2	14.5134	0.926128	2	6.88214	0.620016	2	14.6275	0	0.0009177	45.53	0.582257	3	1458.88	-0.164753	32.4068	0
	High	lSSFEEkMIAEALPELk	4	1	1	306922412	N-Term(iTRAQ4plex); K7(iTRAQ4plex); K17(iTRAQ4plex)	0										0	4.128e-06	42.98	1.32984	3	2367.32	-0.175607	134.933	1
	High	lSSFEEkmIAEALPELk	2	1	1	306922412	N-Term(iTRAQ4plex); K7(iTRAQ4plex); M8(Oxidation); K17(iTRAQ4plex)	0										0	5.358e-05	41.28	2.92881	3	2383.31	-2.75297	97.8061	1
	High	aNTFVAELkGLDPAR	3	2	1	306922412	N-Term(iTRAQ4plex); K9(iTRAQ4plex)	0	0.841155	3	2.17832	1.01	3	2.40309	0.88004	3	2.70636	0	0.0006963	34.75	10.3383	3	1890.07	-0.0844583	88.7061	1
	High	iQEAGTEVVk	1	3	2	999617;306922412	N-Term(iTRAQ4plex); K10(iTRAQ4plex)	0										0.001	0.004305	57.77	0.0590901	2	1361.79	-0.274724	44.7679	0
	High	aNTFVAELk	1	2	1	306922412	N-Term(iTRAQ4plex); K9(iTRAQ4plex)	0	0.959539	1		1.09711	1		1.01406	1		0.002	0.02251	65.11	0.0114642	2	1280.74	-1.72377	63.2103	0
	High	iFGVTTLDIVR	1	3	2	999617;306922412	N-Term(iTRAQ4plex)	0										0.003	0.03936	43.14	1.19892	2	1377.82	-0.23754	92.82	0
	High	gIEkNLGLGk	1	3	2	306922412;999617	N-Term(iTRAQ4plex); K4(iTRAQ4plex); K10(iTRAQ4plex)	0										0.004	0.05473	27.63	11.0959	3	1460.92	-0.0691622	34.0281	1
410974244	PREDICTED: neuroblast differentiation-associated protein AHNAK [Felis catus]	4762.69	41.92	1	3	106	616	protein binding	membrane			101087783	[GO:0005515]; GO:0005488; GO:0003674 [GO:0005765]; GO:0005774; GO:0031090; GO:0044437; GO:0098588; GO:0016020; GO:0044422; GO:0044444; GO:0044446; GO:0005575; GO:0044424; GO:0044464	1.24416	7	10.7473	0.980182	7	3.93554	1.1485	7	11.4616	5751	612.937	6.07471
	A3	Sequence	# PSMs	# Proteins	# Protein Groups	Protein Group Accessions	Modifications	ΔCn	115/114	115/114 Count	115/114 Variability [%]	116/114	116/114 Count	116/114 Variability [%]	117/114	117/114 Count	117/114 Variability [%]	q-Value	PEP	IonScore	Exp Value	Charge	MH+ [Da]	ΔM [ppm]	RT [min]	# Missed Cleavages
	High	lSSSSSNDSGTk	2	25	15	478527352;505856264;301780028;488514595;426251878;557320190;410974244;334332591;545531227;431910381;548527697;554525340;560985551;511901993;512835799	N-Term(iTRAQ4plex); K12(iTRAQ4plex)	0										0	1.618e-06	117.36	7.30782e-08	2	1457.73	-1.08311	22.9982	0
	High	vDIETPSLEGTLTGPk	3	1	1	410974244	N-Term(iTRAQ4plex); K16(iTRAQ4plex)	0	1.256	3	10.1358	0.977099	3	4.40326	1.1485	3	11.4616	0	1.034e-05	115.91	1.05861e-07	2	1945.07	-0.490509	80.093	0
	High	vDIEGPDVNIEGPEGk	3	23	17	444711083;465976382;471403438;478527352;301780028;332836687;488514595;410974244;545531227;472389063;431910381;554525340;512835799;544485172;426251878;548527697;507950111	N-Term(iTRAQ4plex); K16(iTRAQ4plex)	0										0	5.396e-07	105.09	1.71733e-06	2	1956.02	-0.421623	72.4463	0
	High	vQANLDAPDINIEGPDAk	5	6	5	478527352;410974244;472389063;560985551;444711083	N-Term(iTRAQ4plex); K18(iTRAQ4plex)	0										0	7.477e-08	98.89	7.13951e-06	2	2168.14	-0.6668	74.5365	0
	High	gGVTGSPEASISGSk	1	20	12	471403438;478527352;505856264;332836687;410974244;472389063;554525340;560985551;402893139;507950111;511901993;544485172	N-Term(iTRAQ4plex); K15(iTRAQ4plex)	0										0	3.374e-06	97.32	9.72743e-06	2	1621.86	-0.617113	42.5002	0
	High	mTLPDVDLDLk	2	7	5	301780028;410974244;545531227;472389063;511901993	N-Term(iTRAQ4plex); K11(iTRAQ4plex)	0										0	0.0004963	96.44	1.02756e-05	2	1547.86	-1.06837	90.1432	0
	High	tPQISmSDIDLNLkGPk	2	22	16	465976382;478527352;505856264;301780028;332836687;488514595;426251878;410974244;545531227;472389063;431910381;548527697;554525340;560985551;402893139;544485172	N-Term(iTRAQ4plex); M6(Oxidation); K14(iTRAQ4plex); K17(iTRAQ4plex)	0										0	0.0001096	96.34	7.20188e-06	3	2305.28	-1.48527	69.009	1
	High	tPQISMSDIDLNLk	4	23	17	465976382;478527352;505856264;301780028;332836687;488514595;426251878;410974244;545531227;472389063;431910381;548527697;554525340;560985551;402893139;507950111;544485172	N-Term(iTRAQ4plex); K14(iTRAQ4plex)	0										0	7.06e-05	94.96	1.48444e-05	2	1863.01	-0.676646	87.9957	0
	High	iDVDAPDIDIHGPEGk	5	9	6	465976382;478527352;301780028;410974244;472389063;511901993	N-Term(iTRAQ4plex); K16(iTRAQ4plex)	0										0	1.183e-07	92.24	3.17556e-05	3	1979.03	-3.07018	71.4089	0
	High	sSEVVLSGDDEEYQR	7	8	6	444711083;332836687;410974244;545531227;402893139;544485172	N-Term(iTRAQ4plex)	0										0	6.283e-07	92.1	1.35623e-05	2	1856.86	-1.12275	54.262	0
	High	vDIEAPDVSLEGPEGk	2	23	13	444711083;478527352;301780028;332836687;426251878;410974244;545531227;548527697;554525340;560985551;402893139;511901993;544485172	N-Term(iTRAQ4plex); K16(iTRAQ4plex)	0										0	7.321e-07	90.29	5.02137e-05	2	1943.02	-2.17802	76.934	0
	High	vDINAPDVEVQGk	1	19	15	471403438;478527352;301780028;332836687;488514595;426251878;410974244;472389063;431910381;548527697;554525340;402893139;507950111;511901993;544485172	N-Term(iTRAQ4plex); K13(iTRAQ4plex)	0										0	0.0003341	88.28	7.10446e-05	2	1671.91	-0.694408	63.3262	0
	High	iSMPEVDLNLk	2	23	17	507950111;444711083;471403438;478527352;505856264;301780028;332836687;488514595;426251878;410974244;472389063;431910381;548527697;554525340;402893139;507709972;544485172	N-Term(iTRAQ4plex); K11(iTRAQ4plex)	0										0	0.001558	88.26	6.0664e-05	2	1546.87	-1.0618	86.6631	0
	High	iSMPDVDLNLk	1	31	21	444711083;465976382;471403438;478527352;505856264;301780028;332836687;488514595;426251878;557320190;410974244;334332591;545531227;472389063;548527697;560985551;402893139;507950111;511901993;512835799;544485172	N-Term(iTRAQ4plex); K11(iTRAQ4plex)	0										0	0.001521	88.16	6.52865e-05	2	1532.86	-0.418116	85.6209	0
	High	iSMQDVDLSLGSPk	6	17	12	444711083;478527352;505856264;301780028;332836687;410974244;472389063;560985551;402893139;507950111;511901993;544485172	N-Term(iTRAQ4plex); K14(iTRAQ4plex)	0										0	2.204e-05	87.81	8.39061e-05	2	1777.96	-0.76326	82.755	0
	High	vDIDVPDVNIEGPDAk	2	26	19	444711083;471403438;478527352;505856264;301780028;332836687;488514595;426251878;410974244;334332591;545531227;472389063;431910381;548527697;560985551;402893139;507709972;507950111;544485172	N-Term(iTRAQ4plex); K16(iTRAQ4plex)	0										0	8.836e-06	87.48	9.33957e-05	2	1984.05	-0.871549	82.5135	0
	High	vDLPSVNLSMPk	3	14	11	471403438;478527352;488514595;426251878;410974244;545531227;472389063;548527697;554525340;507950111;511901993	N-Term(iTRAQ4plex); K12(iTRAQ4plex)	0										0	0.0004165	87.33	8.05306e-05	2	1587.9	-0.380744	83.961	0
	High	iSMPDIDLHLk	9	22	14	488514595;471403438;478527352;301780028;410974244;545531227;472389063;560985551;402893139;507709972;511901993;512835799;544485172;332836687	N-Term(iTRAQ4plex); K11(iTRAQ4plex)	0										0	0.001077	86.93	7.12307e-05	2	1569.89	0.205021	83.9947	0
	High	iSMPEIDLNLk	6	32	21	444711083;465976382;471403438;478527352;301780028;332836687;488514595;426251878;557320190;410974244;545531227;472389063;548527697;554525340;560985551;402893139;507950111;511901993;512835799;544485172;505856264	N-Term(iTRAQ4plex); K11(iTRAQ4plex)	0										0	0.002215	86.45	8.5957e-05	2	1560.89	-1.14649	91.3428	0
	High	eLLLPNWQGSGSHGLTIAQR	4	24	16	444711083;471403438;478527352;505856264;301780028;332836687;488514595;410974244;545531227;472389063;545181447;554525340;560985551;402893139;511901993;544485172	N-Term(iTRAQ4plex)	0										0	1.066e-09	84.88	0.000149151	3	2321.24	-1.73935	83.6169	0
	High	vQANLDAPDINIEGPDAkVk	2	6	5	560985551;478527352;410974244;472389063;444711083	N-Term(iTRAQ4plex); K18(iTRAQ4plex); K20(iTRAQ4plex)	0										0	2.914e-08	82.88	0.000134203	3	2539.41	-0.843368	70.8002	1
	High	dDGVFVQEVMQNSPAAR	4	19	13	444711083;465976382;478527352;505856264;301780028;488514595;426251878;410974244;545531227;472389063;548527697;554525340;560985551	N-Term(iTRAQ4plex)	0										0	3.582e-07	77.27	0.000707609	3	2006.97	0.00991115	84.4892	0
	High	vGSPGVSVSAk	2	7	5	465976382;478527352;505856264;410974244;511901993	N-Term(iTRAQ4plex); K11(iTRAQ4plex)	0										0	0.0006594	77.24	0.000616208	2	1275.75	-2.46514	40.6282	0
	High	iSMPDVDLHVk	4	16	10	444711083;478527352;332836687;488514595;410974244;334332591;554525340;560985551;512835799;544485172	N-Term(iTRAQ4plex); K11(iTRAQ4plex)	0										0	0.0008754	76.51	0.000916658	3	1541.86	0.0345291	73.4623	0
	High	lSMPDFDLNLk	8	22	15	410974244;444711083;478527352;301780028;332836687;488514595;426251878;557320190;334332591;472389063;431910381;548527697;402893139;512835799;544485172	N-Term(iTRAQ4plex); K11(iTRAQ4plex)	0										0	0.002481	76.34	0.00111447	2	1580.86	-1.1776	95.622	0
	High	iSmQDVDLSLGSPk	1	17	12	444711083;478527352;505856264;301780028;332836687;410974244;472389063;560985551;402893139;507950111;511901993;544485172	N-Term(iTRAQ4plex); M3(Oxidation); K14(iTRAQ4plex)	0										0	7.992e-05	76.09	0.0013779	2	1793.95	-0.575704	68.6286	0
	High	vDLPSVNLSmPk	1	14	11	471403438;478527352;488514595;426251878;410974244;545531227;472389063;548527697;554525340;507950111;511901993	N-Term(iTRAQ4plex); M10(Oxidation); K12(iTRAQ4plex)	0										0	0.001464	76.02	0.00110414	2	1603.89	-1.77306	72.5373	0
	High	vSGPDLDLNLkGPSLk	2	14	9	471403438;478527352;301780028;332836687;488514595;410974244;402893139;544485172;444711083	N-Term(iTRAQ4plex); K11(iTRAQ4plex); K16(iTRAQ4plex)	0										0	0.0002204	72.97	0.00053943	3	2085.23	-0.663051	75.1397	1
	High	iSMPDLDINLkGPk	38	33	21	444711083;478527352;301780028;332836687;488514595;426251878;557320190;410974244;334332591;545531227;472389063;431910381;548527697;554525340;560985551;402893139;507950111;511901993;512835799;544485172;471403438	N-Term(iTRAQ4plex); K11(iTRAQ4plex); K14(iTRAQ4plex)	0										0	0.001668	72.57	0.0011945	2	1973.14	-0.972752	82.7861	1
	High	aEGPEVDVNLPk	1	27	16	444711083;471403438;478527352;301780028;332836687;488514595;410974244;472389063;554525340;560985551;402893139;507709972;507950111;511901993;512835799;544485172	N-Term(iTRAQ4plex); K12(iTRAQ4plex)	0										0	0.001147	71.58	0.00294844	2	1555.86	-1.30426	61.4859	0
	High	vDIDVPDVDVHGPDWHLk	10	26	16	444711083;465976382;471403438;478527352;301780028;488514595;426251878;410974244;545531227;472389063;431910381;548527697;554525340;560985551;507950111;511901993	N-Term(iTRAQ4plex); K18(iTRAQ4plex)	0										0	0.000348	71.47	0.00395166	3	2344.22	0.454658	73.9555	0
	High	iSMPDVGLHLk	6	16	10	301780028;488514595;410974244;545531227;472389063;560985551;402893139;507709972;511901993;544485172	N-Term(iTRAQ4plex); K11(iTRAQ4plex)	0										0	0.0002927	70.37	0.00265552	2	1497.87	-0.836667	77.8605	0
	High	tPQISMSDIDLNLkGPk	4	22	16	465976382;478527352;505856264;301780028;332836687;488514595;426251878;410974244;545531227;472389063;431910381;548527697;554525340;560985551;402893139;544485172	N-Term(iTRAQ4plex); K14(iTRAQ4plex); K17(iTRAQ4plex)	0										0	7.756e-05	68.64	0.00346273	3	2289.28	-1.45066	81.2507	1
	High	vDINAPDVGVHGPDWHLk	6	8	6	465976382;478527352;410974244;545531227;472389063;560985551	N-Term(iTRAQ4plex); K18(iTRAQ4plex)	0										0	0.000202	68.55	0.00744518	3	2257.2	-0.77742	56.9574	0
	High	mDIDAPDVDVHGPDWHLk	7	3	3	478527352;332836687;410974244	N-Term(iTRAQ4plex); K18(iTRAQ4plex)	0										0	7.119e-05	68.51	0.0067101	4	2348.16	0.584903	63.977	0
	High	rVTAYTVDVTGR	8	18	13	444711083;471403438;478527352;301780028;332836687;488514595;410974244;545531227;472389063;554525340;402893139;507950111;544485172	N-Term(iTRAQ4plex)	0										0	5.317e-05	68.4	0.00685596	2	1481.82	-0.605557	47.6481	1
	High	gEGPEVDVNLPk	1	31	20	444711083;465976382;471403438;478527352;505856264;301780028;332836687;488514595;426251878;410974244;334332591;545531227;472389063;431910381;548527697;554525340;560985551;402893139;511901993;544485172	N-Term(iTRAQ4plex); K12(iTRAQ4plex)	0										0	0.001567	67.89	0.00721385	2	1541.84	-1.22073	60.1945	0
	High	fGTFGGLGSk	1	36	24	444711083;465976382;471403438;478527352;505856264;301780028;332836687;488514595;426251878;410974244;334332591;545531227;472389063;431910381;548527697;554525340;560985551;402893139;507709972;507950111;511901993;512835799;544485172;557320190	N-Term(iTRAQ4plex); K10(iTRAQ4plex)	0										0	0.001147	66.63	0.011437	2	1258.7	-0.792183	66.4081	0
	High	vDIEAPDVSLEGPEGk	1	23	13	444711083;478527352;301780028;332836687;426251878;410974244;545531227;548527697;554525340;560985551;402893139;511901993;544485172	N-Term(Acetyl); K16(iTRAQ4plex)	0										0	0.0004444	65.75	0.0129365	2	1840.93	-0.471878	91.0978	0
	High	gGVTGSPEASISGSkGDLk	4	20	12	471403438;478527352;505856264;332836687;410974244;472389063;554525340;560985551;402893139;507950111;511901993;544485172	N-Term(iTRAQ4plex); K15(iTRAQ4plex); K19(iTRAQ4plex)	0										0	1.898e-06	65.72	0.0109026	3	2179.19	-1.94723	49.9189	1
	High	vTAYTVDVTGREGAk	2	12	10	444711083;471403438;478527352;332836687;488514595;410974244;545531227;554525340;402893139;544485172	N-Term(iTRAQ4plex); K15(iTRAQ4plex)	0										0	2.013e-05	65.18	0.0140144	3	1855.01	-1.98265	52.7427	1
	High	iSMPEVDLNLkGPk	8	21	15	507950111;444711083;478527352;505856264;301780028;332836687;488514595;426251878;410974244;472389063;431910381;548527697;554525340;402893139;544485172	N-Term(iTRAQ4plex); K11(iTRAQ4plex); K14(iTRAQ4plex)	0										0	0.001721	65.17	0.00657287	3	1973.14	-2.00036	76.793	1
	High	lSMPDVDLHLk	18	34	22	488514595;410974244;444711083;465976382;471403438;478527352;505856264;301780028;332836687;426251878;334332591;545531227;472389063;548527697;554525340;560985551;402893139;507709972;507950111;511901993;512835799;544485172	N-Term(iTRAQ4plex); K11(iTRAQ4plex)	0										0	0.0003465	63.49	0.0172263	3	1555.88	0.371209	79.3897	0
	High	vSVGAPDLSLEAPESGIkLPk	6	1	1	410974244	N-Term(iTRAQ4plex); K18(iTRAQ4plex); K21(iTRAQ4plex)	0										0	0.0006768	62.84	0.00491747	3	2539.47	-1.49881	84.3313	1
	High	gkGGVTGSPEASISGSk	2	18	11	471403438;478527352;505856264;332836687;410974244;472389063;554525340;560985551;402893139;507950111;544485172	N-Term(iTRAQ4plex); K2(iTRAQ4plex); K17(iTRAQ4plex)	0										0	3.013e-06	61.43	0.027329	3	1951.08	0.482637	24.3884	1
	High	sSEVVLSGDDEEyQR	2	8	6	444711083;332836687;410974244;545531227;402893139;544485172	N-Term(iTRAQ4plex); Y13(iTRAQ4plex)	0										0	6.483e-06	57.82	0.0614399	3	2000.97	0.104391	45.7069	0
	High	mYFPDVEFDIk	4	35	23	444711083;465976382;471403438;478527352;505856264;301780028;332836687;488514595;426251878;410974244;334332591;545531227;472389063;431910381;548527697;554525340;560985551;402893139;507709972;507950111;511901993;512835799;544485172	N-Term(iTRAQ4plex); K11(iTRAQ4plex)	0										0	0.001885	57.31	0.088557	2	1691.86	-1.69304	100.499	0
	High	lSmPDFDLNLkGPk	8	20	13	410974244;444711083;478527352;301780028;332836687;488514595;557320190;334332591;472389063;431910381;402893139;512835799;544485172	N-Term(iTRAQ4plex); M3(Oxidation); K11(iTRAQ4plex); K14(iTRAQ4plex)	0										0	0.001165	57.18	0.0725914	3	2023.13	0.635196	72.8895	1
	High	lKSEDGVEGDPGETQSR	3	4	3	478527352;410974244;560985551	N-Term(iTRAQ4plex)	0										0	9.219e-06	56.46	0.0776113	3	1947.94	-0.954411	35.4152	1
	High	lSGPNLkMPSLDISAPk	4	8	6	444711083;471403438;478527352;410974244;545531227;507950111	N-Term(iTRAQ4plex); K7(iTRAQ4plex); K17(iTRAQ4plex)	0										0	4.88e-07	56.45	0.031376	3	2200.27	-0.566875	81.5324	1
	High	vDIDAPDVDVHGPDWHLk	4	26	17	444711083;465976382;471403438;478527352;301780028;332836687;488514595;426251878;410974244;431910381;548527697;554525340;560985551;402893139;507950111;511901993;544485172	N-Term(iTRAQ4plex); K18(iTRAQ4plex)	0										0	0.0001039	55.72	0.14551	4	2316.19	-0.288254	62.6327	0
	High	myFPDVEFDIk	2	35	23	444711083;465976382;471403438;478527352;505856264;301780028;332836687;488514595;426251878;410974244;334332591;545531227;472389063;431910381;548527697;554525340;560985551;402893139;507709972;507950111;511901993;512835799;544485172	N-Term(iTRAQ4plex); Y2(iTRAQ4plex); K11(iTRAQ4plex)	0										0	0.001417	54.97	0.174196	3	1835.96	1.25162	89.2309	0
	High	iSMPDFDLHLk	10	28	17	444711083;465976382;478527352;301780028;332836687;488514595;410974244;334332591;545531227;472389063;431910381;548527697;554525340;560985551;402893139;511901993;544485172	N-Term(iTRAQ4plex); K11(iTRAQ4plex)	0										0	0.000455	54.36	0.180416	3	1603.88	1.15925	88.1553	0
	High	vDVDVPDVDVHGPDWHLk	4	12	8	301780028;426251878;410974244;545531227;472389063;554525340;560985551;512835799	N-Term(iTRAQ4plex); K18(iTRAQ4plex)	0										0	0.0004005	52.34	0.321142	4	2330.2	-1.97361	65.8323	0
	High	vDIkAPEVHLDAPDVDVHGPDWNLk	12	8	7	465976382;478527352;410974244;545531227;472389063;431910381;560985551	N-Term(iTRAQ4plex); K4(iTRAQ4plex); K25(iTRAQ4plex)	0										0	3.404e-06	51.71	0.230326	4	3211.71	0.463603	101.327	1
	High	eGAkDIDISSPEFk	3	19	13	465976382;471403438;478527352;505856264;332836687;488514595;426251878;410974244;548527697;554525340;560985551;402893139;544485172	N-Term(iTRAQ4plex); K4(iTRAQ4plex); K14(iTRAQ4plex)	0										0	0.000671	49.68	0.518333	2	1968.06	-1.89191	43.3807	1
	High	iSMPDVGLHLkGPk	16	13	8	301780028;410974244;545531227;472389063;560985551;402893139;511901993;544485172	N-Term(iTRAQ4plex); K11(iTRAQ4plex); K14(iTRAQ4plex)	0										0	0.002327	48.71	0.141128	3	1924.14	0.0859681	65.6562	1
	High	gHYEVTGSDDEAGk	1	14	8	444711083;465976382;488514595;410974244;431910381;548527697;554525340;511901993	N-Term(iTRAQ4plex); K14(iTRAQ4plex)	0										0	0.002076	47.85	0.405349	3	1752.82	-2.47931	32.7173	0
	High	aDIDVSGPkVDIDVPDVNIEGPDAk	5	18	13	402893139;544485172;471403438;478527352;301780028;332836687;488514595;426251878;410974244;545531227;472389063;431910381;548527697	N-Term(iTRAQ4plex); K9(iTRAQ4plex); K25(iTRAQ4plex)	0										0	7.131e-05	47.55	0.704865	3	3010.6	0.739259	86.2518	1
	High	lkSEDGVEGDPGETQSR	3	4	3	478527352;410974244;560985551	N-Term(iTRAQ4plex); K2(iTRAQ4plex)	0										0	0.0001224	46.47	1.07334	3	2092.04	-2.06151	37.7111	1
	High	mTLPDVDLDLkGPk	5	7	5	301780028;410974244;545531227;472389063;511901993	N-Term(iTRAQ4plex); K11(iTRAQ4plex); K14(iTRAQ4plex)	0										0	0.0006326	45.49	0.614882	3	1974.13	0.313778	81.2405	1
	High	iSMPDVDFNLkGPk	4	23	13	301780028;332836687;557320190;410974244;334332591;472389063;554525340;560985551;402893139;511901993;512835799;544485172;507950111	N-Term(iTRAQ4plex); K11(iTRAQ4plex); K14(iTRAQ4plex)	0										0	0.001452	45.38	0.98584	3	1993.11	-2.50644	80.9626	1
	High	aDIDVSGPkVDIDVPDVNIEGPDAK	2	18	13	402893139;544485172;471403438;478527352;301780028;332836687;488514595;426251878;410974244;545531227;472389063;431910381;548527697	N-Term(iTRAQ4plex); K9(iTRAQ4plex)	0										0	0.0003303	43.69	2.13287	3	2866.49	-1.62538	86.8977	1
	High	iSmPDIDLHLk	2	22	14	332836687;402893139;544485172;488514595;471403438;478527352;301780028;410974244;545531227;472389063;560985551;507709972;511901993;512835799	N-Term(iTRAQ4plex); M3(Oxidation); K11(iTRAQ4plex)	0										0	0.0009248	43.65	1.85355	3	1585.88	-0.871115	69.6563	0
	High	lSMPDVDLHLkGPk	46	32	21	488514595;410974244;444711083;465976382;471403438;478527352;505856264;301780028;332836687;426251878;334332591;545531227;472389063;548527697;554525340;402893139;507709972;507950111;511901993;512835799;544485172	N-Term(iTRAQ4plex); K11(iTRAQ4plex); K14(iTRAQ4plex)	0										0	0.00249	43.61	0.831185	3	1982.15	-0.587341	63.9218	1
	High	aDIDISGPkVDIDAPDVNIEGPDAk	3	4	3	301780028;444711083;410974244	N-Term(iTRAQ4plex); K9(iTRAQ4plex); K25(iTRAQ4plex)	0.0227										0	0.0002658	43.47	2.01225	3	2996.57	-1.50982	123.262	1
	High	iSMPDVDLNLkGPk	6	29	20	444711083;465976382;478527352;505856264;301780028;332836687;488514595;426251878;557320190;410974244;334332591;545531227;472389063;548527697;560985551;402893139;507950111;511901993;512835799;544485172	N-Term(iTRAQ4plex); K11(iTRAQ4plex); K14(iTRAQ4plex)	0										0	0.001561	42.13	1.26893	3	1959.13	-1.44113	77.8829	1
	High	iSMPDFDLHLkGPk	33	27	17	488514595;444711083;465976382;478527352;301780028;332836687;410974244;334332591;545531227;472389063;431910381;548527697;554525340;560985551;402893139;511901993;544485172	N-Term(iTRAQ4plex); K11(iTRAQ4plex); K14(iTRAQ4plex)	0										0	0.0008671	42.02	1.80886	3	2030.15	-0.0322941	81.4425	1
	High	iSMPDFDLNLkGPk	20	20	13	444711083;478527352;301780028;332836687;488514595;557320190;410974244;334332591;472389063;431910381;402893139;512835799;544485172	N-Term(iTRAQ4plex); K11(iTRAQ4plex); K14(iTRAQ4plex)	0										0	0.0009516	41.73	2.03482	3	2007.13	-1.49789	85.8885	1
	High	iSMPDVGLNLkAPk	7	17	10	465976382;478527352;301780028;332836687;410974244;545531227;472389063;560985551;511901993;544485172	N-Term(iTRAQ4plex); K11(iTRAQ4plex); K14(iTRAQ4plex)	0										0	0.001352	41.34	0.715729	3	1915.14	-1.5579	77.824	1
	High	gDFDVSVPkIEGTFk	1	14	8	465976382;301780028;426251878;410974244;548527697;554525340;560985551;511901993	N-Term(iTRAQ4plex); K9(iTRAQ4plex); K15(iTRAQ4plex)	0										0	0.0005077	38.17	5.85316	3	2071.14	-1.05627	80.2906	1
	High	aDIDVSGPkVDIEGPDVNIEGPEGk	19	13	8	444711083;471403438;301780028;332836687;488514595;410974244;545531227;544485172	N-Term(iTRAQ4plex); K9(iTRAQ4plex); K25(iTRAQ4plex)	0										0	0.0008027	37.86	7.39957	3	2982.57	1.3155	109.556	1
	High	aDIDVSAPkVDIEGPDVNIEGPEGk	22	4	4	548527697;410974244;512835799;426251878	N-Term(iTRAQ4plex); K9(iTRAQ4plex); K25(iTRAQ4plex)	0										0	0.0003938	35.11	12.6839	3	2996.59	2.70641	104.108	1
	High	vEGDLkGPEVDIEGPEGk	1	13	10	465976382;471403438;505856264;301780028;332836687;426251878;410974244;472389063;548527697;554525340	N-Term(iTRAQ4plex); K6(iTRAQ4plex); K18(iTRAQ4plex)	0										0	0.00109	34.38	17.6256	3	2300.22	-4.33251	64.0308	1
	High	gDMDVSVPkIEGEMk	1	1	1	410974244	N-Term(iTRAQ4plex); K9(iTRAQ4plex); K15(iTRAQ4plex)	0	1.19772	1		0.873844	1		1.04383	1		0	0.0005389	34.33	22.0998	3	2067.08	-2.64948	68.577	1
	High	aDIDISGPkVDIEAPDVSLEGPEGk	6	10	6	301780028;426251878;410974244;548527697;554525340;511901993	N-Term(iTRAQ4plex); K9(iTRAQ4plex); K25(iTRAQ4plex)	0										0	0.0002069	34.17	15.7354	3	2983.58	-0.94	116.622	1
	High	aDIDVSGPkVDIDVPDVNIEGPEGk	1	8	5	332836687;410974244;472389063;402893139;544485172	N-Term(iTRAQ4plex); K9(iTRAQ4plex); K25(iTRAQ4plex)	0										0	0.0005317	31.5	27.3448	3	3010.6	1.89484	89.1511	1
	High	gPSLkGDLDASVPSVk	3	1	1	410974244	N-Term(iTRAQ4plex); K5(iTRAQ4plex); K16(iTRAQ4plex)	0	1.24416	3	14.0896	0.98523	3	0.761687	1.19481	3	6.13702	0	0.0009534	31.3	15.7192	3	2002.15	-2.69573	65.4989	1
	High	iSmPGFkGEGPEVDVNLPk	1	14	11	465976382;301780028;332836687;426251878;410974244;545531227;472389063;548527697;560985551;402893139;544485172	N-Term(iTRAQ4plex); M3(Oxidation); K7(iTRAQ4plex); K19(iTRAQ4plex)	0										0	0.0001615	30.99	32.1986	3	2462.33	-1.14046	71.6122	1
	High	fSMPGFkAEGPEVDVNLPk	3	22	13	444711083;471403438;332836687;410974244;472389063;554525340;560985551;402893139;507709972;507950111;511901993;512835799;544485172	N-Term(iTRAQ4plex); K7(iTRAQ4plex); K19(iTRAQ4plex)	0										0	0.002515	28.64	59.9397	3	2494.34	-0.864316	90.7468	1
	High	mDIDAPDVDVHGPDWHLk	1	3	3	478527352;332836687;410974244	N-Term(iTRAQ4plex); M1(Oxidation); K18(iTRAQ4plex)	0										0	0.0008046	27.99	68.6356	4	2364.15	-0.159673	54.3518	0
	High	gHYEVTGSDDEAGkLQGSGVSLASk	1	12	7	444711083;465976382;488514595;410974244;431910381;554525340;511901993	N-Term(iTRAQ4plex); K14(iTRAQ4plex); K25(iTRAQ4plex)	0										0	0.00185	27.84	85.0893	3	2924.5	0.12511	42.7666	1
	High	fkMPFLSISSPk	8	32	21	444711083;465976382;478527352;301780028;332836687;488514595;426251878;557320190;410974244;545531227;472389063;431910381;548527697;554525340;560985551;402893139;507709972;507950111;511901993;512835799;544485172	N-Term(iTRAQ4plex); K2(iTRAQ4plex); K12(iTRAQ4plex)	0										0	0.001323	27.59	29.6291	3	1814.06	1.27247	85.8708	1
	High	vEGDLkGPEVDIk	3	32	21	471403438;426251878;444711083;478527352;301780028;332836687;488514595;557320190;410974244;545531227;472389063;431910381;548527697;554525340;560985551;402893139;507709972;507950111;511901993;544485172;512835799	N-Term(iTRAQ4plex); K6(iTRAQ4plex); K13(iTRAQ4plex)	0										0	0.0008901	26.81	62.9716	3	1831.05	-1.80831	41.5215	1
	High	iEGEMkVPDVDIk	2	21	14	444711083;465976382;471403438;301780028;488514595;426251878;410974244;545531227;472389063;548527697;554525340;560985551;507950111;511901993	N-Term(iTRAQ4plex); K6(iTRAQ4plex); K13(iTRAQ4plex)	0										0	0.001321	25.32	95.1699	3	1905.07	-0.641942	69.3376	1
	High	gPkVDIDVPDVDVHGPDWHLk	2	25	15	444711083;465976382;471403438;478527352;301780028;488514595;426251878;410974244;545531227;472389063;431910381;548527697;554525340;560985551;511901993	N-Term(iTRAQ4plex); K3(iTRAQ4plex); K21(iTRAQ4plex)	0										0	0.0006952	21.64	250.07	4	2770.49	1.66782	101.487	1
	High	fkMPSMNIQTHk	5	16	11	444711083;471403438;505856264;301780028;332836687;488514595;410974244;545531227;560985551;511901993;544485172	N-Term(iTRAQ4plex); K2(iTRAQ4plex); K12(iTRAQ4plex)	0										0	0.001021	20.03	458.223	3	1894.04	-0.280472	45.6067	1
	High	fSMPGFkGEGPEVDVNLPk	9	31	20	444711083;465976382;471403438;478527352;505856264;301780028;332836687;488514595;426251878;410974244;334332591;545531227;472389063;431910381;548527697;554525340;560985551;402893139;511901993;544485172	N-Term(iTRAQ4plex); K7(iTRAQ4plex); K19(iTRAQ4plex)	0										0	0.0006823	19.6	502.729	3	2480.32	-0.342357	93.0918	1
	High	iSMPDLDINLk	6	36	23	444711083;465976382;478527352;301780028;332836687;488514595;426251878;557320190;410974244;334332591;545531227;472389063;431910381;548527697;554525340;560985551;402893139;507709972;507950111;511901993;512835799;544485172;471403438	N-Term(iTRAQ4plex); K11(iTRAQ4plex)	0										0.001	0.004554	74.75	0.00140441	2	1546.87	-1.37746	90.9625	0
	High	iSMPDVGLNLk	2	23	14	465976382;471403438;478527352;301780028;332836687;488514595;426251878;410974244;545531227;472389063;548527697;560985551;511901993;544485172	N-Term(iTRAQ4plex); K11(iTRAQ4plex)	0										0.001	0.005312	74.68	0.00114473	2	1474.85	-1.27116	84.4481	0
	High	dIDISSPEFk	2	20	14	465976382;471403438;478527352;505856264;332836687;488514595;426251878;410974244;548527697;554525340;560985551;402893139;507950111;544485172	N-Term(iTRAQ4plex); K10(iTRAQ4plex)	0										0.001	0.00307	66.47	0.0111891	2	1438.77	-1.14194	66.3724	0
	High	iSmPDFDLHLk	4	28	17	488514595;444711083;465976382;478527352;301780028;332836687;410974244;334332591;545531227;472389063;431910381;548527697;554525340;560985551;402893139;511901993;544485172	N-Term(iTRAQ4plex); M3(Oxidation); K11(iTRAQ4plex)	0										0.001	0.002964	65.53	0.0144079	3	1619.87	-0.611331	73.0204	0
	High	lSmPDVDLHLk	4	34	22	488514595;410974244;444711083;465976382;471403438;478527352;505856264;301780028;332836687;426251878;334332591;545531227;472389063;548527697;554525340;560985551;402893139;507709972;507950111;511901993;512835799;544485172	N-Term(iTRAQ4plex); M3(Oxidation); K11(iTRAQ4plex)	0										0.001	0.00615	53.77	0.19723	3	1571.87	-1.09596	64.4987	0
	High	vSMPDVELNLkGPk	5	22	16	444711083;465976382;471403438;332836687;488514595;426251878;410974244;545531227;472389063;431910381;548527697;560985551;507709972;507950111;511901993;512835799	N-Term(iTRAQ4plex); K11(iTRAQ4plex); K14(iTRAQ4plex)	0										0.001	0.004272	53.09	0.0972385	3	1959.13	0.895438	73.9126	1
	High	mYFPDVEFDIk	1	35	23	444711083;465976382;471403438;478527352;505856264;301780028;332836687;488514595;426251878;410974244;334332591;545531227;472389063;431910381;548527697;554525340;560985551;402893139;507709972;507950111;511901993;512835799;544485172	N-Term(iTRAQ4plex); M1(Oxidation); K11(iTRAQ4plex)	0										0.001	0.003894	52.79	0.226101	2	1707.85	-1.70175	91.262	0
	High	vTAYTVDVTGR	2	19	14	444711083;471403438;478527352;301780028;332836687;488514595;410974244;334332591;545531227;472389063;554525340;402893139;507950111;544485172	N-Term(iTRAQ4plex)	0										0.001	0.007271	52.43	0.2849	2	1325.72	-0.45817	58.0738	0
	High	iSmPDVDLHLkGPk	8	32	21	488514595;444711083;465976382;471403438;478527352;505856264;301780028;332836687;426251878;410974244;334332591;545531227;472389063;548527697;554525340;402893139;507709972;507950111;511901993;512835799;544485172	N-Term(iTRAQ4plex); M3(Oxidation); K11(iTRAQ4plex); K14(iTRAQ4plex)	0										0.001	0.005657	49.88	0.236203	3	1998.14	-0.267629	43.4916	1
	High	iSmPDFDLHLkGPk	6	27	17	488514595;444711083;465976382;478527352;301780028;332836687;410974244;334332591;545531227;472389063;431910381;548527697;554525340;560985551;402893139;511901993;544485172	N-Term(iTRAQ4plex); M3(Oxidation); K11(iTRAQ4plex); K14(iTRAQ4plex)	0										0.001	0.002893	33.91	14.2885	3	2046.14	-2.67754	53.2407	1
	High	vEGEIkVPDVELk	1	14	10	465976382;301780028;488514595;426251878;410974244;545531227;472389063;548527697;560985551;511901993	N-Term(iTRAQ4plex); K6(iTRAQ4plex); K13(iTRAQ4plex)	0										0.001	0.003082	29.95	14.9577	3	1887.11	-1.90461	70.8164	1
	High	iEGTFkGPEVDLk	2	12	7	301780028;426251878;410974244;554525340;507950111;511901993;512835799	N-Term(iTRAQ4plex); K6(iTRAQ4plex); K13(iTRAQ4plex)	0										0.001	0.004417	28.58	34.5856	3	1865.07	-2.51624	65.7165	1
	High	gPkVDLPSVNLSMPk	1	10	8	471403438;478527352;426251878;410974244;472389063;548527697;507950111;511901993	N-Term(iTRAQ4plex); K3(iTRAQ4plex); K15(iTRAQ4plex)	0										0.001	0.005193	28.47	22.5972	3	2014.17	-1.47462	75.772	1
	High	lDVDmPDVAVEGPDGkWk	2	8	6	471403438;488514595;410974244;554525340;560985551;507950111	N-Term(iTRAQ4plex); M5(Oxidation); K16(iTRAQ4plex); K18(iTRAQ4plex)	0										0.001	0.008907	25.76	144.827	3	2419.25	-0.291515	83.3536	1
	High	vkGDVDLSLPk	3	27	18	505856264;332836687;488514595;426251878;472389063;548527697;402893139;511901993;512835799;544485172;471403438;478527352;301780028;410974244;431910381;554525340;560985551;507950111	N-Term(iTRAQ4plex); K2(iTRAQ4plex); K11(iTRAQ4plex)	0										0.001	0.004544	25.5	28.1094	3	1602.98	-0.736675	41.5602	1
	High	iSMPGFkGEGPEVDVNLPk	2	14	11	465976382;301780028;332836687;426251878;410974244;545531227;472389063;548527697;560985551;402893139;544485172	N-Term(iTRAQ4plex); K7(iTRAQ4plex); K19(iTRAQ4plex)	0										0.001	0.003345	24.83	115.841	3	2446.34	-0.656728	84.2785	1
	High	vkGEYDVTVPk	1	26	19	444711083;465976382;471403438;478527352;505856264;301780028;332836687;488514595;426251878;410974244;334332591;545531227;472389063;548527697;554525340;560985551;402893139;511901993;544485172	N-Term(iTRAQ4plex); K2(iTRAQ4plex); K11(iTRAQ4plex)	0										0.001	0.004119	24.15	87.7567	3	1666.97	-0.102119	34.0972	1
	High	lSmPDFDLNLk	2	22	15	410974244;444711083;478527352;301780028;332836687;488514595;426251878;557320190;334332591;472389063;431910381;548527697;402893139;512835799;544485172	N-Term(iTRAQ4plex); M3(Oxidation); K11(iTRAQ4plex)	0										0.002	0.01195	85.9	0.000127979	2	1596.86	0.336811	79.5765	0
	High	iSMPDVDFNLk	1	24	14	301780028;332836687;557320190;410974244;334332591;545531227;472389063;554525340;560985551;402893139;511901993;512835799;544485172;507950111	N-Term(iTRAQ4plex); K11(iTRAQ4plex)	0										0.002	0.01864	67.69	0.00878187	2	1566.84	-1.87335	89.131	0
	High	lAGGLHFSGPk	1	8	5	505856264;488514595;410974244;560985551;545531227	N-Term(iTRAQ4plex); K11(iTRAQ4plex)	0										0.002	0.01445	64.36	0.0116425	2	1371.8	1.07975	39.8681	0
	High	vSMPDVELNLk	2	29	19	444711083;465976382;471403438;478527352;301780028;332836687;488514595;426251878;410974244;545531227;472389063;431910381;548527697;554525340;560985551;507709972;507950111;511901993;512835799	N-Term(iTRAQ4plex); K11(iTRAQ4plex)	0										0.002	0.009989	63.26	0.020816	2	1532.86	-1.13484	80.8334	0
	High	vSGPDLDLNLk	1	17	11	471403438;478527352;301780028;332836687;488514595;410974244;554525340;402893139;507950111;544485172;444711083	N-Term(iTRAQ4plex); K11(iTRAQ4plex)	0										0.002	0.01513	59.25	0.0404566	2	1458.84	-0.866602	72.804	0
	High	vHAPGLDLR	3	9	5	465976382;478527352;301780028;410974244;511901993	N-Term(iTRAQ4plex)	0										0.002	0.0175	48.34	0.562542	3	1121.65	-0.721226	49.9713	0
	High	fkMPEMNIk	6	38	24	444711083;465976382;471403438;478527352;505856264;301780028;332836687;488514595;426251878;557320190;410974244;334332591;545531227;472389063;431910381;548527697;554525340;560985551;402893139;507709972;507950111;511901993;512835799;544485172	N-Term(iTRAQ4plex); K2(iTRAQ4plex); K9(iTRAQ4plex)	0										0.002	0.01316	44.92	1.30238	3	1569.88	-3.10009	49.947	1
	High	mTLPDVDLDLkGPk	1	7	5	301780028;410974244;545531227;472389063;511901993	N-Term(iTRAQ4plex); M1(Oxidation); K11(iTRAQ4plex); K14(iTRAQ4plex)	0										0.002	0.02347	36.79	6.76439	3	1990.12	-2.4087	70.942	1
	High	lDVkGPEVDISGPk	1	15	11	444711083;465976382;478527352;301780028;488514595;410974244;545531227;472389063;431910381;554525340;511901993	N-Term(iTRAQ4plex); K4(iTRAQ4plex); K14(iTRAQ4plex)	0										0.002	0.01335	35.79	5.59646	3	1886.09	-3.87209	45.4491	1
	High	fkmPFLSISSPk	2	32	21	444711083;465976382;478527352;301780028;332836687;488514595;426251878;557320190;410974244;545531227;472389063;431910381;548527697;554525340;560985551;402893139;507709972;507950111;511901993;512835799;544485172	N-Term(iTRAQ4plex); K2(iTRAQ4plex); M3(Oxidation); K12(iTRAQ4plex)	0										0.002	0.01351	31.98	15.7248	3	1830.05	-2.19678	69.469	1
	High	fkMPSmNIQTHk	2	16	11	444711083;471403438;505856264;301780028;332836687;488514595;410974244;545531227;560985551;511901993;544485172	N-Term(iTRAQ4plex); K2(iTRAQ4plex); M6(Oxidation); K12(iTRAQ4plex)	0										0.002	0.01845	28.9	67.0068	3	1910.03	-3.11214	34.3535	1
	High	vkGDVDVSLPk	2	35	23	444711083;465976382;471403438;478527352;505856264;301780028;332836687;488514595;426251878;410974244;334332591;545531227;472389063;431910381;548527697;554525340;560985551;402893139;507709972;507950111;511901993;512835799;544485172	N-Term(iTRAQ4plex); K2(iTRAQ4plex); K11(iTRAQ4plex)	0										0.002	0.01151	23.64	53.8069	3	1588.96	-1.53409	37.3795	1
	High	vkGDVDVSVPk	1	30	21	444711083;465976382;471403438;478527352;505856264;301780028;332836687;488514595;426251878;557320190;410974244;334332591;545531227;472389063;548527697;554525340;560985551;402893139;507950111;511901993;544485172	N-Term(iTRAQ4plex); K2(iTRAQ4plex); K11(iTRAQ4plex)	0										0.002	0.01308	20.62	137.65	3	1574.95	0.444574	32.385	1
	High	mPSLDISAPk	2	24	16	444711083;465976382;471403438;478527352;505856264;426251878;410974244;545531227;472389063;431910381;548527697;554525340;560985551;507950111;511901993;512835799	N-Term(iTRAQ4plex); K10(iTRAQ4plex)	0										0.003	0.04087	64.29	0.016041	2	1346.76	-1.21131	69.1027	0
	High	iSMPDLDINLKGPk	2	33	21	471403438;301780028;332836687;488514595;426251878;557320190;472389063;431910381;548527697;554525340;560985551;402893139;507950111;511901993;544485172;444711083;478527352;410974244;334332591;545531227;512835799	N-Term(iTRAQ4plex); K14(iTRAQ4plex)	0										0.003	0.03931	48.63	0.415731	3	1829.04	-0.315922	81.8108	1
	High	vSmPDVELNLkGPk	1	22	16	444711083;465976382;471403438;332836687;488514595;426251878;410974244;545531227;472389063;431910381;548527697;560985551;507709972;507950111;511901993;512835799	N-Term(iTRAQ4plex); M3(Oxidation); K11(iTRAQ4plex); K14(iTRAQ4plex)	0										0.003	0.03564	41.85	1.71748	3	1975.12	-0.461835	60.2793	1
	High	mPSMNIQTHk	1	16	11	444711083;471403438;505856264;301780028;332836687;488514595;410974244;545531227;560985551;511901993;544485172	N-Term(iTRAQ4plex); K10(iTRAQ4plex)	0										0.003	0.02997	40.27	4.61752	3	1474.78	0.495737	49.5831	0
	High	iSmPDLDINLkGPk	6	33	21	410974244;444711083;478527352;301780028;332836687;488514595;426251878;557320190;334332591;545531227;472389063;431910381;548527697;554525340;560985551;402893139;507950111;511901993;512835799;544485172;471403438	N-Term(iTRAQ4plex); M3(Oxidation); K11(iTRAQ4plex); K14(iTRAQ4plex)	0										0.003	0.02837	39.31	2.80218	3	1989.14	-1.94399	68.5325	1
	High	iSmPDVDFNLkGPk	1	23	13	301780028;332836687;557320190;410974244;334332591;472389063;554525340;560985551;402893139;511901993;512835799;544485172;507950111	N-Term(iTRAQ4plex); M3(Oxidation); K11(iTRAQ4plex); K14(iTRAQ4plex)	0										0.003	0.04119	31.46	27.9879	3	2009.11	-0.532718	49.9631	1
	High	fkMPEMHFk	1	34	21	488514595;444711083;465976382;471403438;478527352;301780028;332836687;426251878;557320190;410974244;545531227;472389063;548527697;554525340;560985551;402893139;507709972;507950111;511901993;512835799;544485172	N-Term(iTRAQ4plex); K2(iTRAQ4plex); K9(iTRAQ4plex)	0										0.003	0.04153	28.24	71.0929	3	1626.89	0.294733	58.8512	1
	High	vkGDFDVSAPk	3	4	3	301780028;410974244;545531227	N-Term(iTRAQ4plex); K2(iTRAQ4plex); K11(iTRAQ4plex)	0										0.003	0.03471	24.05	125.795	3	1594.91	-1.25173	34.1672	1
	High	vkGDMDVSVPk	1	5	4	332836687;557320190;410974244;507950111	N-Term(iTRAQ4plex); K2(iTRAQ4plex); K11(iTRAQ4plex)	0										0.003	0.0353	21.51	244.192	3	1606.92	-2.4342	34.1955	1
	High	mPFLSISSPk	1	33	22	444711083;465976382;471403438;478527352;301780028;332836687;488514595;426251878;557320190;410974244;545531227;472389063;431910381;548527697;554525340;560985551;402893139;507709972;507950111;511901993;512835799;544485172	N-Term(iTRAQ4plex); K10(iTRAQ4plex)	0										0.005	0.0625	67.05	0.00799834	2	1394.79	-1.78441	80.0657	0
	High	iSmPEVDLNLkGPk	1	21	15	507950111;444711083;478527352;505856264;301780028;332836687;488514595;426251878;410974244;472389063;431910381;548527697;554525340;402893139;544485172	N-Term(iTRAQ4plex); M3(Oxidation); K11(iTRAQ4plex); K14(iTRAQ4plex)	0										0.005	0.0675	34.79	8.31183	3	1989.14	-2.58836	64.877	1
	High	gPkLDVDmPDVAVEGPDGk	1	8	6	471403438;488514595;410974244;554525340;560985551;507950111	N-Term(iTRAQ4plex); K3(iTRAQ4plex); M8(Oxidation); K19(iTRAQ4plex)	0										0.005	0.0613	15.25	1593.15	3	2387.24	-2.1815	72.7881	1
	High	ikVPDVNIk	1	10	6	471403438;301780028;410974244;472389063;507950111;511901993	N-Term(iTRAQ4plex); K2(iTRAQ4plex); K9(iTRAQ4plex)	0										0.006	0.07194	44.19	0.112403	3	1457.94	-0.402721	45.5062	1
	High	fkMPEINIk	1	24	16	444711083;505856264;301780028;332836687;488514595;426251878;410974244;545531227;431910381;548527697;554525340;402893139;507709972;507950111;511901993;544485172	N-Term(iTRAQ4plex); K2(iTRAQ4plex); K9(iTRAQ4plex)	0										0.006	0.07174	23.45	86.3413	3	1551.93	-0.652386	54.6326	1
	High	iSmPDVGLNLkAPk	1	17	10	465976382;478527352;301780028;332836687;410974244;545531227;472389063;560985551;511901993;544485172	N-Term(iTRAQ4plex); M3(Oxidation); K11(iTRAQ4plex); K14(iTRAQ4plex)	0										0.007	0.07774	15.34	562.926	4	1931.13	-5.08195	64.1212	1
403296559	PREDICTED: peripherin [Saimiri boliviensis boliviensis]	4759.75	71.91	2	3	44	457					101045939		1.05122	23	14.8957	0.871472	23	9.47942	0.834391	23	20.1234	470	53.5464	5.40186
	A3	Sequence	# PSMs	# Proteins	# Protein Groups	Protein Group Accessions	Modifications	ΔCn	115/114	115/114 Count	115/114 Variability [%]	116/114	116/114 Count	116/114 Variability [%]	117/114	117/114 Count	117/114 Variability [%]	q-Value	PEP	IonScore	Exp Value	Charge	MH+ [Da]	ΔM [ppm]	RT [min]	# Missed Cleavages
	High	tFGPPPSLSPGAFSYSSSSR	24	3	3	149714493;403296559;426224546	N-Term(iTRAQ4plex)	0										0	9.157e-12	132.95	2.25409e-09	2	2173.07	-0.50529	82.2724	0
	High	lDFSmAEALNQEFLATR	11	2	2	149714493;403296559	N-Term(iTRAQ4plex); M5(Oxidation)	0										0	4.461e-08	97.97	7.43001e-06	2	2116.05	-1.09645	102.401	0
	High	lDFSMAEALNQEFLATR	83	2	2	149714493;403296559	N-Term(iTRAQ4plex)	0										0	8.245e-11	94.99	1.61667e-05	2	2100.06	0.891502	115.584	0
	High	lPSERLDFSMAEALNQEFLATR	9	2	2	149714493;403296559	N-Term(iTRAQ4plex)	0										0	8.51e-09	84.19	0.000206705	3	2682.37	-0.637588	130.12	1
	High	iSVPVHSFASLSIk	26	3	3	149714493;403296559;426224546	N-Term(iTRAQ4plex); K14(iTRAQ4plex)	0										0	6.57e-07	84.01	5.53381e-05	2	1773.05	-0.556517	80.335	0
	High	nLQEAEEWYk	20	13	6	560989338;149714493;17386168;341865569;403296559;426224546	N-Term(iTRAQ4plex); K10(iTRAQ4plex)	0										0	0.0007009	75.1	0.0013621	2	1597.81	-1.0515	67.037	0
	High	nLQEAEEWYkSk	20	13	6	341865569;560989338;149714493;17386168;403296559;426224546	N-Term(iTRAQ4plex); K10(iTRAQ4plex); K12(iTRAQ4plex)	0										0	0.0002196	72.77	0.00278737	2	1957.04	-0.452057	68.6563	1
	High	dGLAEDLAALk	1	2	2	149714493;403296559	N-Term(iTRAQ4plex); K11(iTRAQ4plex)	0										0	0.0004905	70.28	0.00362409	2	1403.8	-2.41186	83.4361	0
	High	rQIQSLTcEVDGLR	3	3	3	149714493;403296559;426224546	N-Term(iTRAQ4plex); C8(Carbamidomethyl)	0										0	9.616e-05	69.23	0.00629723	3	1818.96	1.28584	64.8102	1
	High	lLGSASPSSSVR	15	2	2	149714493;403296559	N-Term(iTRAQ4plex)	0										0	0.002186	69.19	0.0054587	2	1304.73	0.715679	48.1108	0
	High	dGEVVTESQkEQR	16	2	1	403296559	N-Term(iTRAQ4plex); K10(iTRAQ4plex)	0	1.09579	16	13.8591	0.874399	16	7.64082	0.866109	16	18.5385	0	0.0005318	67.77	0.00863622	2	1792.93	-0.659195	32.5463	1
	High	qIQSLTcEVDGLR	4	3	3	149714493;403296559;426224546	N-Term(iTRAQ4plex); C7(Carbamidomethyl)	0										0	0.0002115	66.92	0.0101	2	1662.86	-2.37515	74.1482	0
	High	sNEKQELQELNDR	7	2	2	149714493;403296559	N-Term(iTRAQ4plex)	0										0	0.0007577	66.82	0.00938548	3	1746.87	0.000698122	45.4958	1
	High	rTFGPPPSLSPGAFSYSSSSR	18	3	3	149714493;403296559;426224546	N-Term(iTRAQ4plex)	0										0	1.748e-07	65.58	0.0143582	3	2329.17	-1.07336	72.4498	1
	High	vRFLEQQNAALR	5	2	2	149714493;403296559	N-Term(iTRAQ4plex)	0										0	0.0001726	62.78	0.0191226	3	1588.9	-0.209971	56.7318	1
	High	nLQEAEEWYKSk	8	13	6	560989338;149714493;17386168;341865569;403296559;426224546	N-Term(iTRAQ4plex); K12(iTRAQ4plex)	0										0	1.34e-05	60.94	0.0427083	3	1812.94	0.319328	67.1349	1
	High	eLEEQFALEAGGYQAGAAR	1	3	3	149714493;403296559;426224546	N-Term(iTRAQ4plex)	0										0	0.0004444	60.76	0.037276	3	2154.06	-0.722071	81.5975	0
	High	sKYADLSDAANR	2	3	3	149714493;403296559;426224546	N-Term(iTRAQ4plex)	0										0	0.002309	60.21	0.0403456	2	1454.74	1.68443	26.4079	1
	High	mALDIEIATYR	13	15	6	149714493;17386168;341865569;403296559;426224546;560989338	N-Term(iTRAQ4plex)	0										0	0.0006754	58.62	0.0676141	2	1439.77	-0.115404	83.3959	0
	High	dGEVVTESQKEQR	2	2	1	403296559	N-Term(iTRAQ4plex)	0	1.04036	2	16.4642	1.57773	2	12.81	2.2166	2	9.69625	0	0.0001477	57.79	0.0719055	3	1648.82	-0.569482	27.376	1
	High	kIESLMDEIEFLk	13	3	3	149714493;403296559;426224546	N-Term(iTRAQ4plex); K1(iTRAQ4plex); K13(iTRAQ4plex)	0										0	0.0001042	54.24	0.101865	3	2027.14	-0.803612	133.043	1
	High	nLQEAEEWyk	9	13	6	560989338;149714493;17386168;341865569;403296559;426224546	N-Term(iTRAQ4plex); Y9(iTRAQ4plex); K10(iTRAQ4plex)	0										0	0.0003291	53.53	0.233937	3	1741.91	-0.628853	56.5824	0
	High	mALDIEIATYR	3	15	6	560989338;149714493;17386168;341865569;403296559;426224546	N-Term(iTRAQ4plex); M1(Oxidation)	0										0	0.0008836	51.23	0.370813	2	1455.76	-0.0591011	75.3001	0
	High	sNEkQELQELNDR	7	2	2	149714493;403296559	N-Term(iTRAQ4plex); K4(iTRAQ4plex)	0										0	0.0001897	50.72	0.464828	2	1890.98	0.775943	31.7279	1
	High	mALDIEIATYRk	4	15	6	149714493;17386168;341865569;403296559;426224546;560989338	N-Term(iTRAQ4plex); K12(iTRAQ4plex)	0										0	0.0003302	50.42	0.320186	3	1711.97	0.565754	74.6445	1
	High	aQYESIAAkNLQEAEEWYk	3	3	3	149714493;403296559;426224546	N-Term(iTRAQ4plex); K9(iTRAQ4plex); K19(iTRAQ4plex)	0										0	4.437e-05	49.86	0.55063	3	2703.4	-0.921336	100.175	1
	High	skYADLSDAANR	6	3	3	149714493;403296559;426224546	N-Term(iTRAQ4plex); K2(iTRAQ4plex)	0										0	0.0006023	49.05	0.643376	3	1598.84	0.714897	29.0514	1
	High	yADLSDAANRNHEALR	8	3	3	149714493;403296559;426224546	N-Term(iTRAQ4plex)	0										0	0.001153	48.59	0.631624	4	1959.97	-1.13219	47.7075	1
	High	qLRELEEQFALEAGGYQAGAAR	3	3	3	149714493;403296559;426224546	N-Term(iTRAQ4plex)	0										0	3.821e-06	47.81	0.89721	3	2551.3	-1.80407	93.9025	1
	High	mALDIEIATyR	4	15	6	560989338;149714493;17386168;341865569;403296559;426224546	N-Term(iTRAQ4plex); Y10(iTRAQ4plex)	0										0	0.002495	46.25	1.10596	3	1583.87	-1.31571	74.0032	0
	High	vQVERDGLAEDLAALk	1	2	2	149714493;403296559	N-Term(iTRAQ4plex); K16(iTRAQ4plex)	0										0	0.0001365	45.76	0.807624	3	2015.13	-1.57991	81.5412	1
	High	fLEQQNAALRGELSQAR	9	2	2	149714493;403296559	N-Term(iTRAQ4plex)	0										0	0.0003591	43.9	2.00195	2	2075.11	0.0556907	70.1491	1
	High	tFGPPPSLSPGAFSySSSSR	3	3	3	149714493;403296559;426224546	N-Term(iTRAQ4plex); Y15(iTRAQ4plex)	0										0	0.0003803	40.4	4.81268	3	2317.17	0.0945459	72.2811	0
	High	aGAGALLRLPSER	5	2	2	149714493;403296559	N-Term(iTRAQ4plex)	0										0	0.0004714	39.73	2.57941	3	1454.85	-1.32294	60.6014	1
	High	tIETRDGEVVTESQk	4	2	1	403296559	N-Term(iTRAQ4plex); K15(iTRAQ4plex)	0	0.983069	4	3.759	0.80797	4	9.52294	0.75396	4	10.065	0	0.001052	37.38	9.95901	3	1980.05	-0.634712	41.3552	1
	High	mALDIEIATYRk	1	15	6	149714493;17386168;341865569;403296559;426224546;560989338	N-Term(iTRAQ4plex); M1(Oxidation); K12(iTRAQ4plex)	0										0	0.0002522	36.91	8.33281	3	1727.96	-0.664713	65.2713	1
	High	qIQSLTcEVDGLRGTNEALLR	1	3	3	149714493;403296559;426224546	N-Term(Gln->pyro-Glu); C7(Carbamidomethyl)	0										0	0.0009042	36.42	12.316	2	2356.19	-0.506093	99.0335	1
	High	nLQEAEEWykSk	1	13	6	560989338;149714493;17386168;341865569;403296559;426224546	N-Term(iTRAQ4plex); Y9(iTRAQ4plex); K10(iTRAQ4plex); K12(iTRAQ4plex)	0										0	0.0009025	36.02	11.6705	3	2101.14	-2.23429	44.3185	1
	High	dIRAQYESIAAk	1	3	3	149714493;403296559;426224546	N-Term(iTRAQ4plex); K12(iTRAQ4plex)	0										0	0.0007884	35.76	10.9875	3	1652.92	-0.764936	55.8959	1
	High	qIQSLTcEVDGLRGTNEALLR	2	3	3	149714493;403296559;426224546	N-Term(iTRAQ4plex); C7(Carbamidomethyl)	0										0	2.623e-05	34.86	16.7923	3	2517.32	-1.64719	84.1086	1
	High	fSSSRLLGSASPSSSVR	1	2	2	149714493;403296559	N-Term(iTRAQ4plex)	0										0	4.297e-05	34.21	19.713	3	1868.99	-1.01247	57.1843	1
	High	rTFGPPPSLSPGAFSySSSSR	9	3	3	149714493;403296559;426224546	N-Term(iTRAQ4plex); Y16(iTRAQ4plex)	0										0	7.028e-06	33.11	26.6019	3	2473.27	-2.00288	46.8127	1
	High	dGEVVTESQk	1	2	1	403296559	N-Term(iTRAQ4plex); K10(iTRAQ4plex)	0	0.995241	1		0.838792	1		0.821329	1		0.001	0.003582	60.19	0.0461837	2	1379.72	-2.07388	31.7787	0
	High	aDQLcQQELR	1	2	2	149714493;403296559	N-Term(iTRAQ4plex); C5(Carbamidomethyl)	0										0.001	0.005047	50.65	0.313152	2	1404.7	-0.370573	44.8066	0
	High	fLEQQNAALR	7	2	2	149714493;403296559	N-Term(iTRAQ4plex)	0										0.001	0.005295	47.7	0.812339	2	1333.73	-0.16028	56.6832	0
	High	kDVDDATLSR	1	3	3	149714493;403296559;426224546	N-Term(iTRAQ4plex); K1(iTRAQ4plex)	0										0.001	0.002843	46.54	1.13813	3	1407.76	-2.36622	20.8701	1
	High	eDAEHNLVLFR	1	3	3	149714493;403296559;426224546	N-Term(iTRAQ4plex)	0										0.001	0.004716	46.13	1.15467	3	1486.77	-1.42373	63.3342	0
	High	hLREYQELLNVk	17	4	4	149714493;17386168;403296559;426224546	N-Term(iTRAQ4plex); K12(iTRAQ4plex)	0										0.001	0.004987	46.09	0.647799	2	1830.05	-0.51848	73.1581	1
	High	yADLSDAANR	2	3	3	149714493;403296559;426224546	N-Term(iTRAQ4plex); Y1(iTRAQ4plex)	0										0.001	0.003553	45.65	1.18568	3	1383.71	-0.397209	38.6315	0
	High	nLQEAEEWYK	4	13	6	560989338;149714493;17386168;341865569;403296559;426224546	N-Term(iTRAQ4plex)	0										0.001	0.007014	36.74	6.30458	2	1453.71	-1.31527	66.4552	0
	High	fANFIEkVR	8	2	2	149714493;403296559	N-Term(iTRAQ4plex); K7(iTRAQ4plex)	0										0.001	0.006591	33.38	14.0131	3	1411.83	-1.50322	70.6421	1
	High	qAkQEMNESR	1	3	3	149714493;403296559;426224546	N-Term(iTRAQ4plex); K3(iTRAQ4plex)	0										0.001	0.006844	20.18	457.887	3	1508.77	-0.83853	21.676	1
	High	dVDDATLSRLELER	2	3	3	149714493;403296559;426224546	N-Term(iTRAQ4plex)	0										0.001	0.005276	18.64	738.215	3	1775.92	-0.73412	69.5272	1
	High	aQYESIAAk	7	6	5	149714493;403296559;426224546;388453259;478507594	N-Term(iTRAQ4plex); K9(iTRAQ4plex)	0										0.002	0.01876	53.94	0.166732	2	1268.71	-2.87656	44.1819	0
	High	yADLSDAANR	10	3	3	149714493;403296559;426224546	N-Term(iTRAQ4plex)	0										0.002	0.01109	53.4	0.142443	2	1239.61	-0.841198	48.1346	0
	High	eYQELLNVk	2	4	4	149714493;17386168;403296559;426224546	N-Term(iTRAQ4plex); K9(iTRAQ4plex)	0										0.002	0.01695	53.01	0.204262	2	1423.8	-2.40966	68.9154	0
	High	rELELLGR	1	2	2	149714493;403296559	N-Term(iTRAQ4plex)	0										0.002	0.02293	49.11	0.397421	3	1129.68	-1.58534	49.8936	1
	High	kLLEGEESR	3	16	7	560989338;149714493;17386168;341865569;403296559;426224546;194211344	N-Term(iTRAQ4plex); K1(iTRAQ4plex)	0										0.002	0.01345	38.95	5.39875	3	1348.77	0.198378	20.4949	1
	High	aQyESIAAk	2	6	5	149714493;403296559;426224546;388453259;478507594	N-Term(iTRAQ4plex); Y3(iTRAQ4plex); K9(iTRAQ4plex)	0										0.003	0.02914	22.51	198.232	3	1412.81	0.033956	23.3215	0
	High	dVDDATLSR	1	3	3	149714493;403296559;426224546	N-Term(iTRAQ4plex)	0										0.008	0.08484	38.89	4.26896	2	1135.57	-1.2721	38.2859	0
194225464	PREDICTED: talin-1 isoform X1 [Equus caballus]	4633.04	33.33	2	33	64	245	protein binding; structural molecule activity		cell organization and biogenesis		100055501	[GO:0001726]; GO:0042995; GO:0044464; GO:0005575 [GO:0003779]; GO:0008092; GO:0005515; GO:0005488; GO:0003674 [GO:0005158]; GO:0005102; GO:0032403; GO:0005515; GO:0005488; GO:0003674 [GO:0005200]; GO:0005198; GO:0003674 [GO:0005925]; GO:0005924; GO:0005912; GO:0030055; GO:0070161; GO:0030054; GO:0005575 [GO:0007016]; GO:0007010; GO:0032507; GO:1902589; GO:0006996; GO:0045185; GO:0051651; GO:00447…	1.06006	97	17.9909	0.990614	97	10.8954	1.03985	97	18.4732	2541	269.656	6.04932
	A3	Sequence	# PSMs	# Proteins	# Protein Groups	Protein Group Accessions	Modifications	ΔCn	115/114	115/114 Count	115/114 Variability [%]	116/114	116/114 Count	116/114 Variability [%]	117/114	117/114 Count	117/114 Variability [%]	q-Value	PEP	IonScore	Exp Value	Charge	MH+ [Da]	ΔM [ppm]	RT [min]	# Missed Cleavages
	High	lNEAAAGLNQAATELVQASR	3	2	1	194225464	N-Term(iTRAQ4plex)	0	1.06006	3	11.6715	1.01754	3	3.38772	1.05105	3	3.72394	0	8.953e-12	146.84	1.06169e-10	2	2171.15	-1.87389	97.9595	0
	High	lLSDSLPPSTGTFQEAQSR	6	2	1	194225464	N-Term(iTRAQ4plex)	0	1.03353	6	6.81811	0.951347	6	16.5244	1.06525	6	5.95626	0	6.938e-11	120.16	5.29467e-08	2	2178.12	-0.317856	77.7022	0
	High	tLAESALQLLYTAk	13	3	2	194225464;344251776	N-Term(iTRAQ4plex); K14(iTRAQ4plex)	0										0	1.51e-08	117.06	3.73069e-08	2	1810.06	-0.484907	111.862	0
	High	mVGGIAQIIAAQEEMLR	7	2	1	194225464	N-Term(iTRAQ4plex)	0	1.06395	7	24.598	0.978077	7	8.74114	1.23086	7	8.93746	0	8.934e-11	110.79	5.05513e-07	2	1974.06	0.380035	115.089	0
	High	sNTSPEELGPLANQLTSDYGR	2	2	1	194225464	N-Term(iTRAQ4plex)	0	1.01726	2	13.481	0.949562	2	4.18904	1.01727	2	0.708613	0	5.803e-06	104.31	1.6004e-06	2	2393.16	-2.64434	85.7001	0
	High	vMVTNVTSLLk	3	5	3	426233184;194225464;344251776	N-Term(iTRAQ4plex); K11(iTRAQ4plex)	0										0	0.0001989	97.27	3.45227e-06	2	1492.9	-2.19878	83.5216	0
	High	dLDQASLAAVSQQLAPR	1	2	1	194225464	N-Term(iTRAQ4plex)	0	1.17722	1		0.956455	1		1.19415	1		0	2.673e-09	90.53	4.40825e-05	2	1927.04	0.0967614	86.5966	0
	High	qAAASATQTIAAAQHAASTPk	4	2	1	194225464	N-Term(iTRAQ4plex); K21(iTRAQ4plex)	0	1.11442	4	14.3652	1.12401	4	25.0806	1.0691	4	11.4195	0	3.717e-10	88.12	7.18571e-05	3	2283.23	-1.77304	57.6387	0
	High	lGAASLGAEDPETQVVLINAVkDVAk	2	2	1	194225464	N-Term(iTRAQ4plex); K22(iTRAQ4plex); K26(iTRAQ4plex)	0	1.4099	2	45.7156	1.14013	2	21.7441	1.37715	2	42.2864	0	6.996e-09	88.08	1.67854e-05	3	3040.72	-0.602587	99.7373	1
	High	gVGAAATAVTQALNELLQHVk	2	3	2	194225464;344251776	N-Term(iTRAQ4plex); K21(iTRAQ4plex)	0										0	3.934e-09	87.88	2.51879e-05	3	2379.36	-0.44023	134.265	0
	High	aAAFEDQENETVVVkEk	5	3	2	194225464;344251776	N-Term(iTRAQ4plex); K15(iTRAQ4plex); K17(iTRAQ4plex)	0										0	7.485e-08	87.83	8.09182e-05	3	2339.24	-1.47514	55.8494	1
	High	vGAIPANALDDGQWSQGLISAAR	3	2	1	194225464	N-Term(iTRAQ4plex)	0	1.04697	3	3.58996	0.900762	3	6.42306	1.11408	3	5.37241	0	0.0004009	87.22	9.89982e-05	2	2454.28	-0.969503	97.7542	0
	High	aIAVTVQEMVTk	6	2	1	194225464	N-Term(iTRAQ4plex); K12(iTRAQ4plex)	0	0.956819	6	22.0842	1.02812	6	10.6873	0.974388	6	40.0528	0	0.0001173	86.6	6.62975e-05	2	1577.91	-1.86887	79.2516	0
	High	vLVQNAAGSQEk	1	2	1	194225464	N-Term(iTRAQ4plex); K12(iTRAQ4plex)	0	1.19568	1		0.870369	1		1.30414	1		0	3.467e-05	86.54	8.02242e-05	2	1531.87	-0.999096	39.3001	0
	High	vSQMAQYFEPLTLAAVGAASk	12	3	2	194225464;344251776	N-Term(iTRAQ4plex); K21(iTRAQ4plex)	0										0	1.377e-07	85.02	0.000137575	2	2470.33	0.588827	114.349	0
	High	vLGEAMTGISQNAk	2	2	1	194225464	N-Term(iTRAQ4plex); K14(iTRAQ4plex)	0	0.963387	2	5.62428	1.09506	2	1.608	0.964453	2	4.7289	0	5.259e-06	85	0.000149233	2	1706.93	-3.72648	67.7096	0
	High	tLAESALQLLYTAkEAGGNPk	46	3	2	194225464;344251776	N-Term(iTRAQ4plex); K14(iTRAQ4plex); K21(iTRAQ4plex)	0										0	1.82e-09	83.69	7.29747e-05	3	2607.47	-0.500918	127.97	1
	High	tMLESAGGLIQTAR	6	2	1	194225464	N-Term(iTRAQ4plex)	0	0.968236	6	8.16011	1.03763	6	8.48695	0.949941	6	5.52057	0	6.4e-07	83.6	0.000223972	2	1591.86	-0.115445	77.2582	0
	High	lASQAkPAAVAAENEEIGAHIk	4	2	1	194225464	N-Term(iTRAQ4plex); K6(iTRAQ4plex); K22(iTRAQ4plex)	0	1.15102	4	3.37439	1.18568	4	5.64418	1.09966	4	6.05093	0	1.436e-06	81.02	0.000152044	3	2650.48	-1.84395	47.269	1
	High	tLSHPQQMALLDQTk	6	3	2	194225464;344251776	N-Term(iTRAQ4plex); K15(iTRAQ4plex)	0										0	7.332e-07	80.88	0.000382117	3	1999.08	-2.74393	58.2509	0
	High	sNTSPEELGPLANQLTSDyGR	1	2	1	194225464	N-Term(iTRAQ4plex); Y19(iTRAQ4plex)	0	0.886914	1		0.825589	1		0.750765	1		0	1.724e-06	77.23	0.000983233	3	2537.27	-2.14344	76.5646	0
	High	aAMEPIVISAk	3	2	1	194225464	N-Term(iTRAQ4plex); K11(iTRAQ4plex)	0	0.828064	3	9.9455	1.01377	3	11.7529	0.938594	3	23.7229	0	0.0003395	75.77	0.000700135	2	1417.83	-0.995092	63.1153	0
	High	lAQAAQSSVATITR	4	2	1	194225464	N-Term(iTRAQ4plex)	0	1.42431	4	11.9439	0.95641	4	12.1667	1.4002	4	8.91656	0	0.0001116	74.55	0.00137281	2	1560.88	-1.03484	64.6427	0
	High	aVASAAAALVLk	3	3	2	194225464;344251776	N-Term(iTRAQ4plex); K12(iTRAQ4plex)	0										0	0.0001895	74.02	0.000294615	2	1372.88	-0.824124	75.096	0
	High	aVAEQIPLLVQGVR	7	3	2	194225464;344251776	N-Term(iTRAQ4plex)	0										0	5.051e-05	69.74	0.00124423	2	1636.99	-0.517327	86.118	0
	High	vVAPTISSPVcQEQLVEAGR	2	3	2	194225464;344251776	N-Term(iTRAQ4plex); C11(Carbamidomethyl)	0										0	0.0001101	67.69	0.00890163	3	2284.21	-0.00563789	78.0076	0
	High	mVGGIAQIIAAQEEMLRk	5	2	1	194225464	N-Term(iTRAQ4plex); K18(iTRAQ4plex)	0	1.08995	5	3.89091	1.01781	5	7.73768	1.13853	5	4.18144	0	5.351e-06	67.01	0.00524509	3	2246.26	-1.14441	107.484	1
	High	mATNAAAQNAIkk	1	3	2	194225464;344251776	N-Term(iTRAQ4plex); K12(iTRAQ4plex); K13(iTRAQ4plex)	0										0	0.0004768	66.32	0.00609337	3	1764.02	1.04322	24.541	1
	High	qAAASATQTIAAAQHAASTPk	5	2	1	194225464	N-Term(Gln->pyro-Glu); K21(iTRAQ4plex)	0	1.0763	5	14.9097	1.03167	5	15.2565	1.21937	5	5.03409	0	2.796e-05	65.87	0.0142068	3	2122.1	-0.608236	68.1819	0
	High	sIAAATSALVk	1	5	3	426233184;194225464;344251776	N-Term(iTRAQ4plex); K11(iTRAQ4plex)	0										0	0.0007201	65.85	0.00411617	2	1319.81	-0.701282	62.5709	0
	High	gLAGAVSELLR	2	3	2	194225464;344251776	N-Term(iTRAQ4plex)	0										0	0.0004014	64.5	0.0118432	2	1229.73	-0.114117	91.8408	0
	High	vSQmAQYFEPLTLAAVGAASk	1	3	2	194225464;344251776	N-Term(iTRAQ4plex); M4(Oxidation); K21(iTRAQ4plex)	0										0	9.291e-05	63.94	0.0185584	3	2486.33	1.86382	96.9507	0
	High	tmLESAGGLIQTAR	1	2	1	194225464	N-Term(iTRAQ4plex); M2(Oxidation)	0	0.881161	1		1.00304	1		0.834535	1		0	0.0004882	63.87	0.0214039	2	1607.86	1.68172	63.1893	0
	High	vAGSVTELIQAAEAMk	5	3	2	194225464;344251776	N-Term(iTRAQ4plex); K16(iTRAQ4plex)	0										0	3.719e-05	63.7	0.0163872	3	1906.06	0.332819	114.663	0
	High	mVGGIAQIIAAQEEmLR	2	2	1	194225464	N-Term(iTRAQ4plex); M15(Oxidation)	0	1.39976	2	1.00121	0.799102	2	6.65185	1.2107	2	8.05449	0	0.0003671	63.47	0.0232469	3	1990.06	1.29991	106.371	0
	High	tLAESALQLLyTAk	2	3	2	194225464;344251776	N-Term(iTRAQ4plex); Y11(iTRAQ4plex); K14(iTRAQ4plex)	0										0	0.0001253	62.95	0.00499097	3	1954.16	-0.680918	100.039	0
	High	aLDGAFTEENR	3	2	1	194225464	N-Term(iTRAQ4plex)	0	0.940097	3	9.27414	1.03617	3	5.77201	0.929004	3	4.66251	0	0.001041	60.69	0.0281228	2	1366.67	-1.02766	53.5172	0
	High	lLAALLEDEGGSGRPLLQAAk	1	2	1	194225464	N-Term(iTRAQ4plex); K21(iTRAQ4plex)	0	1.56451	1		1.06095	1		1.48543	1		0	0.0003512	60.67	0.0108673	3	2410.39	-0.858452	99.1098	1
	High	aSVPTIQDQASAMQLSQcAk	1	3	2	194225464;344251776	N-Term(iTRAQ4plex); C18(Carbamidomethyl); K20(iTRAQ4plex)	0										0	9.803e-07	60.5	0.0489972	3	2422.23	0.0205941	71.2757	0
	High	qFVQSAkEVANSTANLVk	1	2	1	194225464	N-Term(Gln->pyro-Glu); K7(iTRAQ4plex); K18(iTRAQ4plex)	0	0.900422	1		1.1652	1		1.02469	1		0	0.000391	60.26	0.0345318	2	2205.21	0.724739	90.9094	1
	High	qVAASTAQLLVAck	1	4	2	426233184;194225464	N-Term(iTRAQ4plex); C13(Carbamidomethyl); K14(iTRAQ4plex)	0										0	0.0005577	59.58	0.0349096	3	1748	-0.781553	68.2067	0
	High	tLREQGVEEHETLLLR	1	3	2	194225464;344251776	N-Term(iTRAQ4plex)	0										0	7.94e-07	59.31	0.0498549	3	2067.13	0.0298236	41.355	1
	High	aVAAGNScRQEDVIATANLSR	2	4	2	426233184;194225464	N-Term(iTRAQ4plex); C8(Carbamidomethyl)	0										0	0.0002831	57.85	0.0896837	3	2347.21	7.23216	53.9524	1
	High	aSAGPQPLLVQSck	1	3	2	194225464;344251776	N-Term(iTRAQ4plex); C13(Carbamidomethyl); K14(iTRAQ4plex)	0										0	0.0003311	55.34	0.127621	2	1743.96	-1.34194	53.4644	0
	High	rLLSDSLPPSTGTFQEAQSR	1	2	1	194225464	N-Term(iTRAQ4plex)	0	0.966966	1		0.949574	1		0.950148	1		0	2.865e-05	55.34	0.158361	3	2334.21	-1.39404	66.5674	1
	High	qFVQSAkEVANSTANLVk	4	2	1	194225464	N-Term(iTRAQ4plex); K7(iTRAQ4plex); K18(iTRAQ4plex)	0	0.927164	4	4.13435	0.96348	4	4.64848	0.957893	4	5.19762	0	5.184e-05	54.77	0.0668016	3	2366.34	-1.08884	79.6007	1
	High	kSTVLQQQYNR	1	3	2	194225464;344251776	N-Term(iTRAQ4plex); K1(iTRAQ4plex)	0										0	0.000873	51.87	0.236084	3	1652.93	1.53682	22.6595	1
	High	vSHVLAALQAGNR	2	2	1	194225464	N-Term(iTRAQ4plex)	0	1.01046	2	15.175	0.979718	2	4.99447	1.03766	2	13.3974	0	0.0008855	51.47	0.226906	2	1479.85	-1.75956	60.6964	0
	High	aAGHPGDPESQQR	2	3	2	194225464;344251776	N-Term(iTRAQ4plex)	0										0	0.0005127	49.55	0.328956	3	1493.72	-1.05277	19.8627	0
	High	vGkVEHGSVALPAIMR	4	3	2	194225464;344251776	N-Term(iTRAQ4plex); K3(iTRAQ4plex)	0										0	3.341e-06	48.54	0.245372	3	1952.13	-0.3317	48.4595	1
	High	kAAGHPGDPESQQR	2	3	2	194225464;344251776	N-Term(iTRAQ4plex); K1(iTRAQ4plex)	0										0	0.0004657	47.2	1.06995	4	1765.92	-0.0405642	11.6711	1
	High	mATNAAAQNAIk	1	3	2	194225464;344251776	N-Term(iTRAQ4plex); K12(iTRAQ4plex)	0										0	0.0003007	46.97	1.00473	2	1491.82	-2.59555	41.2767	0
	High	qkLHTDDELNWLDHGR	1	2	1	194225464	N-Term(Gln->pyro-Glu); K2(iTRAQ4plex)	0	1.21926	1		0.846861	1		1.22121	1		0	7.041e-05	42.01	2.73604	4	2104.03	-0.254731	53.5881	1
	High	lREAAEGLR	3	5	3	426233184;194225464;344251776	N-Term(iTRAQ4plex)	0										0	0.002529	40.8	3.15378	3	1158.67	-0.357563	41.5463	1
	High	tLSHPQQmALLDQTk	2	3	2	194225464;344251776	N-Term(iTRAQ4plex); M8(Oxidation); K15(iTRAQ4plex)	0										0	0.00129	40.38	4.16024	3	2015.09	4.58699	48.628	0
	High	lHTDDELNWLDHGR	5	2	1	194225464	N-Term(iTRAQ4plex)	0	1.07309	5	7.65286	0.92501	5	5.64341	0.874717	5	10.9679	0	0.0004174	39.77	3.89289	3	1864.9	-1.76002	51.7799	0
	High	aASAAQRELVAQGk	3	3	2	194225464;344251776	N-Term(iTRAQ4plex); K14(iTRAQ4plex)	0										0	0.0006908	38.89	3.62552	3	1687.97	0.570962	42.5404	1
	High	ackEAAYHPEVAPDVR	2	2	1	194225464	N-Term(iTRAQ4plex); C2(Carbamidomethyl); K3(iTRAQ4plex)	0	1.07688	2	23.0371	0.973202	2	5.82505	0.966037	2	11.8155	0	0.0002132	29.61	63.1062	3	2101.07	-1.68657	29.9737	1
	High	cAQDLGNSTk	1	3	2	194225464;344251776	N-Term(iTRAQ4plex); C1(Carbamidomethyl); K10(iTRAQ4plex)	0										0.001	0.006138	69.74	0.00420119	2	1381.7	-1.7738	28.829	0
	High	aVSSAMAQLLGEVAQGNENYAGIAAR	1	2	1	194225464	N-Term(iTRAQ4plex)	0										0.001	0.004959	55.19	0.163244	3	2735.39	-0.806669	112.217	0
	High	aLSTDPAAPNLk	1	2	1	194225464	N-Term(iTRAQ4plex); K12(iTRAQ4plex)	0	1.20127	1		1.03808	1		1.23662	1		0.001	0.005122	51.76	0.221722	2	1485.85	-0.710592	53.2077	0
	High	vGkVEHGSVALPAImR	1	3	2	194225464;344251776	N-Term(iTRAQ4plex); K3(iTRAQ4plex); M15(Oxidation)	0										0.001	0.005404	45.65	0.574758	3	1968.13	-0.567403	39.586	1
	High	nLGTALAELR	3	3	2	194225464;344251776	N-Term(iTRAQ4plex)	0										0.001	0.007161	42.48	1.98577	2	1201.7	-1.08266	72.848	0
	High	lQAAGNAVkR	2	4	2	426233184;194225464	N-Term(iTRAQ4plex); K9(iTRAQ4plex)	0										0.001	0.00626	42.22	0.8656	3	1315.8	-0.93765	31.6819	1
	High	vkADQDSEAMk	1	2	1	194225464	N-Term(iTRAQ4plex); K2(iTRAQ4plex); K11(iTRAQ4plex)	0	1.07614	1		0.837644	1		0.809374	1		0.001	0.005645	35.19	15.6669	3	1653.88	-1.35931	18.6713	1
	High	eAAYHPEVAPDVR	1	2	1	194225464	N-Term(iTRAQ4plex)	0	1.22516	1		1.02429	1		1.02917	1		0.001	0.007409	34.4	16.0568	3	1597.81	-0.857982	43.8577	0
	High	eRELEEAR	2	4	2	426233184;194225464	N-Term(iTRAQ4plex)	0										0.002	0.02393	48.43	0.58057	3	1175.61	0.993537	26.3799	1
	High	aGDDPAVWQLk	1	2	1	194225464	N-Term(iTRAQ4plex); K11(iTRAQ4plex)	0	1.57891	1		1.10824	1		1.61947	1		0.002	0.01378	39.9	5.27465	2	1487.81	-1.29079	67.6573	0
	High	qVAASTAQLLVAck	2	4	2	426233184;194225464	N-Term(Gln->pyro-Glu); C13(Carbamidomethyl); K14(iTRAQ4plex)	0										0.002	0.01725	36.62	10.8153	2	1586.87	-1.69173	85.574	0
	High	aLDGAFTEENRAQcR	2	2	1	194225464	N-Term(iTRAQ4plex); C14(Carbamidomethyl)	0	0.764004	2	4.00451	0.810448	2	7.61073	0.687845	2	12.2269	0.002	0.02233	17.66	531.916	3	1881.9	-1.10807	49.4442	1
	High	eGAETFADHREGILk	1	2	1	194225464	N-Term(iTRAQ4plex); K15(iTRAQ4plex)	0	1.24501	1		1.0932	1		1.66665	1		0.003	0.0421	18.39	769.909	4	1961.03	-1.82332	37.4515	1
	High	rAIADMLR	1	2	1	194225464	N-Term(iTRAQ4plex)	0	0.859529	1		0.740202	1		0.771733	1		0.004	0.0501	45.17	1.22533	3	1089.63	0.240449	48.2922	1
	High	fLPSELRDEH	1	2	1	194225464	N-Term(iTRAQ4plex)	0	0.960708	1		0.971047	1		0.947871	1		0.005	0.06703	30.86	37.7731	3	1386.72	1.25388	58.8542	1
	High	lQAAGNAVk	1	4	2	426233184;194225464	N-Term(iTRAQ4plex); K9(iTRAQ4plex)	0										0.009	0.09375	54.29	0.0706621	2	1159.71	2.53973	34.3189	0
306922408	ATP synthase, H+ transporting, mitochondrial F1 complex, beta polypeptide [Equus caballus]	4529.34	59.47	9	25	25	423	nucleotide binding; catalytic activity; transporter activity; protein binding	mitochondrion; membrane; cell surface	metabolic process; transport; regulation of biological process; cellular homeostasis		100059825	[GO:0000166]; GO:0036094; GO:1901265; GO:0005488; GO:0097159; GO:1901363; GO:0003674 [GO:0001525]; GO:0044767; GO:0048646; GO:0032502; GO:0044699; GO:0008150 [GO:0005524]; GO:0032550; GO:0032559; GO:0035639; GO:0001883; GO:0032549; GO:0030554; GO:0032555; GO:0043168; GO:1901265; GO:0001882; GO:0017076; GO:0032553; GO:0043167; GO:0097159; GO:1901363; GO:0036094; GO:0097367; GO:0000166; GO:0005488;…	0.958848	230	19.0922	1.02069	230	16.7702	0.96033	230	21.2282	528	56.2225	5.2749
	A3	Sequence	# PSMs	# Proteins	# Protein Groups	Protein Group Accessions	Modifications	ΔCn	115/114	115/114 Count	115/114 Variability [%]	116/114	116/114 Count	116/114 Variability [%]	117/114	117/114 Count	117/114 Variability [%]	q-Value	PEP	IonScore	Exp Value	Charge	MH+ [Da]	ΔM [ppm]	RT [min]	# Missed Cleavages
	High	vALVYGQMNEPPGAR	17	3	1	306922408	N-Term(iTRAQ4plex)	0										0	1.396e-07	99.65	5.7187e-06	2	1745.91	-1.43336	68.7976	0
	High	tVLIMELINNVAk	26	10	1	306922408	N-Term(iTRAQ4plex); K13(iTRAQ4plex)	0										0	3.938e-06	98.31	1.97753e-06	2	1746.04	-1.08794	118.36	0
	High	vALVYGQmNEPPGAR	11	3	1	306922408	N-Term(iTRAQ4plex); M8(Oxidation)	0										0	0.0002351	94.91	1.66708e-05	2	1761.91	-0.751329	58.8327	0
	High	tVLImELINNVAk	6	10	1	306922408	N-Term(iTRAQ4plex); M5(Oxidation); K13(iTRAQ4plex)	0										0	1.381e-05	93.16	8.73402e-06	2	1762.04	-0.547647	100.946	0
	High	iGLFGGAGVGk	4	10	1	306922408	N-Term(iTRAQ4plex); K11(iTRAQ4plex)	0										0	0.0004094	81.25	0.000193452	2	1263.77	-0.179163	70.6989	0
	High	fLSQPFQVAEVFTGHLGk	59	2	1	306922408	N-Term(iTRAQ4plex); K18(iTRAQ4plex)	0										0	2.871e-07	79.37	0.000417499	3	2293.26	-0.04945	111.058	0
	High	fTQAGSEVSALLGR	15	10	1	306922408	N-Term(iTRAQ4plex)	0										0	1.261e-07	77.88	0.000822684	2	1579.86	0.168712	87.463	0
	High	sLQDIIAILGMDELSEEDkLTVSR	4	2	1	306922408	N-Term(iTRAQ4plex); K19(iTRAQ4plex)	0	1.44272	4	6.51968	1.08038	4	12.922	1.37602	4	4.69254	0	2.363e-10	76.46	0.000853058	3	2963.58	-0.680033	134.179	1
	High	iMNVIGEPIDER	11	3	1	306922408	N-Term(iTRAQ4plex)	0	0.950029	11	19.2781	0.944157	11	16.5939	0.816206	11	10.7763	0	0.0001259	75.33	0.00149485	2	1529.81	0.0632341	77.0914	0
	High	aIAELGIYPAVDPLDSTSR	26	3	1	306922408	N-Term(iTRAQ4plex)	0										0	0.0007583	73.54	0.00228259	3	2132.13	-2.97716	98.1148	0
	High	iPSAVGYQPTLATDMGTMQER	14	3	1	306922408	N-Term(iTRAQ4plex)	0	0.994854	14	18.0068	1.02277	14	15.3266	0.996415	14	17.5922	0	1.78e-06	72.04	0.00296539	3	2410.19	-0.0376945	76.9436	0
	High	iPSAVGYQPTLATDMGTmQER	11	3	1	306922408	N-Term(iTRAQ4plex); M18(Oxidation)	0	1.06605	9	13.3774	1.13787	9	12.3781	1.16989	9	11.0668	0	0.0005141	69.51	0.00493712	3	2426.18	-0.532719	84.7023	0
	High	vVDLLAPYAk	9	10	1	306922408	N-Term(iTRAQ4plex); K10(iTRAQ4plex)	0										0	0.002566	68.72	0.00257955	2	1376.84	-0.38251	82.9789	0
	High	eGNDLYHEMIESGVINLk	12	3	1	306922408	N-Term(iTRAQ4plex); K18(iTRAQ4plex)	0	1.01368	12	3.93188	0.989405	12	14.8205	0.975578	12	15.97	0	2.25e-06	68.18	0.0083336	3	2349.2	-1.17895	98.2297	0
	High	aHGGYSVFAGVGER	11	3	1	306922408	N-Term(iTRAQ4plex)	0	0.886044	11	14.0794	1.1275	11	14.7967	0.959489	11	5.85717	0	3.351e-06	65.85	0.0107088	2	1550.78	-2.21279	53.2119	0
	High	tIAMDGTEGLVR	10	3	1	306922408	N-Term(iTRAQ4plex)	0	0.808483	10	5.54819	0.97199	10	6.64604	0.819802	10	7.40255	0	0.0002547	65.32	0.014635	2	1406.74	-0.322014	65.2577	0
	High	lVLEVAQHLGESTVR	22	2	1	306922408	N-Term(iTRAQ4plex)	0	0.948812	22	7.41028	1.13333	22	8.47321	1.02334	22	7.85556	0	1.123e-07	63.62	0.0137875	3	1795.02	0.317202	84.4565	0
	High	tIAMDGTEGLVRGQk	2	3	1	306922408	N-Term(iTRAQ4plex); K15(iTRAQ4plex)	0	0.572909	2	8.11407	1.02445	2	11.5242	0.614834	2	4.47776	0	3.457e-05	62.79	0.0241127	3	1864.02	-0.437784	56.6414	1
	High	iMDPNIVGTEHYEVAR	9	2	1	306922408	N-Term(iTRAQ4plex)	0	1.00985	9	6.29003	1.10552	9	6.91197	1.06616	9	12.9923	0	1.608e-05	60.75	0.0427705	3	1988	-0.589637	68.7018	0
	High	tIAmDGTEGLVR	4	3	1	306922408	N-Term(iTRAQ4plex); M4(Oxidation)	0	0.851758	4	4.22271	0.982309	4	5.20985	0.857383	4	6.73225	0	0.0004455	60.53	0.0432963	2	1422.74	-0.862679	51.895	0
	High	vLDSGAPIkIPVGPETLGR	20	2	1	306922408	N-Term(iTRAQ4plex); K9(iTRAQ4plex)	0	0.921594	20	5.00341	1.04761	20	7.37206	0.942532	20	4.79152	0	0.0007176	59.27	0.00916496	2	2207.3	-0.192549	82.6407	1
	High	aIAELGIyPAVDPLDSTSR	7	3	1	306922408	N-Term(iTRAQ4plex); Y8(iTRAQ4plex)	0										0	2.251e-06	59.2	0.0490812	3	2276.24	0.0750608	84.7428	0
	High	imDPNIVGTEHYEVAR	2	2	1	306922408	N-Term(iTRAQ4plex); M2(Oxidation)	0	1.10371	2	12.0373	1.20692	2	9.50247	1.07302	2	7.22213	0	7.301e-05	55.15	0.141617	3	2003.99	-1.6414	60.9505	0
	High	iPSAVGYQPTLATDmGTmQER	2	3	1	306922408	N-Term(iTRAQ4plex); M15(Oxidation); M18(Oxidation)	0	0.965871	2	9.65522	1.01697	2	10.0616	0.94748	2	3.52867	0	0.0005559	55.15	0.122037	3	2442.18	-0.496424	70.749	0
	High	vALVyGQMNEPPGAR	6	3	1	306922408	N-Term(iTRAQ4plex); Y5(iTRAQ4plex)	0										0	1.956e-05	52.87	0.268232	3	1890.01	-0.788666	56.4547	0
	High	iPSAVGyQPTLATDMGTMQER	3	3	1	306922408	N-Term(iTRAQ4plex); Y7(iTRAQ4plex)	0	0.845517	3	13.3714	0.782072	3	4.3452	0.732692	3	8.16067	0	3.439e-07	48.85	0.711275	3	2554.29	-0.566046	73.2625	0
	High	iMNVIGEPIDERGPIk	1	3	1	306922408	N-Term(iTRAQ4plex); K16(iTRAQ4plex)	0	0.653606	1		1.05005	1		0.659816	1		0	0.0005645	44.49	0.955334	3	2069.16	-1.13787	76.2168	1
	High	vVDLLAPyAk	2	10	1	306922408	N-Term(iTRAQ4plex); Y8(iTRAQ4plex); K10(iTRAQ4plex)	0										0	0.001631	40.35	0.858748	3	1520.94	-0.945027	71.103	0
	High	fTQAGSEVSALLGRIPSAVGyQPTLATDMGTMQER	1	3	1	306922408	N-Term(iTRAQ4plex); Y21(iTRAQ4plex)	0	0.643031	1		0.898897	1		0.633894	1		0	3.677e-08	39.28	4.93432	4	3971.02	-0.827064	133.533	1
	High	iMDPNIVGTEHyEVAR	4	2	1	306922408	N-Term(iTRAQ4plex); Y12(iTRAQ4plex)	0	0.764883	4	0.851333	0.696897	4	5.72454	0.556201	4	7.97969	0	0.0002032	35.69	14.4079	3	2132.1	-0.584142	43.8345	0
	High	vVDLLAPYAkGGk	2	10	1	306922408	N-Term(iTRAQ4plex); K10(iTRAQ4plex); K13(iTRAQ4plex)	0										0	0.0006882	35.02	1.76806	3	1763.08	0.915082	73.4576	1
	High	tREGNDLYHEMIESGVINLk	35	3	1	306922408	N-Term(iTRAQ4plex); K20(iTRAQ4plex)	0	1.10983	35	18.0051	1.03341	35	9.17552	1.01291	35	18.4056	0	0.0009651	35.01	16.6992	3	2606.35	0.531206	116.665	1
	High	kGSITSVQAIYVPADDLTDPAPATTFAHLDATTVLSR	29	3	1	306922408	N-Term(iTRAQ4plex); K1(iTRAQ4plex)	0	1.08806	29	26.9698	0.947088	29	29.4114	1.02352	29	31.6535	0	0.001349	34.92	8.15159	4	4131.18	-0.867524	134.189	1
	High	imDPNIVGTEHyEVAR	1	2	1	306922408	N-Term(iTRAQ4plex); M2(Oxidation); Y12(iTRAQ4plex)	0	0.919522	1		0.753711	1		0.720007	1		0	0.0007591	31.17	41.1913	4	2148.1	-0.150966	38.0195	0
	High	aHGGySVFAGVGER	9	3	1	306922408	N-Term(iTRAQ4plex); Y5(iTRAQ4plex)	0	0.70331	9	9.84219	0.771261	9	5.26258	0.595891	9	8.42509	0	0.0005372	28.46	75.5909	4	1694.89	0.473073	33.4826	0
	High	eGNDLYHEMIESGVINLkDATSk	2	3	1	306922408	N-Term(iTRAQ4plex); K18(iTRAQ4plex); K23(iTRAQ4plex)	0	0.898448	2	10.1803	0.998012	2	2.07722	0.912327	2	8.70463	0	0.0004351	23.71	215.24	4	2995.54	1.11091	114.369	1
	High	kGSITSVQAIyVPADDLTDPAPATTFAHLDATTVLSR	3	3	1	306922408	N-Term(iTRAQ4plex); K1(iTRAQ4plex); Y11(iTRAQ4plex)	0	0.897357	2	25.1058	0.887003	2	12.7122	0.847067	2	9.6365	0	0.001145	19.32	235.009	5	4275.28	-0.887115	102.304	1
	High	imNVIGEPIDER	6	3	1	306922408	N-Term(iTRAQ4plex); M2(Oxidation)	0	0.899147	6	11.6256	0.916801	6	8.31457	0.819088	6	10.652	0.001	0.007142	52.31	0.284991	2	1545.8	-0.912185	65.976	0
	High	fTQAGSEVSALLGRIPSAVGYQPTLATDMGTMQER	2	3	1	306922408	N-Term(iTRAQ4plex)	0	0.757413	2	9.96133	0.911128	2	49.0216	0.746513	2	55.245	0.003	0.03313	13.02	2259.36	4	3826.92	-1.49297	113.185	1
	High	vLDSGAPIk	1	2	1	306922408	N-Term(iTRAQ4plex); K9(iTRAQ4plex)	0	1.41119	1		1.20788	1		1.43637	1		0.007	0.0761	48.66	0.325133	2	1187.72	-1.57097	49.2537	0
	High	lVPLkETIk	2	3	1	306922408	N-Term(iTRAQ4plex); K5(iTRAQ4plex); K9(iTRAQ4plex)	0	1.06773	2	26.8795	0.954017	2	27.2257	1.06898	2	23.1731	0.008	0.08372	27.39	1.71163	3	1472.98	0.486342	41.0705	1
388453259	alpha-internexin [Macaca mulatta]	4190.41	56.11	2	4	29	338	structural molecule activity		cell organization and biogenesis		714455	[GO:0005198]; GO:0003674 [GO:0005882]; GO:0043234; GO:0044430; GO:0032991; GO:0044446; GO:0005575; GO:0044422; GO:0044424; GO:0044464 [GO:0005883]; GO:0005882; GO:0044444; GO:0043234; GO:0044430; GO:0044424; GO:0032991; GO:0044446; GO:0044464; GO:0005575; GO:0044422 [GO:0007399]; GO:0048731; GO:0048856; GO:0032502; GO:0008150 [GO:0045104]; GO:0007010; GO:0045103; GO:1902589; GO:0006996; GO:004476…	1.1183	16	23.4944	0.997272	16	11.1194	1.09898	16	25.248	499	55.3114	5.40186
	A3	Sequence	# PSMs	# Proteins	# Protein Groups	Protein Group Accessions	Modifications	ΔCn	115/114	115/114 Count	115/114 Variability [%]	116/114	116/114 Count	116/114 Variability [%]	117/114	117/114 Count	117/114 Variability [%]	q-Value	PEP	IonScore	Exp Value	Charge	MH+ [Da]	ΔM [ppm]	RT [min]	# Missed Cleavages
	High	sNVASSAAcSSASSLGLGLAYR	3	2	2	388453259;478507594	N-Term(iTRAQ4plex); C9(Carbamidomethyl)	0										0	2.736e-13	124.51	1.77275e-08	2	2273.13	-0.176552	77.1571	0
	High	rPPASEGLDLSQAAAR	10	1	1	388453259	N-Term(iTRAQ4plex)	0	1.22873	10	14.5824	0.964632	10	10.6295	1.2874	10	12.8248	0	1.963e-09	95.63	1.38569e-05	3	1782.96	0.72821	50.3661	1
	High	pPASEGLDLSQAAAR	3	1	1	388453259	N-Term(iTRAQ4plex)	0	0.800337	3	1.79438	1.03422	3	5.53997	0.837318	3	1.07935	0	1.337e-06	86.93	0.000103175	2	1626.86	0.609386	58.3919	0
	High	kVESLLDELAFVR	75	3	2	388453259;478507594	N-Term(iTRAQ4plex); K1(iTRAQ4plex)	0										0	3.789e-08	83.91	7.29505e-05	3	1807.06	0.422236	125.986	1
	High	fSTSGLSISGLNPLPNPSYLLPPR	18	1	1	388453259	N-Term(iTRAQ4plex)	0										0	1.553e-06	82.95	0.000164467	2	2671.46	-0.584705	112.915	0
	High	nLQSAEEWYk	3	3	2	388453259;478507594	N-Term(iTRAQ4plex); K10(iTRAQ4plex)	0										0	0.0009204	75.29	0.00139221	2	1555.8	-0.327488	64.9366	0
	High	aQALLERDGLAEEVQR	8	3	2	388453259;478507594	N-Term(iTRAQ4plex)	0										0	5.248e-06	71.42	0.00359591	2	1942.05	-1.05896	65.7982	1
	High	tNEKEQLQGLNDR	3	3	2	388453259;478507594	N-Term(iTRAQ4plex)	0										0	0.0005825	67.45	0.00950983	3	1688.87	-0.404609	41.4151	1
	High	tNEkEQLQGLNDR	8	3	2	388453259;478507594	N-Term(iTRAQ4plex); K4(iTRAQ4plex)	0										0	2.298e-05	65.03	0.0181525	2	1832.97	-0.472026	42.3666	1
	High	fSTSGLSISGLNPLPNPSyLLPPR	15	1	1	388453259	N-Term(iTRAQ4plex); Y19(iTRAQ4plex)	0										0	3.752e-08	63.71	0.00925466	3	2815.56	0.238184	109.556	0
	High	aLEAELAALR	6	3	2	388453259;478507594	N-Term(iTRAQ4plex)	0										0	0.00211	63.56	0.0139714	3	1200.71	-1.04331	80.1733	0
	High	tSQIGESFEEILEETVISTk	5	3	2	388453259;478507594	N-Term(iTRAQ4plex); K20(iTRAQ4plex)	0										0	0.0005922	59.07	0.0642964	3	2528.32	-1.20646	124.107	0
	High	mALDIEIAAYR	11	19	9	511893778;545223991;348587302;194208266;388453259;478507594;194208268;471397716;551520657	N-Term(iTRAQ4plex)	0										0	0.0006348	58.74	0.0690381	2	1409.76	0.185854	86.1606	0
	High	vESLLDELAFVR	3	3	2	388453259;478507594	N-Term(iTRAQ4plex)	0										0	0.0003836	58.06	0.0688169	2	1534.86	-1.19656	111.944	0
	High	mALDIEIAAYR	4	19	9	511893778;545223991;348587302;194208266;388453259;478507594;194208268;471397716;551520657	N-Term(iTRAQ4plex); M1(Oxidation)	0										0	0.0008421	54.33	0.188185	2	1425.75	-0.444983	76.1724	0
	High	dLRAQLEEASSAR	1	3	2	388453259;478507594	N-Term(iTRAQ4plex)	0										0	0.0001113	54.24	0.190923	3	1589.83	-3.43906	58.7608	1
	High	mALDIEIAAYRk	28	19	9	511893778;545223991;348587302;194208266;388453259;478507594;194208268;471397716;551520657	N-Term(iTRAQ4plex); K12(iTRAQ4plex)	0										0	0.0003638	50.92	0.27105	3	1681.95	-0.439676	77.0647	1
	High	kTSQIGESFEEILEETVISTk	20	3	2	388453259;478507594	N-Term(iTRAQ4plex); K1(iTRAQ4plex); K21(iTRAQ4plex)	0										0	0.0003938	50.72	0.293541	3	2800.52	-1.33305	111.368	1
	High	nLQSAEEWYkSk	3	3	2	388453259;478507594	N-Term(iTRAQ4plex); K10(iTRAQ4plex); K12(iTRAQ4plex)	0										0	0.0005947	47.72	0.856346	3	1915.02	-2.24811	48.453	1
	High	fAVFIEkVHQLETQNR	50	3	2	388453259;478507594	N-Term(iTRAQ4plex); K7(iTRAQ4plex)	0										0	7.08e-06	46.39	0.674398	3	2247.25	0.134547	120.628	1
	High	gANESLERQILELEER	1	3	2	388453259;478507594	N-Term(iTRAQ4plex)	0										0	2.268e-05	40.62	4.7029	3	2030.06	-1.34436	83.223	1
	High	tIEIEGLRGANESLER	6	3	2	388453259;478507594	N-Term(iTRAQ4plex)	0										0	0.0009947	40.54	4.60868	2	1931.03	-1.00241	66.4029	1
	High	mALDIEIAAyR	4	19	9	511893778;545223991;348587302;194208266;388453259;478507594;194208268;471397716;551520657	N-Term(iTRAQ4plex); Y10(iTRAQ4plex)	0										0	0.0004563	36.19	10.8481	3	1553.86	-0.437094	74.5179	0
	High	mALDIEIAAyR	1	19	9	511893778;545223991;348587302;194208266;388453259;478507594;194208268;471397716;551520657	N-Term(iTRAQ4plex); M1(Oxidation); Y10(iTRAQ4plex)	0										0	0.001333	33.7	20.8822	3	1569.85	-0.0316903	64.2725	0
	High	dVDGATLARLDLEk	3	1	1	388453259	N-Term(iTRAQ4plex); K14(iTRAQ4plex)	0	1.07972	3	1.49977	1.00432	3	6.6676	0.966145	3	1.88293	0	0.0009907	29.05	48.0783	3	1804.01	0.236841	70.9695	1
	High	aLEAELAALRQR	1	3	2	388453259;478507594	N-Term(iTRAQ4plex)	0										0	0.001094	26.87	55.0213	3	1484.87	-0.269201	73.292	1
	High	aQLEEASSAR	6	3	2	388453259;478507594	N-Term(iTRAQ4plex)	0										0.001	0.004596	50.92	0.317223	2	1205.62	-1.09644	21.7671	0
	High	kLLEGEETR	4	10	6	348587302;194208266;388453259;478507594;194208268;471397716	N-Term(iTRAQ4plex); K1(iTRAQ4plex)	0										0.001	0.007681	43.11	1.90753	3	1362.78	0.782618	20.9663	1
	High	nLQSAEEWyk	2	3	2	388453259;478507594	N-Term(iTRAQ4plex); Y9(iTRAQ4plex); K10(iTRAQ4plex)	0										0.001	0.006198	42.96	2.67274	3	1699.89	-4.55165	54.6001	0
	High	aSREEIHEYR	1	3	2	388453259;478507594	N-Term(iTRAQ4plex)	0										0.001	0.004672	33.76	17.2702	3	1433.73	0.83862	17.5645	1
	High	hLREYQDLLNVk	9	19	7	560989338;341865569;348587302;194208266;388453259;478507594;194211344	N-Term(iTRAQ4plex); K12(iTRAQ4plex)	0										0.001	0.006163	30.89	25.4145	2	1816.03	-0.777588	67.3183	1
	High	eYQDLLNVk	5	30	11	560989338;511893778;545223991;341865569;348587302;194208266;388453259;478507594;194208268;471397716;194211344	N-Term(iTRAQ4plex); K9(iTRAQ4plex)	0										0.002	0.01345	57.73	0.0785978	2	1409.79	-1.80977	70.1598	0
	High	aQYESLAAk	7	6	5	149714493;403296559;426224546;388453259;478507594	N-Term(iTRAQ4plex); K9(iTRAQ4plex)	0										0.002	0.01876	53.94	0.166732	2	1268.71	-2.87656	44.1819	0
	High	vHQLETQNR	1	3	2	388453259;478507594	N-Term(iTRAQ4plex)	0										0.002	0.02251	41.91	3.06596	3	1268.68	1.04193	26.1781	0
	High	nLQSAEEWYkSk	6	3	2	388453259;478507594	N-Term(Acetyl); K10(iTRAQ4plex); K12(iTRAQ4plex)	0										0.002	0.01329	33.25	24.4961	3	1812.94	0.221087	47.0778	1
	High	hAEPSRVGELFQR	1	3	2	388453259;478507594	N-Term(iTRAQ4plex)	0										0.002	0.01685	14.8	1665.03	4	1669.89	0.320287	36.1395	1
	High	aQyESLAAk	2	6	5	149714493;403296559;426224546;388453259;478507594	N-Term(iTRAQ4plex); Y3(iTRAQ4plex); K9(iTRAQ4plex)	0										0.003	0.02914	22.51	198.232	3	1412.81	0.033956	23.3215	0
	High	nLQSAEEWYk	1	3	2	388453259;478507594	N-Term(Acetyl); K10(iTRAQ4plex)	0										0.009	0.09613	41.72	1.98015	2	1453.71	-0.220195	63.8891	0
560985551	PREDICTED: LOW QUALITY PROTEIN: neuroblast differentiation-associated protein AHNAK [Vicugna pacos]	4173.83	30.2	1	2	86	470					102534213		1.06768	38	13.9468	1.07046	38	6.77226	1.08183	38	12.0058	4272	452.877	6.37939
	A3	Sequence	# PSMs	# Proteins	# Protein Groups	Protein Group Accessions	Modifications	ΔCn	115/114	115/114 Count	115/114 Variability [%]	116/114	116/114 Count	116/114 Variability [%]	117/114	117/114 Count	117/114 Variability [%]	q-Value	PEP	IonScore	Exp Value	Charge	MH+ [Da]	ΔM [ppm]	RT [min]	# Missed Cleavages
	High	lSSSSSNDSGTk	2	25	15	478527352;505856264;301780028;488514595;426251878;557320190;410974244;334332591;545531227;431910381;548527697;554525340;560985551;511901993;512835799	N-Term(iTRAQ4plex); K12(iTRAQ4plex)	0										0	1.618e-06	117.36	7.30782e-08	2	1457.73	-1.08311	22.9982	0
	High	vDISAPDLSLEGPEGk	3	18	13	507709972;402893139;544485172;426251878;444711083;465976382;478527352;301780028;545531227;472389063;548527697;560985551;512835799	N-Term(iTRAQ4plex); K16(iTRAQ4plex)	0										0	5.233e-07	108.44	7.51581e-07	2	1915.02	-1.86662	80.173	0
	High	vQANLDAPDINLEGPDAk	5	6	5	478527352;410974244;472389063;560985551;444711083	N-Term(iTRAQ4plex); K18(iTRAQ4plex)	0										0	7.477e-08	98.89	7.13951e-06	2	2168.14	-0.6668	74.5365	0
	High	gGVTGSPEASISGSk	1	20	12	471403438;478527352;505856264;332836687;410974244;472389063;554525340;560985551;402893139;507950111;511901993;544485172	N-Term(iTRAQ4plex); K15(iTRAQ4plex)	0										0	3.374e-06	97.32	9.72743e-06	2	1621.86	-0.617113	42.5002	0
	High	tPQISmSDIDLNLkGPk	2	22	16	465976382;478527352;505856264;301780028;332836687;488514595;426251878;410974244;545531227;472389063;431910381;548527697;554525340;560985551;402893139;544485172	N-Term(iTRAQ4plex); M6(Oxidation); K14(iTRAQ4plex); K17(iTRAQ4plex)	0										0	0.0001096	96.34	7.20188e-06	3	2305.28	-1.48527	69.009	1
	High	tPQISMSDIDLNLk	4	23	17	465976382;478527352;505856264;301780028;332836687;488514595;426251878;410974244;545531227;472389063;431910381;548527697;554525340;560985551;402893139;507950111;544485172	N-Term(iTRAQ4plex); K14(iTRAQ4plex)	0										0	7.06e-05	94.96	1.48444e-05	2	1863.01	-0.676646	87.9957	0
	High	gPGMDVNLGGLNLk	3	6	5	478527352;426251878;548527697;554525340;560985551	N-Term(iTRAQ4plex); K14(iTRAQ4plex)	0										0	2.268e-06	93.74	1.76729e-05	2	1672.93	0.853892	81.302	0
	High	mkLPQFGISAPGSDLDINVk	1	2	1	560985551	N-Term(iTRAQ4plex); M1(Oxidation); K2(iTRAQ4plex); K20(iTRAQ4plex)	0	1.23318	1		1.23313	1		1.34546	1		0	6.653e-08	93.5	1.24704e-05	3	2578.42	-2.31588	84.498	1
	High	vGIQLPEVELAVSTk	5	7	4	478527352;488514595;554525340;560985551	N-Term(iTRAQ4plex); K15(iTRAQ4plex)	0										0	0.0003017	93.47	5.70793e-06	2	1871.11	-1.60789	91.7125	0
	High	iSMPDIDLNLTGPk	4	15	10	301780028;332836687;488514595;545531227;472389063;548527697;554525340;560985551;402893139;544485172	N-Term(iTRAQ4plex); K14(iTRAQ4plex)	0										0	0.0005429	92.3	2.57827e-05	2	1802	-0.489352	93.346	0
	High	vDIEAPDVSLEGPEGk	4	23	13	444711083;478527352;301780028;332836687;426251878;410974244;545531227;548527697;554525340;560985551;402893139;511901993;544485172	N-Term(iTRAQ4plex); K16(iTRAQ4plex)	0										0	7.321e-07	90.29	5.02137e-05	2	1943.02	-2.17802	76.934	0
	High	iSMPDVDLNLk	1	31	21	444711083;465976382;471403438;478527352;505856264;301780028;332836687;488514595;426251878;557320190;410974244;334332591;545531227;472389063;548527697;560985551;402893139;507950111;511901993;512835799;544485172	N-Term(iTRAQ4plex); K11(iTRAQ4plex)	0										0	0.001521	88.16	6.52865e-05	2	1532.86	-0.418116	85.6209	0
	High	iSMQDVDLSLGSPk	6	17	12	444711083;478527352;505856264;301780028;332836687;410974244;472389063;560985551;402893139;507950111;511901993;544485172	N-Term(iTRAQ4plex); K14(iTRAQ4plex)	0										0	2.204e-05	87.81	8.39061e-05	2	1777.96	-0.76326	82.755	0
	High	vDIDVPDVNIEGPDAk	2	26	19	444711083;471403438;478527352;505856264;301780028;332836687;488514595;426251878;410974244;334332591;545531227;472389063;431910381;548527697;560985551;402893139;507709972;507950111;544485172	N-Term(iTRAQ4plex); K16(iTRAQ4plex)	0										0	8.836e-06	87.48	9.33957e-05	2	1984.05	-0.871549	82.5135	0
	High	iSMPDIDLHLk	9	22	14	488514595;471403438;478527352;301780028;410974244;545531227;472389063;560985551;402893139;507709972;511901993;512835799;544485172;332836687	N-Term(iTRAQ4plex); K11(iTRAQ4plex)	0										0	0.001077	86.93	7.12307e-05	2	1569.89	0.205021	83.9947	0
	High	gPQITGPSLEGDLGLk	5	12	7	471403438;444711083;465976382;332836687;560985551;402893139;544485172	N-Term(iTRAQ4plex); K16(iTRAQ4plex)	0										0	1.186e-05	86.59	7.46606e-05	2	1870.05	0.424028	81.411	0
	High	iSMPEIDLNLk	6	32	21	444711083;465976382;471403438;478527352;301780028;332836687;488514595;426251878;557320190;410974244;545531227;472389063;548527697;554525340;560985551;402893139;507950111;511901993;512835799;544485172;505856264	N-Term(iTRAQ4plex); K11(iTRAQ4plex)	0										0	0.002215	86.45	8.5957e-05	2	1560.89	-1.14649	91.3428	0
	High	eLLLPNWQGSGSHGLTIAQR	4	24	16	444711083;471403438;478527352;505856264;301780028;332836687;488514595;410974244;545531227;472389063;545181447;554525340;560985551;402893139;511901993;544485172	N-Term(iTRAQ4plex)	0										0	1.066e-09	84.88	0.000149151	3	2321.24	-1.73935	83.6169	0
	High	lkGPQITGPSLEGDLGLk	8	11	7	471403438;444711083;465976382;332836687;560985551;402893139;544485172	N-Term(iTRAQ4plex); K2(iTRAQ4plex); K18(iTRAQ4plex)	0										0	3.462e-08	83.92	2.77283e-05	3	2255.33	-0.455195	80.9478	1
	High	vQANLDAPDINLEGPDAkVk	2	6	5	560985551;478527352;410974244;472389063;444711083	N-Term(iTRAQ4plex); K18(iTRAQ4plex); K20(iTRAQ4plex)	0										0	2.914e-08	82.88	0.000134203	3	2539.41	-0.843368	70.8002	1
	High	mkLPQFGISAPGSDLDINVk	36	2	1	560985551	N-Term(iTRAQ4plex); K2(iTRAQ4plex); K20(iTRAQ4plex)	0	1.06203	36	13.7312	1.07046	36	6.77226	1.06894	36	11.3545	0	1.756e-08	82.82	0.000113523	3	2562.43	-0.360785	104.102	1
	High	dDGVFVQEVMQNSPAAR	4	19	13	444711083;465976382;478527352;505856264;301780028;488514595;426251878;410974244;545531227;472389063;548527697;554525340;560985551	N-Term(iTRAQ4plex)	0										0	3.582e-07	77.27	0.000707609	3	2006.97	0.00991115	84.4892	0
	High	iSMPDVDLHVk	4	16	10	444711083;478527352;332836687;488514595;410974244;334332591;554525340;560985551;512835799;544485172	N-Term(iTRAQ4plex); K11(iTRAQ4plex)	0										0	0.0008754	76.51	0.000916658	3	1541.86	0.0345291	73.4623	0
	High	iSmQDVDLSLGSPk	1	17	12	444711083;478527352;505856264;301780028;332836687;410974244;472389063;560985551;402893139;507950111;511901993;544485172	N-Term(iTRAQ4plex); M3(Oxidation); K14(iTRAQ4plex)	0										0	7.992e-05	76.09	0.0013779	2	1793.95	-0.575704	68.6286	0
	High	lPQFGISAPGSDLDINVk	6	3	2	431910381;560985551	N-Term(iTRAQ4plex); K18(iTRAQ4plex)	0										0	2.706e-05	74.04	0.00137897	2	2159.19	-0.683674	94.3925	0
	High	sSGcDVELPGVNVk	1	4	3	471403438;560985551;511901993	N-Term(iTRAQ4plex); C4(Carbamidomethyl); K14(iTRAQ4plex)	0										0	6.079e-05	72.75	0.00277051	2	1748.91	0.241406	63.9471	0
	High	iSMPDLDLNLkGPk	38	33	21	444711083;478527352;301780028;332836687;488514595;426251878;557320190;410974244;334332591;545531227;472389063;431910381;548527697;554525340;560985551;402893139;507950111;511901993;512835799;544485172;471403438	N-Term(iTRAQ4plex); K11(iTRAQ4plex); K14(iTRAQ4plex)	0										0	0.001668	72.57	0.0011945	2	1973.14	-0.972752	82.7861	1
	High	aEGPEVDVNLPk	1	27	16	444711083;471403438;478527352;301780028;332836687;488514595;410974244;472389063;554525340;560985551;402893139;507709972;507950111;511901993;512835799;544485172	N-Term(iTRAQ4plex); K12(iTRAQ4plex)	0										0	0.001147	71.58	0.00294844	2	1555.86	-1.30426	61.4859	0
	High	vDIDVPDVDVHGPDWHLk	10	26	16	444711083;465976382;471403438;478527352;301780028;488514595;426251878;410974244;545531227;472389063;431910381;548527697;554525340;560985551;507950111;511901993	N-Term(iTRAQ4plex); K18(iTRAQ4plex)	0										0	0.000348	71.47	0.00395166	3	2344.22	0.454658	73.9555	0
	High	iSMPDVGLHLk	6	16	10	301780028;488514595;410974244;545531227;472389063;560985551;402893139;507709972;511901993;544485172	N-Term(iTRAQ4plex); K11(iTRAQ4plex)	0										0	0.0002927	70.37	0.00265552	2	1497.87	-0.836667	77.8605	0
	High	lKGPQITGPSLEGDLGLk	1	11	7	444711083;465976382;332836687;560985551;402893139;544485172;471403438	N-Term(iTRAQ4plex); K18(iTRAQ4plex)	0										0	4.134e-05	70.08	0.00134733	3	2111.23	-1.66578	78.3846	1
	High	tPQISMSDIDLNLkGPk	4	22	16	465976382;478527352;505856264;301780028;332836687;488514595;426251878;410974244;545531227;472389063;431910381;548527697;554525340;560985551;402893139;544485172	N-Term(iTRAQ4plex); K14(iTRAQ4plex); K17(iTRAQ4plex)	0										0	7.756e-05	68.64	0.00346273	3	2289.28	-1.45066	81.2507	1
	High	vDINAPDVGVHGPDWHLk	6	8	6	465976382;478527352;410974244;545531227;472389063;560985551	N-Term(iTRAQ4plex); K18(iTRAQ4plex)	0										0	0.000202	68.55	0.00744518	3	2257.2	-0.77742	56.9574	0
	High	gEGPEVDVNLPk	1	31	20	444711083;465976382;471403438;478527352;505856264;301780028;332836687;488514595;426251878;410974244;334332591;545531227;472389063;431910381;548527697;554525340;560985551;402893139;511901993;544485172	N-Term(iTRAQ4plex); K12(iTRAQ4plex)	0										0	0.001567	67.89	0.00721385	2	1541.84	-1.22073	60.1945	0
	High	fGTFGGLGSk	1	36	24	444711083;465976382;471403438;478527352;505856264;301780028;332836687;488514595;426251878;410974244;334332591;545531227;472389063;431910381;548527697;554525340;560985551;402893139;507709972;507950111;511901993;512835799;544485172;557320190	N-Term(iTRAQ4plex); K10(iTRAQ4plex)	0										0	0.001147	66.63	0.011437	2	1258.7	-0.792183	66.4081	0
	High	vDIEAPDVSLEGPEGk	2	23	13	444711083;478527352;301780028;332836687;426251878;410974244;545531227;548527697;554525340;560985551;402893139;511901993;544485172	N-Term(Acetyl); K16(iTRAQ4plex)	0										0	0.0004444	65.75	0.0129365	2	1840.93	-0.471878	91.0978	0
	High	gGVTGSPEASISGSkGDLk	4	20	12	471403438;478527352;505856264;332836687;410974244;472389063;554525340;560985551;402893139;507950111;511901993;544485172	N-Term(iTRAQ4plex); K15(iTRAQ4plex); K19(iTRAQ4plex)	0										0	1.898e-06	65.72	0.0109026	3	2179.19	-1.94723	49.9189	1
	High	iSMPDVDLHLk	9	34	22	488514595;410974244;444711083;465976382;471403438;478527352;505856264;301780028;332836687;426251878;334332591;545531227;472389063;548527697;554525340;560985551;402893139;507709972;507950111;511901993;512835799;544485172	N-Term(iTRAQ4plex); K11(iTRAQ4plex)	0										0	0.0003465	63.49	0.0172263	3	1555.88	0.371209	79.3897	0
	High	gkGGVTGSPEASISGSk	2	18	11	471403438;478527352;505856264;332836687;410974244;472389063;554525340;560985551;402893139;507950111;544485172	N-Term(iTRAQ4plex); K2(iTRAQ4plex); K17(iTRAQ4plex)	0										0	3.013e-06	61.43	0.027329	3	1951.08	0.482637	24.3884	1
	High	mYFPDVEFDIk	4	35	23	444711083;465976382;471403438;478527352;505856264;301780028;332836687;488514595;426251878;410974244;334332591;545531227;472389063;431910381;548527697;554525340;560985551;402893139;507709972;507950111;511901993;512835799;544485172	N-Term(iTRAQ4plex); K11(iTRAQ4plex)	0										0	0.001885	57.31	0.088557	2	1691.86	-1.69304	100.499	0
	High	lKSEDGVEGDPGETQSR	3	4	3	478527352;410974244;560985551	N-Term(iTRAQ4plex)	0										0	9.219e-06	56.46	0.0776113	3	1947.94	-0.954411	35.4152	1
	High	vDIDAPDVDVHGPDWHLk	4	26	17	444711083;465976382;471403438;478527352;301780028;332836687;488514595;426251878;410974244;431910381;548527697;554525340;560985551;402893139;507950111;511901993;544485172	N-Term(iTRAQ4plex); K18(iTRAQ4plex)	0										0	0.0001039	55.72	0.14551	4	2316.19	-0.288254	62.6327	0
	High	myFPDVEFDIk	2	35	23	444711083;465976382;471403438;478527352;505856264;301780028;332836687;488514595;426251878;410974244;334332591;545531227;472389063;431910381;548527697;554525340;560985551;402893139;507709972;507950111;511901993;512835799;544485172	N-Term(iTRAQ4plex); Y2(iTRAQ4plex); K11(iTRAQ4plex)	0										0	0.001417	54.97	0.174196	3	1835.96	1.25162	89.2309	0
	High	iSMPDFDLHLk	10	28	17	444711083;465976382;478527352;301780028;332836687;488514595;410974244;334332591;545531227;472389063;431910381;548527697;554525340;560985551;402893139;511901993;544485172	N-Term(iTRAQ4plex); K11(iTRAQ4plex)	0										0	0.000455	54.36	0.180416	3	1603.88	1.15925	88.1553	0
	High	vDVDVPDVDVHGPDWHLk	4	12	8	301780028;426251878;410974244;545531227;472389063;554525340;560985551;512835799	N-Term(iTRAQ4plex); K18(iTRAQ4plex)	0										0	0.0004005	52.34	0.321142	4	2330.2	-1.97361	65.8323	0
	High	vDIkAPEVHLDAPDVDVHGPDWNLk	12	8	7	465976382;478527352;410974244;545531227;472389063;431910381;560985551	N-Term(iTRAQ4plex); K4(iTRAQ4plex); K25(iTRAQ4plex)	0										0	3.404e-06	51.71	0.230326	4	3211.71	0.463603	101.327	1
	High	eGAkDIDISSPEFk	3	19	13	465976382;471403438;478527352;505856264;332836687;488514595;426251878;410974244;548527697;554525340;560985551;402893139;544485172	N-Term(iTRAQ4plex); K4(iTRAQ4plex); K14(iTRAQ4plex)	0										0	0.000671	49.68	0.518333	2	1968.06	-1.89191	43.3807	1
	High	iSMPDVGLHLkGPk	16	13	8	301780028;410974244;545531227;472389063;560985551;402893139;511901993;544485172	N-Term(iTRAQ4plex); K11(iTRAQ4plex); K14(iTRAQ4plex)	0										0	0.002327	48.71	0.141128	3	1924.14	0.0859681	65.6562	1
	High	lkSEDGVEGDPGETQSR	3	4	3	478527352;410974244;560985551	N-Term(iTRAQ4plex); K2(iTRAQ4plex)	0										0	0.0001224	46.47	1.07334	3	2092.04	-2.06151	37.7111	1
	High	iSMPEIDLNLkGSk	3	21	14	444711083;465976382;471403438;478527352;332836687;488514595;426251878;548527697;554525340;560985551;402893139;507950111;512835799;544485172	N-Term(iTRAQ4plex); K11(iTRAQ4plex); K14(iTRAQ4plex)	0										0	0.0007355	45.95	0.476774	3	1977.14	-1.11976	63.0069	1
	High	iSMPDVDFNLkGPk	4	23	13	301780028;332836687;557320190;410974244;334332591;472389063;554525340;560985551;402893139;511901993;512835799;544485172;507950111	N-Term(iTRAQ4plex); K11(iTRAQ4plex); K14(iTRAQ4plex)	0										0	0.001452	45.38	0.98584	3	1993.11	-2.50644	80.9626	1
	High	iSmPDIDLHLk	2	22	14	332836687;402893139;544485172;488514595;471403438;478527352;301780028;410974244;545531227;472389063;560985551;507709972;511901993;512835799	N-Term(iTRAQ4plex); M3(Oxidation); K11(iTRAQ4plex)	0										0	0.0009248	43.65	1.85355	3	1585.88	-0.871115	69.6563	0
	High	iSMPDVDLNLkGPk	6	29	20	444711083;465976382;478527352;505856264;301780028;332836687;488514595;426251878;557320190;410974244;334332591;545531227;472389063;548527697;560985551;402893139;507950111;511901993;512835799;544485172	N-Term(iTRAQ4plex); K11(iTRAQ4plex); K14(iTRAQ4plex)	0										0	0.001561	42.13	1.26893	3	1959.13	-1.44113	77.8829	1
	High	iSMPDFDLHLkGPk	33	27	17	488514595;444711083;465976382;478527352;301780028;332836687;410974244;334332591;545531227;472389063;431910381;548527697;554525340;560985551;402893139;511901993;544485172	N-Term(iTRAQ4plex); K11(iTRAQ4plex); K14(iTRAQ4plex)	0										0	0.0008671	42.02	1.80886	3	2030.15	-0.0322941	81.4425	1
	High	iSMPDVGLNLkAPk	7	17	10	465976382;478527352;301780028;332836687;410974244;545531227;472389063;560985551;511901993;544485172	N-Term(iTRAQ4plex); K11(iTRAQ4plex); K14(iTRAQ4plex)	0										0	0.001352	41.34	0.715729	3	1915.14	-1.5579	77.824	1
	High	sPSLDVTVPEAELNVETPEISVGGk	1	2	2	472389063;560985551	N-Term(iTRAQ4plex); K25(iTRAQ4plex)	0										0	0.001665	38.31	6.59456	3	2855.51	-0.902888	94.8867	0
	High	gDFDVSVPkIEGTFk	1	14	8	465976382;301780028;426251878;410974244;548527697;554525340;560985551;511901993	N-Term(iTRAQ4plex); K9(iTRAQ4plex); K15(iTRAQ4plex)	0										0	0.0005077	38.17	5.85316	3	2071.14	-1.05627	80.2906	1
	High	iSMPDIDLHLkSPk	17	14	7	301780028;545531227;472389063;560985551;507709972;511901993;332836687	N-Term(iTRAQ4plex); K11(iTRAQ4plex); K14(iTRAQ4plex)	0										0	0.001986	34.88	5.6502	3	2026.17	-1.28021	72.0663	1
	High	aDFkSPSLDVTVPEAELNVETPEISVGGk	1	2	2	472389063;560985551	N-Term(iTRAQ4plex); K4(iTRAQ4plex); K29(iTRAQ4plex)	0										0	0.000597	34.54	11.6161	3	3460.84	0.297233	94.261	1
	High	iSmPGFkGEGPEVDVNLPk	1	14	11	465976382;301780028;332836687;426251878;410974244;545531227;472389063;548527697;560985551;402893139;544485172	N-Term(iTRAQ4plex); M3(Oxidation); K7(iTRAQ4plex); K19(iTRAQ4plex)	0										0	0.0001615	30.99	32.1986	3	2462.33	-1.14046	71.6122	1
	High	fNFSGSkVQTPEVDVk	1	24	17	465976382;471403438;478527352;301780028;332836687;488514595;426251878;545531227;472389063;431910381;548527697;554525340;560985551;402893139;507950111;511901993;544485172	N-Term(iTRAQ4plex); K7(iTRAQ4plex); K16(iTRAQ4plex)	0										0	0.0004907	30.66	35.0557	3	2214.21	-1.15883	68.4387	1
	High	fSVPGFkAEGPEVDVNLPk	1	15	9	471403438;478527352;301780028;332836687;472389063;554525340;560985551;402893139;511901993	N-Term(iTRAQ4plex); K7(iTRAQ4plex); K19(iTRAQ4plex)	0										0	0.000428	29.79	27.8668	3	2462.37	0.774266	87.5048	1
	High	fSMPGFkAEGPEVDVNLPk	3	22	13	444711083;471403438;332836687;410974244;472389063;554525340;560985551;402893139;507709972;507950111;511901993;512835799;544485172	N-Term(iTRAQ4plex); K7(iTRAQ4plex); K19(iTRAQ4plex)	0										0	0.002515	28.64	59.9397	3	2494.34	-0.864316	90.7468	1
	High	fkMPFLSISSPk	8	32	21	444711083;465976382;478527352;301780028;332836687;488514595;426251878;557320190;410974244;545531227;472389063;431910381;548527697;554525340;560985551;402893139;507709972;507950111;511901993;512835799;544485172	N-Term(iTRAQ4plex); K2(iTRAQ4plex); K12(iTRAQ4plex)	0										0	0.001323	27.59	29.6291	3	1814.06	1.27247	85.8708	1
	High	vEGDLkGPEVDIk	6	32	21	471403438;426251878;444711083;478527352;301780028;332836687;488514595;557320190;410974244;545531227;472389063;431910381;548527697;554525340;560985551;402893139;507709972;507950111;511901993;544485172;512835799	N-Term(iTRAQ4plex); K6(iTRAQ4plex); K13(iTRAQ4plex)	0										0	0.0008901	26.81	62.9716	3	1831.05	-1.80831	41.5215	1
	High	iEGEMkVPDVDIk	2	21	14	444711083;465976382;471403438;301780028;488514595;426251878;410974244;545531227;472389063;548527697;554525340;560985551;507950111;511901993	N-Term(iTRAQ4plex); K6(iTRAQ4plex); K13(iTRAQ4plex)	0										0	0.001321	25.32	95.1699	3	1905.07	-0.641942	69.3376	1
	High	gPkVDIDVPDVDVHGPDWHLk	2	25	15	444711083;465976382;471403438;478527352;301780028;488514595;426251878;410974244;545531227;472389063;431910381;548527697;554525340;560985551;511901993	N-Term(iTRAQ4plex); K3(iTRAQ4plex); K21(iTRAQ4plex)	0										0	0.0006952	21.64	250.07	4	2770.49	1.66782	101.487	1
	High	fkMPSMNIQTHk	5	16	11	444711083;471403438;505856264;301780028;332836687;488514595;410974244;545531227;560985551;511901993;544485172	N-Term(iTRAQ4plex); K2(iTRAQ4plex); K12(iTRAQ4plex)	0										0	0.001021	20.03	458.223	3	1894.04	-0.280472	45.6067	1
	High	fSMPGFkGEGPEVDVNLPk	9	31	20	444711083;465976382;471403438;478527352;505856264;301780028;332836687;488514595;426251878;410974244;334332591;545531227;472389063;431910381;548527697;554525340;560985551;402893139;511901993;544485172	N-Term(iTRAQ4plex); K7(iTRAQ4plex); K19(iTRAQ4plex)	0										0	0.0006823	19.6	502.729	3	2480.32	-0.342357	93.0918	1
	High	iSMPDLDLNLk	6	36	23	444711083;465976382;478527352;301780028;332836687;488514595;426251878;557320190;410974244;334332591;545531227;472389063;431910381;548527697;554525340;560985551;402893139;507709972;507950111;511901993;512835799;544485172;471403438	N-Term(iTRAQ4plex); K11(iTRAQ4plex)	0										0.001	0.004554	74.75	0.00140441	2	1546.87	-1.37746	90.9625	0
	High	iSMPDVGLNLk	2	23	14	465976382;471403438;478527352;301780028;332836687;488514595;426251878;410974244;545531227;472389063;548527697;560985551;511901993;544485172	N-Term(iTRAQ4plex); K11(iTRAQ4plex)	0										0.001	0.005312	74.68	0.00114473	2	1474.85	-1.27116	84.4481	0
	High	iSmPDIDLNLTGPk	1	15	10	301780028;332836687;488514595;545531227;472389063;548527697;554525340;560985551;402893139;544485172	N-Term(iTRAQ4plex); M3(Oxidation); K14(iTRAQ4plex)	0										0.001	0.004462	73.63	0.00214723	2	1817.99	-0.843852	78.4394	0
	High	dIDISSPEFk	2	20	14	465976382;471403438;478527352;505856264;332836687;488514595;426251878;410974244;548527697;554525340;560985551;402893139;507950111;544485172	N-Term(iTRAQ4plex); K10(iTRAQ4plex)	0										0.001	0.00307	66.47	0.0111891	2	1438.77	-1.14194	66.3724	0
	High	iSmPDFDLHLk	4	28	17	488514595;444711083;465976382;478527352;301780028;332836687;410974244;334332591;545531227;472389063;431910381;548527697;554525340;560985551;402893139;511901993;544485172	N-Term(iTRAQ4plex); M3(Oxidation); K11(iTRAQ4plex)	0										0.001	0.002964	65.53	0.0144079	3	1619.87	-0.611331	73.0204	0
	High	iSmPDVDLHLk	2	34	22	488514595;410974244;444711083;465976382;471403438;478527352;505856264;301780028;332836687;426251878;334332591;545531227;472389063;548527697;554525340;560985551;402893139;507709972;507950111;511901993;512835799;544485172	N-Term(iTRAQ4plex); M3(Oxidation); K11(iTRAQ4plex)	0										0.001	0.00615	53.77	0.19723	3	1571.87	-1.09596	64.4987	0
	High	vSMPDVELNLkGPk	5	22	16	444711083;465976382;471403438;332836687;488514595;426251878;410974244;545531227;472389063;431910381;548527697;560985551;507709972;507950111;511901993;512835799	N-Term(iTRAQ4plex); K11(iTRAQ4plex); K14(iTRAQ4plex)	0										0.001	0.004272	53.09	0.0972385	3	1959.13	0.895438	73.9126	1
	High	mYFPDVEFDIk	1	35	23	444711083;465976382;471403438;478527352;505856264;301780028;332836687;488514595;426251878;410974244;334332591;545531227;472389063;431910381;548527697;554525340;560985551;402893139;507709972;507950111;511901993;512835799;544485172	N-Term(iTRAQ4plex); M1(Oxidation); K11(iTRAQ4plex)	0										0.001	0.003894	52.79	0.226101	2	1707.85	-1.70175	91.262	0
	High	gPQISGPQISAPDVDLNLEGPk	1	8	6	465976382;478527352;426251878;431910381;548527697;560985551	N-Term(iTRAQ4plex); K22(iTRAQ4plex)	0										0.001	0.005899	40.32	4.01396	3	2520.36	0.700405	86.6811	0
	High	iSmPDFDLHLkGPk	6	27	17	488514595;444711083;465976382;478527352;301780028;332836687;410974244;334332591;545531227;472389063;431910381;548527697;554525340;560985551;402893139;511901993;544485172	N-Term(iTRAQ4plex); M3(Oxidation); K11(iTRAQ4plex); K14(iTRAQ4plex)	0										0.001	0.002893	33.91	14.2885	3	2046.14	-2.67754	53.2407	1
	High	vDIEAPDVNLEGPEGk	1	10	7	465976382;560985551;301780028;334332591;472389063;554525340;511901993	N-Term(iTRAQ4plex); K16(iTRAQ4plex)	0										0.001	0.004541	30.26	51.488	3	1970.03	-1.05778	75.625	0
	High	vEGEIkVPDVELk	1	14	10	465976382;301780028;488514595;426251878;410974244;545531227;472389063;548527697;560985551;511901993	N-Term(iTRAQ4plex); K6(iTRAQ4plex); K13(iTRAQ4plex)	0										0.001	0.003082	29.95	14.9577	3	1887.11	-1.90461	70.8164	1
	High	lDVDmPDVAVEGPDGkWk	2	8	6	471403438;488514595;410974244;554525340;560985551;507950111	N-Term(iTRAQ4plex); M5(Oxidation); K16(iTRAQ4plex); K18(iTRAQ4plex)	0										0.001	0.008907	25.76	144.827	3	2419.25	-0.291515	83.3536	1
	High	vkGDVDLSLPk	3	27	18	505856264;332836687;488514595;426251878;472389063;548527697;402893139;511901993;512835799;544485172;471403438;478527352;301780028;410974244;431910381;554525340;560985551;507950111	N-Term(iTRAQ4plex); K2(iTRAQ4plex); K11(iTRAQ4plex)	0										0.001	0.004544	25.5	28.1094	3	1602.98	-0.736675	41.5602	1
	High	iSMPGFkGEGPEVDVNLPk	2	14	11	465976382;301780028;332836687;426251878;410974244;545531227;472389063;548527697;560985551;402893139;544485172	N-Term(iTRAQ4plex); K7(iTRAQ4plex); K19(iTRAQ4plex)	0										0.001	0.003345	24.83	115.841	3	2446.34	-0.656728	84.2785	1
	High	vkGEYDVTVPk	1	26	19	444711083;465976382;471403438;478527352;505856264;301780028;332836687;488514595;426251878;410974244;334332591;545531227;472389063;548527697;554525340;560985551;402893139;511901993;544485172	N-Term(iTRAQ4plex); K2(iTRAQ4plex); K11(iTRAQ4plex)	0										0.001	0.004119	24.15	87.7567	3	1666.97	-0.102119	34.0972	1
	High	fTMPSLkGEGPELDVNLPk	2	7	4	478527352;548527697;554525340;560985551	N-Term(iTRAQ4plex); K7(iTRAQ4plex); K19(iTRAQ4plex)	0										0.001	0.006266	17.65	547.312	3	2504.38	-1.2955	92.0187	1
	High	iSMPDVDFNLk	1	24	14	301780028;332836687;557320190;410974244;334332591;545531227;472389063;554525340;560985551;402893139;511901993;512835799;544485172;507950111	N-Term(iTRAQ4plex); K11(iTRAQ4plex)	0										0.002	0.01864	67.69	0.00878187	2	1566.84	-1.87335	89.131	0
	High	lAGGLHFSGPk	1	8	5	505856264;488514595;410974244;560985551;545531227	N-Term(iTRAQ4plex); K11(iTRAQ4plex)	0										0.002	0.01445	64.36	0.0116425	2	1371.8	1.07975	39.8681	0
	High	vSMPDVELNLk	2	29	19	444711083;465976382;471403438;478527352;301780028;332836687;488514595;426251878;410974244;545531227;472389063;431910381;548527697;554525340;560985551;507709972;507950111;511901993;512835799	N-Term(iTRAQ4plex); K11(iTRAQ4plex)	0										0.002	0.009989	63.26	0.020816	2	1532.86	-1.13484	80.8334	0
	High	iQVTVPGIk	2	13	7	478527352;301780028;472389063;554525340;402893139;511901993;560985551	N-Term(iTRAQ4plex); K9(iTRAQ4plex)	0										0.002	0.01871	50.65	0.0877112	2	1242.8	-0.983456	69.722	0
	High	fkMPEMNIk	6	38	24	444711083;465976382;471403438;478527352;505856264;301780028;332836687;488514595;426251878;557320190;410974244;334332591;545531227;472389063;431910381;548527697;554525340;560985551;402893139;507709972;507950111;511901993;512835799;544485172	N-Term(iTRAQ4plex); K2(iTRAQ4plex); K9(iTRAQ4plex)	0										0.002	0.01316	44.92	1.30238	3	1569.88	-3.10009	49.947	1
	High	vQTPEVDVkVk	2	20	15	465976382;471403438;478527352;301780028;488514595;426251878;545531227;472389063;431910381;548527697;554525340;560985551;507950111;511901993;512835799	N-Term(iTRAQ4plex); K9(iTRAQ4plex); K11(iTRAQ4plex)	0										0.002	0.01547	43.62	0.408752	3	1674.02	0.679704	50.9958	1
	High	fkmPFLSISSPk	2	32	21	444711083;465976382;478527352;301780028;332836687;488514595;426251878;557320190;410974244;545531227;472389063;431910381;548527697;554525340;560985551;402893139;507709972;507950111;511901993;512835799;544485172	N-Term(iTRAQ4plex); K2(iTRAQ4plex); M3(Oxidation); K12(iTRAQ4plex)	0										0.002	0.01351	31.98	15.7248	3	1830.05	-2.19678	69.469	1
	High	fkMPSmNIQTHk	2	16	11	444711083;471403438;505856264;301780028;332836687;488514595;410974244;545531227;560985551;511901993;544485172	N-Term(iTRAQ4plex); K2(iTRAQ4plex); M6(Oxidation); K12(iTRAQ4plex)	0										0.002	0.01845	28.9	67.0068	3	1910.03	-3.11214	34.3535	1
	High	vkGDVDVSLPk	2	35	23	444711083;465976382;471403438;478527352;505856264;301780028;332836687;488514595;426251878;410974244;334332591;545531227;472389063;431910381;548527697;554525340;560985551;402893139;507709972;507950111;511901993;512835799;544485172	N-Term(iTRAQ4plex); K2(iTRAQ4plex); K11(iTRAQ4plex)	0										0.002	0.01151	23.64	53.8069	3	1588.96	-1.53409	37.3795	1
	High	vkGDVDVSVPk	1	30	21	444711083;465976382;471403438;478527352;505856264;301780028;332836687;488514595;426251878;557320190;410974244;334332591;545531227;472389063;548527697;554525340;560985551;402893139;507950111;511901993;544485172	N-Term(iTRAQ4plex); K2(iTRAQ4plex); K11(iTRAQ4plex)	0										0.002	0.01308	20.62	137.65	3	1574.95	0.444574	32.385	1
	High	mPSLDISAPk	2	24	16	444711083;465976382;471403438;478527352;505856264;426251878;410974244;545531227;472389063;431910381;548527697;554525340;560985551;507950111;511901993;512835799	N-Term(iTRAQ4plex); K10(iTRAQ4plex)	0										0.003	0.04087	64.29	0.016041	2	1346.76	-1.21131	69.1027	0
	High	iSMPDLDLNLKGPk	2	33	21	471403438;301780028;332836687;488514595;426251878;557320190;472389063;431910381;548527697;554525340;560985551;402893139;507950111;511901993;544485172;444711083;478527352;410974244;334332591;545531227;512835799	N-Term(iTRAQ4plex); K14(iTRAQ4plex)	0										0.003	0.03931	48.63	0.415731	3	1829.04	-0.315922	81.8108	1
	High	vSmPDVELNLkGPk	1	22	16	444711083;465976382;471403438;332836687;488514595;426251878;410974244;545531227;472389063;431910381;548527697;560985551;507709972;507950111;511901993;512835799	N-Term(iTRAQ4plex); M3(Oxidation); K11(iTRAQ4plex); K14(iTRAQ4plex)	0										0.003	0.03564	41.85	1.71748	3	1975.12	-0.461835	60.2793	1
	High	mPSMNIQTHk	1	16	11	444711083;471403438;505856264;301780028;332836687;488514595;410974244;545531227;560985551;511901993;544485172	N-Term(iTRAQ4plex); K10(iTRAQ4plex)	0										0.003	0.02997	40.27	4.61752	3	1474.78	0.495737	49.5831	0
	High	iSmPDLDLNLkGPk	6	33	21	410974244;444711083;478527352;301780028;332836687;488514595;426251878;557320190;334332591;545531227;472389063;431910381;548527697;554525340;560985551;402893139;507950111;511901993;512835799;544485172;471403438	N-Term(iTRAQ4plex); M3(Oxidation); K11(iTRAQ4plex); K14(iTRAQ4plex)	0										0.003	0.02837	39.31	2.80218	3	1989.14	-1.94399	68.5325	1
	High	iSmPDVDFNLkGPk	1	23	13	301780028;332836687;557320190;410974244;334332591;472389063;554525340;560985551;402893139;511901993;512835799;544485172;507950111	N-Term(iTRAQ4plex); M3(Oxidation); K11(iTRAQ4plex); K14(iTRAQ4plex)	0										0.003	0.04119	31.46	27.9879	3	2009.11	-0.532718	49.9631	1
	High	fkMPEMHFk	1	34	21	488514595;444711083;465976382;471403438;478527352;301780028;332836687;426251878;557320190;410974244;545531227;472389063;548527697;554525340;560985551;402893139;507709972;507950111;511901993;512835799;544485172	N-Term(iTRAQ4plex); K2(iTRAQ4plex); K9(iTRAQ4plex)	0										0.003	0.04153	28.24	71.0929	3	1626.89	0.294733	58.8512	1
	High	mPFLSISSPk	1	33	22	444711083;465976382;471403438;478527352;301780028;332836687;488514595;426251878;557320190;410974244;545531227;472389063;431910381;548527697;554525340;560985551;402893139;507709972;507950111;511901993;512835799;544485172	N-Term(iTRAQ4plex); K10(iTRAQ4plex)	0										0.005	0.0625	67.05	0.00799834	2	1394.79	-1.78441	80.0657	0
	High	fSVPGFKAEGPEVDVNLPk	1	15	9	471403438;478527352;301780028;332836687;472389063;554525340;560985551;402893139;511901993	N-Term(iTRAQ4plex); K19(iTRAQ4plex)	0										0.005	0.06588	18.98	492.203	3	2318.26	-0.172797	85.393	1
	High	gPkLDVDmPDVAVEGPDGk	1	8	6	471403438;488514595;410974244;554525340;560985551;507950111	N-Term(iTRAQ4plex); K3(iTRAQ4plex); M8(Oxidation); K19(iTRAQ4plex)	0										0.005	0.0613	15.25	1593.15	3	2387.24	-2.1815	72.7881	1
	High	iSmPDVGLNLkAPk	1	17	10	465976382;478527352;301780028;332836687;410974244;545531227;472389063;560985551;511901993;544485172	N-Term(iTRAQ4plex); M3(Oxidation); K11(iTRAQ4plex); K14(iTRAQ4plex)	0										0.007	0.07774	15.34	562.926	4	1931.13	-5.08195	64.1212	1
	High	gDIDVSLPkMEGDLk	1	1	1	560985551	N-Term(iTRAQ4plex); K9(iTRAQ4plex); K15(iTRAQ4plex)	0	1.12944	1		1.03835	1		1.1344	1		0.008	0.08691	17.45	764.747	3	2049.12	-1.86403	78.0177	1
149730823	PREDICTED: 60 kDa heat shock protein, mitochondrial [Equus caballus]	4151.37	54.97	5	32	32	249	nucleotide binding		metabolic process		100055147	[GO:0005524]; GO:0032550; GO:0032559; GO:0035639; GO:0001883; GO:0032549; GO:0030554; GO:0032555; GO:0043168; GO:1901265; GO:0001882; GO:0017076; GO:0032553; GO:0043167; GO:0097159; GO:1901363; GO:0036094; GO:0097367; GO:0000166; GO:0005488; GO:0003674 [GO:0044267]; GO:0019538; GO:0044260; GO:0043170; GO:0044238; GO:0044237; GO:0071704; GO:0008152; GO:0009987; GO:0008150	0.833074	186	16.42	1.06148	186	13.0211	0.884165	186	19.0223	573	60.9205	6.03662
	A3	Sequence	# PSMs	# Proteins	# Protein Groups	Protein Group Accessions	Modifications	ΔCn	115/114	115/114 Count	115/114 Variability [%]	116/114	116/114 Count	116/114 Variability [%]	117/114	117/114 Count	117/114 Variability [%]	q-Value	PEP	IonScore	Exp Value	Charge	MH+ [Da]	ΔM [ppm]	RT [min]	# Missed Cleavages
	High	iSSVQSIVPALEIANAHR	5	3	1	149730823	N-Term(iTRAQ4plex)	0	0.798922	5	3.81926	1.04018	5	8.92533	0.891729	5	9.22536	0	5.336e-10	95.85	7.57478e-06	2	2049.15	-1.24517	87.4525	0
	High	aLMLQGVDLLADAVAVTMGPk	47	2	1	149730823	N-Term(iTRAQ4plex); K21(iTRAQ4plex)	0										0	5.273e-06	93.57	1.01453e-05	3	2401.35	1.04955	135.956	0
	High	lVQDVANNTNEEAGDGTTTATVLAR	9	3	1	149730823	N-Term(iTRAQ4plex)	0	0.822144	9	10.9592	0.931608	9	14.2421	0.796814	9	11.8871	0	0.0004343	90.01	5.3356e-05	3	2704.35	0.010302	74.6873	0
	High	nAGVEGSLIVEk	7	3	1	149730823	N-Term(iTRAQ4plex); K12(iTRAQ4plex)	0	0.712536	7	10.2332	0.921536	7	1.77162	0.669068	7	5.52953	0	0.0001283	89.61	3.98371e-05	2	1503.87	2.00989	59.6497	0
	High	tVIIEQSWGSPk	2	3	1	149730823	N-Term(iTRAQ4plex); K12(iTRAQ4plex)	0	0.863592	2	1.61253	1.12086	2	16.2205	0.931977	2	1.36498	0	0.0002284	88.33	5.95191e-05	2	1632.92	-0.901864	66.765	0
	High	vGEVIVTkDDAMLLk	6	3	1	149730823	N-Term(iTRAQ4plex); K8(iTRAQ4plex); K15(iTRAQ4plex)	0	0.939402	6	12.2978	1.02379	6	14.6663	1.00971	6	19.7371	0	1.193e-07	85.92	2.4843e-05	2	2063.21	-0.740561	78.4997	1
	High	iMQSSSEIGYDAMLGDFVNmVEk	1	1	1	149730823	N-Term(iTRAQ4plex); M20(Oxidation); K23(iTRAQ4plex)	0	1.07105	1		1.26511	1		1.0632	1		0	9.181e-06	83.81	0.000148364	3	2868.37	-0.87889	112.168	0
	High	gVMLAVDAVIAELk	18	3	1	149730823	N-Term(iTRAQ4plex); K14(iTRAQ4plex)	0	0.903199	18	17.0596	1.0631	18	4.97247	0.958471	18	12.822	0	9.922e-05	80.37	0.000151391	3	1717.02	-0.201751	133.991	0
	High	gVMLAVDAVIAELkk	44	3	1	149730823	N-Term(iTRAQ4plex); K14(iTRAQ4plex); K15(iTRAQ4plex)	0	0.805176	44	13.1387	1.16277	44	11.0888	0.912022	44	14.3272	0	2.097e-05	80.3	3.34432e-05	3	1989.21	0.310996	135.071	1
	High	vGGTSDVEVNEk	2	2	1	149730823	N-Term(iTRAQ4plex); K12(iTRAQ4plex)	0	1.12837	2	27.5383	1.23573	2	33.0675	0.978466	2	28.2108	0	6.139e-05	74.55	0.00178711	2	1521.8	0.351779	40.3776	0
	High	aAVEEGIVLGGGcALLR	5	2	1	149730823	N-Term(iTRAQ4plex); C13(Carbamidomethyl)	0	1.02639	5	15.4445	1.10817	5	12.5745	1.13727	5	33.7112	0	1.105e-08	69.19	0.00520522	2	1829.01	-0.727896	87.1937	0
	High	tLNDELEIIEGMk	2	5	1	149730823	N-Term(iTRAQ4plex); K13(iTRAQ4plex)	0	1.00608	2	4.27527	0.9527	2	16.98	0.938356	2	2.3842	0	5.445e-05	68.91	0.00648878	2	1792.96	0.584592	100.446	0
	High	iMQSSSEIGYDAMLGDFVNMVEk	7	1	1	149730823	N-Term(iTRAQ4plex); K23(iTRAQ4plex)	0	0.925173	7	11.5561	1.07136	7	9.4604	1.02026	7	16.4374	0	1.3e-05	67.85	0.00660107	3	2852.38	-0.205771	126.589	0
	High	dRVTDALNATR	3	2	1	149730823	N-Term(iTRAQ4plex)	0	1.02911	3	1.86023	0.976296	3	3.50756	0.988264	3	13.552	0	0.0006363	66.77	0.0104094	3	1375.74	0.375422	44.3449	1
	High	aLMLQGVDLLADAVAVTmGPk	6	2	1	149730823	N-Term(iTRAQ4plex); M18(Oxidation); K21(iTRAQ4plex)	0										0	3.041e-05	65.64	0.00784217	3	2417.34	-0.439187	128.679	0
	High	kISSVQSIVPALEIANAHR	17	3	1	149730823	N-Term(iTRAQ4plex); K1(iTRAQ4plex)	0	0.898607	17	9.61207	1.07465	17	5.7648	0.897371	17	11.4983	0	2.507e-07	65.61	0.00264749	4	2321.35	-0.221749	71.7584	1
	High	gYISPYFINTSk	3	2	1	149730823	N-Term(iTRAQ4plex); K12(iTRAQ4plex)	0	0.563131	3	21.0236	0.974133	3	28.1442	0.640713	3	22.0131	0	0.0006278	63.51	0.0219328	2	1677.91	0.762031	75.3642	0
	High	gVmLAVDAVIAELkk	1	3	1	149730823	N-Term(iTRAQ4plex); M3(Oxidation); K14(iTRAQ4plex); K15(iTRAQ4plex)	0	0.987131	1		1.13023	1		1.02003	1		0	2.44e-06	62.82	0.00348968	3	2005.2	-2.84756	134.023	1
	High	rGVMLAVDAVIAELk	8	3	1	149730823	N-Term(iTRAQ4plex); K15(iTRAQ4plex)	0	0.911242	8	7.7485	1.03162	8	19.9916	0.927143	8	16.8629	0	0.0005113	61.63	0.00712895	3	1873.12	0.377147	133.625	1
	High	cEFQDAYVLLSEkk	2	3	1	149730823	N-Term(iTRAQ4plex); C1(Carbamidomethyl); K13(iTRAQ4plex); K14(iTRAQ4plex)	0										0	4.965e-05	61.23	0.03824	3	2162.15	-0.535957	64.7519	1
	High	vGGTSDVEVNEkk	1	2	1	149730823	N-Term(iTRAQ4plex); K12(iTRAQ4plex); K13(iTRAQ4plex)	0	0.794913	1		1.06713	1		0.675815	1		0	0.0001406	60.23	0.039223	3	1794	0.556666	23.5995	1
	High	aLMLQGVDLLADAVAVTmGPk	3	2	1	149730823	N-Term(iTRAQ4plex); M18(Dioxidation); K21(iTRAQ4plex)	0										0	0.001315	57.72	0.0535935	3	2433.34	2.08024	132.134	0
	High	gVmLAVDAVIAELk	2	3	1	149730823	N-Term(iTRAQ4plex); M3(Oxidation); K14(iTRAQ4plex)	0	1.08165	2	14.6052	1.0399	2	12.4707	1.14623	2	3.96624	0	0.0006328	53.5	0.0969719	3	1733.01	-0.681946	114.514	0
	High	vGLQVVAVkAPGFGDNR	2	5	1	149730823	N-Term(iTRAQ4plex); K9(iTRAQ4plex)	0	0.591089	2	9.57261	1.00732	2	9.21112	0.632428	2	13.4173	0	0.0001453	53.48	0.083041	3	2015.16	-0.550467	73.883	1
	High	cEFQDAYVLLSEk	2	3	1	149730823	N-Term(iTRAQ4plex); C1(Carbamidomethyl); K13(iTRAQ4plex)	0										0	0.0001153	51.5	0.353474	2	1889.95	-1.18124	91.7391	0
	High	cIPALDSIkPANEDQk	3	1	1	149730823	N-Term(iTRAQ4plex); C1(Carbamidomethyl); K9(iTRAQ4plex); K16(iTRAQ4plex)	0	0.753243	3	0.2155	1.04721	3	7.14814	0.752939	3	1.13087	0	0.0009053	50.19	0.414471	3	2231.21	0.457803	63.4925	1
	High	gYISPYFINTSkGQk	1	2	1	149730823	N-Term(iTRAQ4plex); K12(iTRAQ4plex); K15(iTRAQ4plex)	0	0.606866	1		1.02254	1		0.579147	1		0	0.0001079	49.62	0.359592	3	2135.18	-0.543102	48.4476	1
	High	tLNDELEIIEGMkFDR	2	5	1	149730823	N-Term(iTRAQ4plex); K13(iTRAQ4plex)	0	0.838932	2	3.75584	0.886473	2	8.0179	0.732065	2	13.3104	0	7.322e-06	49.3	0.703527	3	2211.16	-0.14739	101.629	1
	High	dGkTLNDELEIIEGMk	12	5	1	149730823	N-Term(iTRAQ4plex); K3(iTRAQ4plex); K16(iTRAQ4plex)	0	0.841755	12	11.7838	1.00876	12	8.95037	0.83874	12	8.00106	0	1.608e-05	44.14	1.74921	3	2237.2	-0.47878	80.637	1
	High	tLkIPAMTIAk	6	2	1	149730823	N-Term(iTRAQ4plex); K3(iTRAQ4plex); K11(iTRAQ4plex)	0	0.706058	6	17.826	0.964579	6	18.9612	0.672855	6	15.3887	0	0.001628	41.3	0.127946	3	1619.03	0.738871	67.7448	1
	High	fDRGYISPYFINTSk	1	2	1	149730823	N-Term(iTRAQ4plex); K15(iTRAQ4plex)	0	0.79839	1		1.03462	1		0.709622	1		0	0.0005928	34.18	20.2158	3	2096.1	-0.715251	79.1277	1
	High	lkVGLQVVAVk	2	5	1	149730823	N-Term(iTRAQ4plex); K2(iTRAQ4plex); K11(iTRAQ4plex)	0	0.498765	2	3.16525	1.04816	2	14.3826	0.590343	2	7.22803	0	0.002129	31.3	0.124503	3	1586.07	-0.839754	48.404	1
	High	vGLQVVAVk	3	5	1	149730823	N-Term(iTRAQ4plex); K9(iTRAQ4plex)	0	0.537414	3	15.7656	0.981017	3	24.9339	0.601287	3	19.2815	0.001	0.006268	69.23	0.000449859	2	1200.79	0.558604	61.0888	0
	High	vGEVIVTkDDAmLLk	1	3	1	149730823	N-Term(iTRAQ4plex); K8(iTRAQ4plex); M12(Oxidation); K15(iTRAQ4plex)	0	0.974597	1		1.00486	1		1.08858	1		0.001	0.003634	44.16	0.543694	3	2079.21	-0.790864	71.0614	1
	High	gIIDPTkVVR	4	3	1	149730823	N-Term(iTRAQ4plex); K7(iTRAQ4plex)	0	0.566865	4	3.9943	0.985836	4	5.21793	0.582237	4	5.91236	0.001	0.006055	37.08	1.5983	3	1385.87	0.979045	55.7815	1
	High	vTkDGVTVAk	3	3	1	149730823	N-Term(iTRAQ4plex); K3(iTRAQ4plex); K10(iTRAQ4plex)	0	0.661839	3	6.27475	1.16085	3	2.69246	0.710966	3	1.3174	0.001	0.004311	30.61	7.44682	3	1449.9	-0.828254	25.5235	1
	High	lSDGVAVLk	3	3	1	149730823	N-Term(iTRAQ4plex); K9(iTRAQ4plex)	0										0.003	0.02889	54.4	0.0637186	2	1189.74	-1.89713	60.2632	0
	High	sIAkEGFEk	2	2	1	149730823	N-Term(iTRAQ4plex); K4(iTRAQ4plex); K9(iTRAQ4plex)	0	0.798087	2	4.75984	1.2101	2	18.668	0.834567	2	17.1709	0.004	0.05531	43.61	1.30112	2	1440.84	-1.23442	26.238	1
	High	tLkIPAmTIAk	1	2	1	149730823	N-Term(iTRAQ4plex); K3(iTRAQ4plex); M7(Oxidation); K11(iTRAQ4plex)	0	0.711974	1		0.754985	1		0.578411	1		0.004	0.05136	36.09	1.12333	3	1635.02	-2.69104	53.0934	1
472389063	PREDICTED: neuroblast differentiation-associated protein AHNAK [Odobenus rosmarus divergens]	4143.24	34.17	1	1	93	522					101383252		1.10541	1		0.868225	1		1.17299	1		5698	608.376	6.03662
	A3	Sequence	# PSMs	# Proteins	# Protein Groups	Protein Group Accessions	Modifications	ΔCn	115/114	115/114 Count	115/114 Variability [%]	116/114	116/114 Count	116/114 Variability [%]	117/114	117/114 Count	117/114 Variability [%]	q-Value	PEP	IonScore	Exp Value	Charge	MH+ [Da]	ΔM [ppm]	RT [min]	# Missed Cleavages
	High	vDISAPDLSLEGPEGk	3	18	13	507709972;402893139;544485172;426251878;444711083;465976382;478527352;301780028;545531227;472389063;548527697;560985551;512835799	N-Term(iTRAQ4plex); K16(iTRAQ4plex)	0										0	5.233e-07	108.44	7.51581e-07	2	1915.02	-1.86662	80.173	0
	High	vDIEGPDVNIEGPEGk	3	23	17	444711083;465976382;471403438;478527352;301780028;332836687;488514595;410974244;545531227;472389063;431910381;554525340;512835799;544485172;426251878;548527697;507950111	N-Term(iTRAQ4plex); K16(iTRAQ4plex)	0										0	5.396e-07	105.09	1.71733e-06	2	1956.02	-0.421623	72.4463	0
	High	vQANLDAPDINIEGPDAk	5	6	5	478527352;410974244;472389063;560985551;444711083	N-Term(iTRAQ4plex); K18(iTRAQ4plex)	0										0	7.477e-08	98.89	7.13951e-06	2	2168.14	-0.6668	74.5365	0
	High	gDISGPDIDIEGPEGk	1	5	3	472389063;554525340;511901993	N-Term(iTRAQ4plex); K16(iTRAQ4plex)	0										0	2.109e-08	97.33	9.30828e-06	2	1886.96	-1.41343	67.9825	0
	High	gGVTGSPEASISGSk	1	20	12	471403438;478527352;505856264;332836687;410974244;472389063;554525340;560985551;402893139;507950111;511901993;544485172	N-Term(iTRAQ4plex); K15(iTRAQ4plex)	0										0	3.374e-06	97.32	9.72743e-06	2	1621.86	-0.617113	42.5002	0
	High	mTLPDVDLDLk	2	7	5	301780028;410974244;545531227;472389063;511901993	N-Term(iTRAQ4plex); K11(iTRAQ4plex)	0										0	0.0004963	96.44	1.02756e-05	2	1547.86	-1.06837	90.1432	0
	High	tPQISmSDIDLNLkGPk	2	22	16	465976382;478527352;505856264;301780028;332836687;488514595;426251878;410974244;545531227;472389063;431910381;548527697;554525340;560985551;402893139;544485172	N-Term(iTRAQ4plex); M6(Oxidation); K14(iTRAQ4plex); K17(iTRAQ4plex)	0										0	0.0001096	96.34	7.20188e-06	3	2305.28	-1.48527	69.009	1
	High	vDVSAPDVSIEGPEGk	2	6	5	478527352;505856264;488514595;472389063;511901993	N-Term(iTRAQ4plex); K16(iTRAQ4plex)	0										0	2.928e-06	95.96	1.33393e-05	2	1886.99	-0.962186	69.2845	0
	High	tPQISMSDIDLNLk	4	23	17	465976382;478527352;505856264;301780028;332836687;488514595;426251878;410974244;545531227;472389063;431910381;548527697;554525340;560985551;402893139;507950111;544485172	N-Term(iTRAQ4plex); K14(iTRAQ4plex)	0										0	7.06e-05	94.96	1.48444e-05	2	1863.01	-0.676646	87.9957	0
	High	iSMPDIDLNLTGPk	4	15	10	301780028;332836687;488514595;545531227;472389063;548527697;554525340;560985551;402893139;544485172	N-Term(iTRAQ4plex); K14(iTRAQ4plex)	0										0	0.0005429	92.3	2.57827e-05	2	1802	-0.489352	93.346	0
	High	iDVDAPDIDIHGPEGk	5	9	6	465976382;478527352;301780028;410974244;472389063;511901993	N-Term(iTRAQ4plex); K16(iTRAQ4plex)	0										0	1.183e-07	92.24	3.17556e-05	3	1979.03	-3.07018	71.4089	0
	High	vDINAPDVEVQGk	1	19	15	471403438;478527352;301780028;332836687;488514595;426251878;410974244;472389063;431910381;548527697;554525340;402893139;507950111;511901993;544485172	N-Term(iTRAQ4plex); K13(iTRAQ4plex)	0										0	0.0003341	88.28	7.10446e-05	2	1671.91	-0.694408	63.3262	0
	High	iSMPEVDLNLk	2	23	17	507950111;444711083;471403438;478527352;505856264;301780028;332836687;488514595;426251878;410974244;472389063;431910381;548527697;554525340;402893139;507709972;544485172	N-Term(iTRAQ4plex); K11(iTRAQ4plex)	0										0	0.001558	88.26	6.0664e-05	2	1546.87	-1.0618	86.6631	0
	High	iSMPDVDLNLk	1	31	21	444711083;465976382;471403438;478527352;505856264;301780028;332836687;488514595;426251878;557320190;410974244;334332591;545531227;472389063;548527697;560985551;402893139;507950111;511901993;512835799;544485172	N-Term(iTRAQ4plex); K11(iTRAQ4plex)	0										0	0.001521	88.16	6.52865e-05	2	1532.86	-0.418116	85.6209	0
	High	iSMQDVDLSLGSPk	6	17	12	444711083;478527352;505856264;301780028;332836687;410974244;472389063;560985551;402893139;507950111;511901993;544485172	N-Term(iTRAQ4plex); K14(iTRAQ4plex)	0										0	2.204e-05	87.81	8.39061e-05	2	1777.96	-0.76326	82.755	0
	High	vDIDVPDVNIEGPDAk	2	26	19	444711083;471403438;478527352;505856264;301780028;332836687;488514595;426251878;410974244;334332591;545531227;472389063;431910381;548527697;560985551;402893139;507709972;507950111;544485172	N-Term(iTRAQ4plex); K16(iTRAQ4plex)	0										0	8.836e-06	87.48	9.33957e-05	2	1984.05	-0.871549	82.5135	0
	High	vDLPSVNLSMPk	3	14	11	471403438;478527352;488514595;426251878;410974244;545531227;472389063;548527697;554525340;507950111;511901993	N-Term(iTRAQ4plex); K12(iTRAQ4plex)	0										0	0.0004165	87.33	8.05306e-05	2	1587.9	-0.380744	83.961	0
	High	iSMPDIDLHLk	9	22	14	488514595;471403438;478527352;301780028;410974244;545531227;472389063;560985551;402893139;507709972;511901993;512835799;544485172;332836687	N-Term(iTRAQ4plex); K11(iTRAQ4plex)	0										0	0.001077	86.93	7.12307e-05	2	1569.89	0.205021	83.9947	0
	High	iSMPEIDLNLk	6	32	21	444711083;465976382;471403438;478527352;301780028;332836687;488514595;426251878;557320190;410974244;545531227;472389063;548527697;554525340;560985551;402893139;507950111;511901993;512835799;544485172;505856264	N-Term(iTRAQ4plex); K11(iTRAQ4plex)	0										0	0.002215	86.45	8.5957e-05	2	1560.89	-1.14649	91.3428	0
	High	eLLLPNWQGSGSHGLTIAQR	4	24	16	444711083;471403438;478527352;505856264;301780028;332836687;488514595;410974244;545531227;472389063;545181447;554525340;560985551;402893139;511901993;544485172	N-Term(iTRAQ4plex)	0										0	1.066e-09	84.88	0.000149151	3	2321.24	-1.73935	83.6169	0
	High	vQANLDAPDINIEGPDAkVk	2	6	5	560985551;478527352;410974244;472389063;444711083	N-Term(iTRAQ4plex); K18(iTRAQ4plex); K20(iTRAQ4plex)	0										0	2.914e-08	82.88	0.000134203	3	2539.41	-0.843368	70.8002	1
	High	dDGVFVQEVMQNSPAAR	4	19	13	444711083;465976382;478527352;505856264;301780028;488514595;426251878;410974244;545531227;472389063;548527697;554525340;560985551	N-Term(iTRAQ4plex)	0										0	3.582e-07	77.27	0.000707609	3	2006.97	0.00991115	84.4892	0
	High	iSMPDFDLNLk	4	22	15	410974244;444711083;478527352;301780028;332836687;488514595;426251878;557320190;334332591;472389063;431910381;548527697;402893139;512835799;544485172	N-Term(iTRAQ4plex); K11(iTRAQ4plex)	0										0	0.002481	76.34	0.00111447	2	1580.86	-1.1776	95.622	0
	High	iSmQDVDLSLGSPk	1	17	12	444711083;478527352;505856264;301780028;332836687;410974244;472389063;560985551;402893139;507950111;511901993;544485172	N-Term(iTRAQ4plex); M3(Oxidation); K14(iTRAQ4plex)	0										0	7.992e-05	76.09	0.0013779	2	1793.95	-0.575704	68.6286	0
	High	vDLPSVNLSmPk	1	14	11	471403438;478527352;488514595;426251878;410974244;545531227;472389063;548527697;554525340;507950111;511901993	N-Term(iTRAQ4plex); M10(Oxidation); K12(iTRAQ4plex)	0										0	0.001464	76.02	0.00110414	2	1603.89	-1.77306	72.5373	0
	High	iSMPDLDLNLkGPk	38	33	21	444711083;478527352;301780028;332836687;488514595;426251878;557320190;410974244;334332591;545531227;472389063;431910381;548527697;554525340;560985551;402893139;507950111;511901993;512835799;544485172;471403438	N-Term(iTRAQ4plex); K11(iTRAQ4plex); K14(iTRAQ4plex)	0										0	0.001668	72.57	0.0011945	2	1973.14	-0.972752	82.7861	1
	High	aEGPEVDVNLPk	1	27	16	444711083;471403438;478527352;301780028;332836687;488514595;410974244;472389063;554525340;560985551;402893139;507709972;507950111;511901993;512835799;544485172	N-Term(iTRAQ4plex); K12(iTRAQ4plex)	0										0	0.001147	71.58	0.00294844	2	1555.86	-1.30426	61.4859	0
	High	vDIDVPDVDVHGPDWHLk	10	26	16	444711083;465976382;471403438;478527352;301780028;488514595;426251878;410974244;545531227;472389063;431910381;548527697;554525340;560985551;507950111;511901993	N-Term(iTRAQ4plex); K18(iTRAQ4plex)	0										0	0.000348	71.47	0.00395166	3	2344.22	0.454658	73.9555	0
	High	iSMPDVGLHLk	6	16	10	301780028;488514595;410974244;545531227;472389063;560985551;402893139;507709972;511901993;544485172	N-Term(iTRAQ4plex); K11(iTRAQ4plex)	0										0	0.0002927	70.37	0.00265552	2	1497.87	-0.836667	77.8605	0
	High	tPQISMSDIDLNLkGPk	4	22	16	465976382;478527352;505856264;301780028;332836687;488514595;426251878;410974244;545531227;472389063;431910381;548527697;554525340;560985551;402893139;544485172	N-Term(iTRAQ4plex); K14(iTRAQ4plex); K17(iTRAQ4plex)	0										0	7.756e-05	68.64	0.00346273	3	2289.28	-1.45066	81.2507	1
	High	vDINAPDVGVHGPDWHLk	6	8	6	465976382;478527352;410974244;545531227;472389063;560985551	N-Term(iTRAQ4plex); K18(iTRAQ4plex)	0										0	0.000202	68.55	0.00744518	3	2257.2	-0.77742	56.9574	0
	High	rVTAYTVDVTGR	8	18	13	444711083;471403438;478527352;301780028;332836687;488514595;410974244;545531227;472389063;554525340;402893139;507950111;544485172	N-Term(iTRAQ4plex)	0										0	5.317e-05	68.4	0.00685596	2	1481.82	-0.605557	47.6481	1
	High	gEGPEVDVNLPk	1	31	20	444711083;465976382;471403438;478527352;505856264;301780028;332836687;488514595;426251878;410974244;334332591;545531227;472389063;431910381;548527697;554525340;560985551;402893139;511901993;544485172	N-Term(iTRAQ4plex); K12(iTRAQ4plex)	0										0	0.001567	67.89	0.00721385	2	1541.84	-1.22073	60.1945	0
	High	fGTFGGLGSk	1	36	24	444711083;465976382;471403438;478527352;505856264;301780028;332836687;488514595;426251878;410974244;334332591;545531227;472389063;431910381;548527697;554525340;560985551;402893139;507709972;507950111;511901993;512835799;544485172;557320190	N-Term(iTRAQ4plex); K10(iTRAQ4plex)	0										0	0.001147	66.63	0.011437	2	1258.7	-0.792183	66.4081	0
	High	gGVTGSPEASISGSkGDLk	4	20	12	471403438;478527352;505856264;332836687;410974244;472389063;554525340;560985551;402893139;507950111;511901993;544485172	N-Term(iTRAQ4plex); K15(iTRAQ4plex); K19(iTRAQ4plex)	0										0	1.898e-06	65.72	0.0109026	3	2179.19	-1.94723	49.9189	1
	High	iSMPEVDLNLkGPk	8	21	15	507950111;444711083;478527352;505856264;301780028;332836687;488514595;426251878;410974244;472389063;431910381;548527697;554525340;402893139;544485172	N-Term(iTRAQ4plex); K11(iTRAQ4plex); K14(iTRAQ4plex)	0										0	0.001721	65.17	0.00657287	3	1973.14	-2.00036	76.793	1
	High	aDVDISAPkVDISAPDLSLEGPEGk	1	7	4	478527352;301780028;545531227;472389063	N-Term(iTRAQ4plex); K9(iTRAQ4plex); K25(iTRAQ4plex)	0										0	6.985e-07	64.27	0.0130375	3	2955.59	-0.23089	86.7173	1
	High	iSMPDVDLHLk	9	34	22	488514595;410974244;444711083;465976382;471403438;478527352;505856264;301780028;332836687;426251878;334332591;545531227;472389063;548527697;554525340;560985551;402893139;507709972;507950111;511901993;512835799;544485172	N-Term(iTRAQ4plex); K11(iTRAQ4plex)	0										0	0.0003465	63.49	0.0172263	3	1555.88	0.371209	79.3897	0
	High	gkGGVTGSPEASISGSk	2	18	11	471403438;478527352;505856264;332836687;410974244;472389063;554525340;560985551;402893139;507950111;544485172	N-Term(iTRAQ4plex); K2(iTRAQ4plex); K17(iTRAQ4plex)	0										0	3.013e-06	61.43	0.027329	3	1951.08	0.482637	24.3884	1
	High	gPDLkGDISGPDIDIEGPEGk	1	3	2	472389063;511901993	N-Term(iTRAQ4plex); K5(iTRAQ4plex); K21(iTRAQ4plex)	0										0	2.752e-08	58.2	0.0754301	3	2541.34	-0.442063	74.3216	1
	High	mYFPDVEFDIk	4	35	23	444711083;465976382;471403438;478527352;505856264;301780028;332836687;488514595;426251878;410974244;334332591;545531227;472389063;431910381;548527697;554525340;560985551;402893139;507709972;507950111;511901993;512835799;544485172	N-Term(iTRAQ4plex); K11(iTRAQ4plex)	0										0	0.001885	57.31	0.088557	2	1691.86	-1.69304	100.499	0
	High	iSmPDFDLNLkGPk	4	20	13	410974244;444711083;478527352;301780028;332836687;488514595;557320190;334332591;472389063;431910381;402893139;512835799;544485172	N-Term(iTRAQ4plex); M3(Oxidation); K11(iTRAQ4plex); K14(iTRAQ4plex)	0										0	0.001165	57.18	0.0725914	3	2023.13	0.635196	72.8895	1
	High	iSMPDIDLDLkGPk	3	3	2	465976382;472389063	N-Term(iTRAQ4plex); K11(iTRAQ4plex); K14(iTRAQ4plex)	0										0	0.0004536	56.43	0.0518578	3	1974.13	-1.81953	85.1772	1
	High	myFPDVEFDIk	2	35	23	444711083;465976382;471403438;478527352;505856264;301780028;332836687;488514595;426251878;410974244;334332591;545531227;472389063;431910381;548527697;554525340;560985551;402893139;507709972;507950111;511901993;512835799;544485172	N-Term(iTRAQ4plex); Y2(iTRAQ4plex); K11(iTRAQ4plex)	0										0	0.001417	54.97	0.174196	3	1835.96	1.25162	89.2309	0
	High	iSMPDFDLHLk	10	28	17	444711083;465976382;478527352;301780028;332836687;488514595;410974244;334332591;545531227;472389063;431910381;548527697;554525340;560985551;402893139;511901993;544485172	N-Term(iTRAQ4plex); K11(iTRAQ4plex)	0										0	0.000455	54.36	0.180416	3	1603.88	1.15925	88.1553	0
	High	vDVDVPDVDVHGPDWHLk	4	12	8	301780028;426251878;410974244;545531227;472389063;554525340;560985551;512835799	N-Term(iTRAQ4plex); K18(iTRAQ4plex)	0										0	0.0004005	52.34	0.321142	4	2330.2	-1.97361	65.8323	0
	High	vDIkAPEVHLDAPDVDVHGPDWNLk	12	8	7	465976382;478527352;410974244;545531227;472389063;431910381;560985551	N-Term(iTRAQ4plex); K4(iTRAQ4plex); K25(iTRAQ4plex)	0										0	3.404e-06	51.71	0.230326	4	3211.71	0.463603	101.327	1
	High	iSMPDVGLHLkGPk	16	13	8	301780028;410974244;545531227;472389063;560985551;402893139;511901993;544485172	N-Term(iTRAQ4plex); K11(iTRAQ4plex); K14(iTRAQ4plex)	0										0	0.002327	48.71	0.141128	3	1924.14	0.0859681	65.6562	1
	High	aDIDISGPkVDIEGPDVNIEGPEGk	18	2	2	472389063;431910381	N-Term(iTRAQ4plex); K9(iTRAQ4plex); K25(iTRAQ4plex)	0										0	0.000348	47.73	0.713409	3	2996.58	1.66763	115.804	1
	High	aDIDVTGPkVDIEGPDVNIEGPEGk	22	4	3	478527352;472389063;554525340	N-Term(iTRAQ4plex); K9(iTRAQ4plex); K25(iTRAQ4plex)	0										0	0.000217	47.73	0.713409	3	2996.58	1.66763	115.804	1
	High	aDIDVSGPkVDIDVPDVNIEGPDAk	5	18	13	402893139;544485172;471403438;478527352;301780028;332836687;488514595;426251878;410974244;545531227;472389063;431910381;548527697	N-Term(iTRAQ4plex); K9(iTRAQ4plex); K25(iTRAQ4plex)	0										0	7.131e-05	47.55	0.704865	3	3010.6	0.739259	86.2518	1
	High	mTLPDVDLDLkGPk	5	7	5	301780028;410974244;545531227;472389063;511901993	N-Term(iTRAQ4plex); K11(iTRAQ4plex); K14(iTRAQ4plex)	0										0	0.0006326	45.49	0.614882	3	1974.13	0.313778	81.2405	1
	High	iSMPDVDFNLkGPk	4	23	13	301780028;332836687;557320190;410974244;334332591;472389063;554525340;560985551;402893139;511901993;512835799;544485172;507950111	N-Term(iTRAQ4plex); K11(iTRAQ4plex); K14(iTRAQ4plex)	0										0	0.001452	45.38	0.98584	3	1993.11	-2.50644	80.9626	1
	High	aDIDVSGPkVDIDVPDVNIEGPDAK	2	18	13	402893139;544485172;471403438;478527352;301780028;332836687;488514595;426251878;410974244;545531227;472389063;431910381;548527697	N-Term(iTRAQ4plex); K9(iTRAQ4plex)	0										0	0.0003303	43.69	2.13287	3	2866.49	-1.62538	86.8977	1
	High	iSmPDIDLHLk	2	22	14	332836687;402893139;544485172;488514595;471403438;478527352;301780028;410974244;545531227;472389063;560985551;507709972;511901993;512835799	N-Term(iTRAQ4plex); M3(Oxidation); K11(iTRAQ4plex)	0										0	0.0009248	43.65	1.85355	3	1585.88	-0.871115	69.6563	0
	High	iSMPDVDLHLkGPk	23	32	21	488514595;410974244;444711083;465976382;471403438;478527352;505856264;301780028;332836687;426251878;334332591;545531227;472389063;548527697;554525340;402893139;507709972;507950111;511901993;512835799;544485172	N-Term(iTRAQ4plex); K11(iTRAQ4plex); K14(iTRAQ4plex)	0										0	0.00249	43.61	0.831185	3	1982.15	-0.587341	63.9218	1
	High	iSMPDVDLNLkGPk	6	29	20	444711083;465976382;478527352;505856264;301780028;332836687;488514595;426251878;557320190;410974244;334332591;545531227;472389063;548527697;560985551;402893139;507950111;511901993;512835799;544485172	N-Term(iTRAQ4plex); K11(iTRAQ4plex); K14(iTRAQ4plex)	0										0	0.001561	42.13	1.26893	3	1959.13	-1.44113	77.8829	1
	High	iSMPDFDLHLkGPk	33	27	17	488514595;444711083;465976382;478527352;301780028;332836687;410974244;334332591;545531227;472389063;431910381;548527697;554525340;560985551;402893139;511901993;544485172	N-Term(iTRAQ4plex); K11(iTRAQ4plex); K14(iTRAQ4plex)	0										0	0.0008671	42.02	1.80886	3	2030.15	-0.0322941	81.4425	1
	High	iSMPDFDLNLkGPk	10	20	13	444711083;478527352;301780028;332836687;488514595;557320190;410974244;334332591;472389063;431910381;402893139;512835799;544485172	N-Term(iTRAQ4plex); K11(iTRAQ4plex); K14(iTRAQ4plex)	0										0	0.0009516	41.73	2.03482	3	2007.13	-1.49789	85.8885	1
	High	iSMPDVGLNLkAPk	7	17	10	465976382;478527352;301780028;332836687;410974244;545531227;472389063;560985551;511901993;544485172	N-Term(iTRAQ4plex); K11(iTRAQ4plex); K14(iTRAQ4plex)	0										0	0.001352	41.34	0.715729	3	1915.14	-1.5579	77.824	1
	High	sPSLDVTVPEAELNVETPEISVGGk	1	2	2	472389063;560985551	N-Term(iTRAQ4plex); K25(iTRAQ4plex)	0										0	0.001665	38.31	6.59456	3	2855.51	-0.902888	94.8867	0
	High	gPEVDISGPkVNLEGk	1	4	3	301780028;545531227;472389063	N-Term(iTRAQ4plex); K10(iTRAQ4plex); K16(iTRAQ4plex)	0										0	0.000351	36.32	6.07736	3	2071.17	-2.00958	62.3309	1
	High	iSMPDIDLHLkSPk	17	14	7	301780028;545531227;472389063;560985551;507709972;511901993;332836687	N-Term(iTRAQ4plex); K11(iTRAQ4plex); K14(iTRAQ4plex)	0										0	0.001986	34.88	5.6502	3	2026.17	-1.28021	72.0663	1
	High	aDFkSPSLDVTVPEAELNVETPEISVGGk	1	2	2	472389063;560985551	N-Term(iTRAQ4plex); K4(iTRAQ4plex); K29(iTRAQ4plex)	0										0	0.000597	34.54	11.6161	3	3460.84	0.297233	94.261	1
	High	vEGDLkGPEVDIEGPEGk	1	13	10	465976382;471403438;505856264;301780028;332836687;426251878;410974244;472389063;548527697;554525340	N-Term(iTRAQ4plex); K6(iTRAQ4plex); K18(iTRAQ4plex)	0										0	0.00109	34.38	17.6256	3	2300.22	-4.33251	64.0308	1
	High	aDIDVSGPkVDIDVPDVNIEGPEGk	1	8	5	332836687;410974244;472389063;402893139;544485172	N-Term(iTRAQ4plex); K9(iTRAQ4plex); K25(iTRAQ4plex)	0										0	0.0005317	31.5	27.3448	3	3010.6	1.89484	89.1511	1
	High	iSmPGFkGEGPEVDVNLPk	1	14	11	465976382;301780028;332836687;426251878;410974244;545531227;472389063;548527697;560985551;402893139;544485172	N-Term(iTRAQ4plex); M3(Oxidation); K7(iTRAQ4plex); K19(iTRAQ4plex)	0										0	0.0001615	30.99	32.1986	3	2462.33	-1.14046	71.6122	1
	High	fNFSGSkVQTPEVDVk	1	24	17	465976382;471403438;478527352;301780028;332836687;488514595;426251878;545531227;472389063;431910381;548527697;554525340;560985551;402893139;507950111;511901993;544485172	N-Term(iTRAQ4plex); K7(iTRAQ4plex); K16(iTRAQ4plex)	0										0	0.0004907	30.66	35.0557	3	2214.21	-1.15883	68.4387	1
	High	fSVPGFkAEGPEVDVNLPk	1	15	9	471403438;478527352;301780028;332836687;472389063;554525340;560985551;402893139;511901993	N-Term(iTRAQ4plex); K7(iTRAQ4plex); K19(iTRAQ4plex)	0										0	0.000428	29.79	27.8668	3	2462.37	0.774266	87.5048	1
	High	fGMPGFkGEGPEVDVNLPk	2	3	3	471403438;545531227;472389063	N-Term(iTRAQ4plex); K7(iTRAQ4plex); K19(iTRAQ4plex)	0										0	9.196e-06	28.73	61.6007	3	2450.31	-1.04363	84.4769	1
	High	fSMPGFkAEGPEVDVNLPk	3	22	13	444711083;471403438;332836687;410974244;472389063;554525340;560985551;402893139;507709972;507950111;511901993;512835799;544485172	N-Term(iTRAQ4plex); K7(iTRAQ4plex); K19(iTRAQ4plex)	0										0	0.002515	28.64	59.9397	3	2494.34	-0.864316	90.7468	1
	High	fkMPFLSISSPk	8	32	21	444711083;465976382;478527352;301780028;332836687;488514595;426251878;557320190;410974244;545531227;472389063;431910381;548527697;554525340;560985551;402893139;507709972;507950111;511901993;512835799;544485172	N-Term(iTRAQ4plex); K2(iTRAQ4plex); K12(iTRAQ4plex)	0										0	0.001323	27.59	29.6291	3	1814.06	1.27247	85.8708	1
	High	vEGDLkGPEVDIk	3	32	21	471403438;426251878;444711083;478527352;301780028;332836687;488514595;557320190;410974244;545531227;472389063;431910381;548527697;554525340;560985551;402893139;507709972;507950111;511901993;544485172;512835799	N-Term(iTRAQ4plex); K6(iTRAQ4plex); K13(iTRAQ4plex)	0										0	0.0008901	26.81	62.9716	3	1831.05	-1.80831	41.5215	1
	High	iEGEMkVPDVDIk	4	21	14	444711083;465976382;471403438;301780028;488514595;426251878;410974244;545531227;472389063;548527697;554525340;560985551;507950111;511901993	N-Term(iTRAQ4plex); K6(iTRAQ4plex); K13(iTRAQ4plex)	0										0	0.001321	25.32	95.1699	3	1905.07	-0.641942	69.3376	1
	High	fSMPGFkGEGPEVDVSLPk	5	6	5	444711083;478527352;505856264;334332591;472389063	N-Term(iTRAQ4plex); K7(iTRAQ4plex); K19(iTRAQ4plex)	0										0	0.001564	24.43	160.503	3	2453.31	0.514318	90.9774	1
	High	gPkVDIDVPDVDVHGPDWHLk	2	25	15	444711083;465976382;471403438;478527352;301780028;488514595;426251878;410974244;545531227;472389063;431910381;548527697;554525340;560985551;511901993	N-Term(iTRAQ4plex); K3(iTRAQ4plex); K21(iTRAQ4plex)	0										0	0.0006952	21.64	250.07	4	2770.49	1.66782	101.487	1
	High	fSMPGFkGEGPEVDVNLPk	9	31	20	444711083;465976382;471403438;478527352;505856264;301780028;332836687;488514595;426251878;410974244;334332591;545531227;472389063;431910381;548527697;554525340;560985551;402893139;511901993;544485172	N-Term(iTRAQ4plex); K7(iTRAQ4plex); K19(iTRAQ4plex)	0										0	0.0006823	19.6	502.729	3	2480.32	-0.342357	93.0918	1
	High	iSMPDLDLNLk	6	36	23	444711083;465976382;478527352;301780028;332836687;488514595;426251878;557320190;410974244;334332591;545531227;472389063;431910381;548527697;554525340;560985551;402893139;507709972;507950111;511901993;512835799;544485172;471403438	N-Term(iTRAQ4plex); K11(iTRAQ4plex)	0										0.001	0.004554	74.75	0.00140441	2	1546.87	-1.37746	90.9625	0
	High	iSMPDVGLNLk	2	23	14	465976382;471403438;478527352;301780028;332836687;488514595;426251878;410974244;545531227;472389063;548527697;560985551;511901993;544485172	N-Term(iTRAQ4plex); K11(iTRAQ4plex)	0										0.001	0.005312	74.68	0.00114473	2	1474.85	-1.27116	84.4481	0
	High	iSmPDIDLNLTGPk	1	15	10	301780028;332836687;488514595;545531227;472389063;548527697;554525340;560985551;402893139;544485172	N-Term(iTRAQ4plex); M3(Oxidation); K14(iTRAQ4plex)	0										0.001	0.004462	73.63	0.00214723	2	1817.99	-0.843852	78.4394	0
	High	gSLGATGEMk	3	6	3	301780028;472389063;511901993	N-Term(iTRAQ4plex); K10(iTRAQ4plex)	0										0.001	0.003392	68	0.00707625	2	1238.66	-1.88577	35.3791	0
	High	iSmPDFDLHLk	4	28	17	488514595;444711083;465976382;478527352;301780028;332836687;410974244;334332591;545531227;472389063;431910381;548527697;554525340;560985551;402893139;511901993;544485172	N-Term(iTRAQ4plex); M3(Oxidation); K11(iTRAQ4plex)	0										0.001	0.002964	65.53	0.0144079	3	1619.87	-0.611331	73.0204	0
	High	iSmPDVDLHLk	2	34	22	488514595;410974244;444711083;465976382;471403438;478527352;505856264;301780028;332836687;426251878;334332591;545531227;472389063;548527697;554525340;560985551;402893139;507709972;507950111;511901993;512835799;544485172	N-Term(iTRAQ4plex); M3(Oxidation); K11(iTRAQ4plex)	0										0.001	0.00615	53.77	0.19723	3	1571.87	-1.09596	64.4987	0
	High	vSMPDVELNLkGPk	5	22	16	444711083;465976382;471403438;332836687;488514595;426251878;410974244;545531227;472389063;431910381;548527697;560985551;507709972;507950111;511901993;512835799	N-Term(iTRAQ4plex); K11(iTRAQ4plex); K14(iTRAQ4plex)	0										0.001	0.004272	53.09	0.0972385	3	1959.13	0.895438	73.9126	1
	High	mYFPDVEFDIk	1	35	23	444711083;465976382;471403438;478527352;505856264;301780028;332836687;488514595;426251878;410974244;334332591;545531227;472389063;431910381;548527697;554525340;560985551;402893139;507709972;507950111;511901993;512835799;544485172	N-Term(iTRAQ4plex); M1(Oxidation); K11(iTRAQ4plex)	0										0.001	0.003894	52.79	0.226101	2	1707.85	-1.70175	91.262	0
	High	vTAYTVDVTGR	2	19	14	444711083;471403438;478527352;301780028;332836687;488514595;410974244;334332591;545531227;472389063;554525340;402893139;507950111;544485172	N-Term(iTRAQ4plex)	0										0.001	0.007271	52.43	0.2849	2	1325.72	-0.45817	58.0738	0
	High	iSmPDVDLHLkGPk	4	32	21	488514595;444711083;465976382;471403438;478527352;505856264;301780028;332836687;426251878;410974244;334332591;545531227;472389063;548527697;554525340;402893139;507709972;507950111;511901993;512835799;544485172	N-Term(iTRAQ4plex); M3(Oxidation); K11(iTRAQ4plex); K14(iTRAQ4plex)	0										0.001	0.005657	49.88	0.236203	3	1998.14	-0.267629	43.4916	1
	High	gSLGATGEmk	1	6	3	301780028;472389063;511901993	N-Term(iTRAQ4plex); M9(Oxidation); K10(iTRAQ4plex)	0										0.001	0.005188	45.49	1.20996	2	1254.66	-2.28434	27.5081	0
	High	iSmPDFDLHLkGPk	6	27	17	488514595;444711083;465976382;478527352;301780028;332836687;410974244;334332591;545531227;472389063;431910381;548527697;554525340;560985551;402893139;511901993;544485172	N-Term(iTRAQ4plex); M3(Oxidation); K11(iTRAQ4plex); K14(iTRAQ4plex)	0										0.001	0.002893	33.91	14.2885	3	2046.14	-2.67754	53.2407	1
	High	vDIEAPDVNIEGPEGk	1	10	7	465976382;560985551;301780028;334332591;472389063;554525340;511901993	N-Term(iTRAQ4plex); K16(iTRAQ4plex)	0										0.001	0.004541	30.26	51.488	3	1970.03	-1.05778	75.625	0
	High	vEGEIkVPDVELk	1	14	10	465976382;301780028;488514595;426251878;410974244;545531227;472389063;548527697;560985551;511901993	N-Term(iTRAQ4plex); K6(iTRAQ4plex); K13(iTRAQ4plex)	0										0.001	0.003082	29.95	14.9577	3	1887.11	-1.90461	70.8164	1
	High	gPkVDLPSVNLSMPk	1	10	8	471403438;478527352;426251878;410974244;472389063;548527697;507950111;511901993	N-Term(iTRAQ4plex); K3(iTRAQ4plex); K15(iTRAQ4plex)	0										0.001	0.005193	28.47	22.5972	3	2014.17	-1.47462	75.772	1
	High	vkGDVDISLPk	6	27	18	505856264;332836687;488514595;426251878;472389063;548527697;402893139;511901993;512835799;544485172;471403438;478527352;301780028;410974244;431910381;554525340;560985551;507950111	N-Term(iTRAQ4plex); K2(iTRAQ4plex); K11(iTRAQ4plex)	0										0.001	0.004544	25.5	28.1094	3	1602.98	-0.736675	41.5602	1
	High	fSmPGFkGEGPEVDVSLPk	1	6	5	444711083;478527352;505856264;334332591;472389063	N-Term(iTRAQ4plex); M3(Oxidation); K7(iTRAQ4plex); K19(iTRAQ4plex)	0										0.001	0.005847	25.21	148.192	3	2469.3	-2.34853	75.5656	1
	High	iSMPGFkGEGPEVDVNLPk	2	14	11	465976382;301780028;332836687;426251878;410974244;545531227;472389063;548527697;560985551;402893139;544485172	N-Term(iTRAQ4plex); K7(iTRAQ4plex); K19(iTRAQ4plex)	0										0.001	0.003345	24.83	115.841	3	2446.34	-0.656728	84.2785	1
	High	vkGEYDVTVPk	1	26	19	444711083;465976382;471403438;478527352;505856264;301780028;332836687;488514595;426251878;410974244;334332591;545531227;472389063;548527697;554525340;560985551;402893139;511901993;544485172	N-Term(iTRAQ4plex); K2(iTRAQ4plex); K11(iTRAQ4plex)	0										0.001	0.004119	24.15	87.7567	3	1666.97	-0.102119	34.0972	1
	High	iSmPDFDLNLk	1	22	15	410974244;444711083;478527352;301780028;332836687;488514595;426251878;557320190;334332591;472389063;431910381;548527697;402893139;512835799;544485172	N-Term(iTRAQ4plex); M3(Oxidation); K11(iTRAQ4plex)	0										0.002	0.01195	85.9	0.000127979	2	1596.86	0.336811	79.5765	0
	High	iSMPDVDFNLk	1	24	14	301780028;332836687;557320190;410974244;334332591;545531227;472389063;554525340;560985551;402893139;511901993;512835799;544485172;507950111	N-Term(iTRAQ4plex); K11(iTRAQ4plex)	0										0.002	0.01864	67.69	0.00878187	2	1566.84	-1.87335	89.131	0
	High	vSMPDVELNLk	2	29	19	444711083;465976382;471403438;478527352;301780028;332836687;488514595;426251878;410974244;545531227;472389063;431910381;548527697;554525340;560985551;507709972;507950111;511901993;512835799	N-Term(iTRAQ4plex); K11(iTRAQ4plex)	0										0.002	0.009989	63.26	0.020816	2	1532.86	-1.13484	80.8334	0
	High	lQVTVPGIk	2	13	7	478527352;301780028;472389063;554525340;402893139;511901993;560985551	N-Term(iTRAQ4plex); K9(iTRAQ4plex)	0										0.002	0.01871	50.65	0.0877112	2	1242.8	-0.983456	69.722	0
	High	fkMPEMNIk	6	38	24	444711083;465976382;471403438;478527352;505856264;301780028;332836687;488514595;426251878;557320190;410974244;334332591;545531227;472389063;431910381;548527697;554525340;560985551;402893139;507709972;507950111;511901993;512835799;544485172	N-Term(iTRAQ4plex); K2(iTRAQ4plex); K9(iTRAQ4plex)	0										0.002	0.01316	44.92	1.30238	3	1569.88	-3.10009	49.947	1
	High	vQTPEVDVkVk	2	20	15	465976382;471403438;478527352;301780028;488514595;426251878;545531227;472389063;431910381;548527697;554525340;560985551;507950111;511901993;512835799	N-Term(iTRAQ4plex); K9(iTRAQ4plex); K11(iTRAQ4plex)	0										0.002	0.01547	43.62	0.408752	3	1674.02	0.679704	50.9958	1
	High	iSmPDIDLDLkGPk	1	3	2	465976382;472389063	N-Term(iTRAQ4plex); M3(Oxidation); K11(iTRAQ4plex); K14(iTRAQ4plex)	0										0.002	0.01233	36.79	6.76439	3	1990.12	-2.4087	70.942	1
	High	mTLPDVDLDLkGPk	1	7	5	301780028;410974244;545531227;472389063;511901993	N-Term(iTRAQ4plex); M1(Oxidation); K11(iTRAQ4plex); K14(iTRAQ4plex)	0										0.002	0.02347	36.79	6.76439	3	1990.12	-2.4087	70.942	1
	High	lDVkGPEVDISGPk	1	15	11	444711083;465976382;478527352;301780028;488514595;410974244;545531227;472389063;431910381;554525340;511901993	N-Term(iTRAQ4plex); K4(iTRAQ4plex); K14(iTRAQ4plex)	0										0.002	0.01335	35.79	5.59646	3	1886.09	-3.87209	45.4491	1
	High	fkmPFLSISSPk	2	32	21	444711083;465976382;478527352;301780028;332836687;488514595;426251878;557320190;410974244;545531227;472389063;431910381;548527697;554525340;560985551;402893139;507709972;507950111;511901993;512835799;544485172	N-Term(iTRAQ4plex); K2(iTRAQ4plex); M3(Oxidation); K12(iTRAQ4plex)	0										0.002	0.01351	31.98	15.7248	3	1830.05	-2.19678	69.469	1
	High	vkGDVDVSLPk	2	35	23	444711083;465976382;471403438;478527352;505856264;301780028;332836687;488514595;426251878;410974244;334332591;545531227;472389063;431910381;548527697;554525340;560985551;402893139;507709972;507950111;511901993;512835799;544485172	N-Term(iTRAQ4plex); K2(iTRAQ4plex); K11(iTRAQ4plex)	0										0.002	0.01151	23.64	53.8069	3	1588.96	-1.53409	37.3795	1
	High	vkGDVDVSVPk	1	30	21	444711083;465976382;471403438;478527352;505856264;301780028;332836687;488514595;426251878;557320190;410974244;334332591;545531227;472389063;548527697;554525340;560985551;402893139;507950111;511901993;544485172	N-Term(iTRAQ4plex); K2(iTRAQ4plex); K11(iTRAQ4plex)	0										0.002	0.01308	20.62	137.65	3	1574.95	0.444574	32.385	1
	High	mPSLDISAPk	2	24	16	444711083;465976382;471403438;478527352;505856264;426251878;410974244;545531227;472389063;431910381;548527697;554525340;560985551;507950111;511901993;512835799	N-Term(iTRAQ4plex); K10(iTRAQ4plex)	0										0.003	0.04087	64.29	0.016041	2	1346.76	-1.21131	69.1027	0
	High	iSMPDLDLNLKGPk	2	33	21	471403438;301780028;332836687;488514595;426251878;557320190;472389063;431910381;548527697;554525340;560985551;402893139;507950111;511901993;544485172;444711083;478527352;410974244;334332591;545531227;512835799	N-Term(iTRAQ4plex); K14(iTRAQ4plex)	0										0.003	0.03931	48.63	0.415731	3	1829.04	-0.315922	81.8108	1
	High	vSmPDVELNLkGPk	1	22	16	444711083;465976382;471403438;332836687;488514595;426251878;410974244;545531227;472389063;431910381;548527697;560985551;507709972;507950111;511901993;512835799	N-Term(iTRAQ4plex); M3(Oxidation); K11(iTRAQ4plex); K14(iTRAQ4plex)	0										0.003	0.03564	41.85	1.71748	3	1975.12	-0.461835	60.2793	1
	High	iSmPDLDLNLkGPk	6	33	21	410974244;444711083;478527352;301780028;332836687;488514595;426251878;557320190;334332591;545531227;472389063;431910381;548527697;554525340;560985551;402893139;507950111;511901993;512835799;544485172;471403438	N-Term(iTRAQ4plex); M3(Oxidation); K11(iTRAQ4plex); K14(iTRAQ4plex)	0										0.003	0.02837	39.31	2.80218	3	1989.14	-1.94399	68.5325	1
	High	iSmPDVDFNLkGPk	1	23	13	301780028;332836687;557320190;410974244;334332591;472389063;554525340;560985551;402893139;511901993;512835799;544485172;507950111	N-Term(iTRAQ4plex); M3(Oxidation); K11(iTRAQ4plex); K14(iTRAQ4plex)	0										0.003	0.04119	31.46	27.9879	3	2009.11	-0.532718	49.9631	1
	High	fkMPEMHFk	1	34	21	488514595;444711083;465976382;471403438;478527352;301780028;332836687;426251878;557320190;410974244;545531227;472389063;548527697;554525340;560985551;402893139;507709972;507950111;511901993;512835799;544485172	N-Term(iTRAQ4plex); K2(iTRAQ4plex); K9(iTRAQ4plex)	0										0.003	0.04153	28.24	71.0929	3	1626.89	0.294733	58.8512	1
	High	mPFLSISSPk	1	33	22	444711083;465976382;471403438;478527352;301780028;332836687;488514595;426251878;557320190;410974244;545531227;472389063;431910381;548527697;554525340;560985551;402893139;507709972;507950111;511901993;512835799;544485172	N-Term(iTRAQ4plex); K10(iTRAQ4plex)	0										0.005	0.0625	67.05	0.00799834	2	1394.79	-1.78441	80.0657	0
	High	iSmPEVDLNLkGPk	1	21	15	507950111;444711083;478527352;505856264;301780028;332836687;488514595;426251878;410974244;472389063;431910381;548527697;554525340;402893139;544485172	N-Term(iTRAQ4plex); M3(Oxidation); K11(iTRAQ4plex); K14(iTRAQ4plex)	0										0.005	0.0675	34.79	8.31183	3	1989.14	-2.58836	64.877	1
	High	fSVPGFKAEGPEVDVNLPk	1	15	9	471403438;478527352;301780028;332836687;472389063;554525340;560985551;402893139;511901993	N-Term(iTRAQ4plex); K19(iTRAQ4plex)	0										0.005	0.06588	18.98	492.203	3	2318.26	-0.172797	85.393	1
	High	ikVPDVNIk	1	10	6	471403438;301780028;410974244;472389063;507950111;511901993	N-Term(iTRAQ4plex); K2(iTRAQ4plex); K9(iTRAQ4plex)	0										0.006	0.07194	44.19	0.112403	3	1457.94	-0.402721	45.5062	1
	High	lPQFGISTSGSDLDMNVk	1	1	1	472389063	N-Term(iTRAQ4plex); K18(iTRAQ4plex)	0	1.10541	1		0.868225	1		1.17299	1		0.007	0.07831	19.06	705.734	2	2197.15	2.01273	94.7009	0
	High	iSmPDVGLNLkAPk	1	17	10	465976382;478527352;301780028;332836687;410974244;545531227;472389063;560985551;511901993;544485172	N-Term(iTRAQ4plex); M3(Oxidation); K11(iTRAQ4plex); K14(iTRAQ4plex)	0										0.007	0.07774	15.34	562.926	4	1931.13	-5.08195	64.1212	1
194213066	PREDICTED: peroxiredoxin-2-like [Equus caballus]	4013.67	29.8	4	4	5	144	antioxidant activity; catalytic activity		metabolic process; response to stimulus; regulation of biological process		100063348	[GO:0016209]; GO:0003674 [GO:0016491]; GO:0003824; GO:0003674 [GO:0019430]; GO:0006801; GO:0044710; GO:0044763; GO:0071451; GO:0072593; GO:0008152; GO:0044699; GO:0009987; GO:0000303; GO:0034614; GO:0071450; GO:0044237; GO:0008150; GO:0000302; GO:0000305; GO:0010035; GO:0034599; GO:1901701; GO:0006979; GO:1901700; GO:0042221; GO:0033554; GO:0070887; GO:0006950; GO:0050896; GO:0051716 [GO:0034599]…	0.993508	135	13.6055	1.07341	135	16.5994	1.00489	135	14.69	198	21.9171	5.57959
	A3	Sequence	# PSMs	# Proteins	# Protein Groups	Protein Group Accessions	Modifications	ΔCn	115/114	115/114 Count	115/114 Variability [%]	116/114	116/114 Count	116/114 Variability [%]	117/114	117/114 Count	117/114 Variability [%]	q-Value	PEP	IonScore	Exp Value	Charge	MH+ [Da]	ΔM [ppm]	RT [min]	# Missed Cleavages
	High	eGGLGPLNIPLLADVTR	8	4	1	194213066	N-Term(iTRAQ4plex)	0	0.888812	8	16.2119	0.91589	8	12.8342	0.938549	8	8.88251	0	2.179e-11	141.72	1.66216e-10	2	1879.08	-0.493272	111.558	0
	High	kEGGLGPLNIPLLADVTR	113	4	1	194213066	N-Term(iTRAQ4plex); K1(iTRAQ4plex)	0	0.998337	113	14.1769	1.06564	113	15.0466	0.996818	113	13.8482	0	3.633e-06	120.26	7.76433e-09	2	2151.27	-1.74131	115.913	1
	High	kEGGLGPLNIPLLADVTR	1	4	1	194213066	N-Term(iTRAQ4plex)	0	0.88623	1		1.21023	1		1.41171	1		0	1.04e-06	73.46	0.000610478	3	2007.17	0.322481	99.784	1
	High	sLSHDYGVLkEDEGIAYR	13	4	1	194213066	N-Term(iTRAQ4plex); K10(iTRAQ4plex)	0	1.00062	11	12.8085	1.39986	11	14.3793	1.38516	11	11.4313	0	2.267e-06	66.94	0.0113986	3	2340.2	-1.57584	56.547	1
	High	qITVNDLPVGR	7	5	2	194213066;149693696	N-Term(iTRAQ4plex)	0										0	0.00134	51.21	0.284366	3	1355.78	0.687847	64.1064	0
	High	gLFIIDGkGVLR	2	4	1	194213066	N-Term(iTRAQ4plex); K8(iTRAQ4plex)	0	0.953188	2	13.1333	1.01928	2	11.827	0.953884	2	11.7089	0	0.0005381	46.32	0.137409	3	1575.98	0.568083	80.7134	1
530666713	tubulin beta-3 chain isoform 2 [Camelus ferus]	3750.5	70.44	129	10	28	367	nucleotide binding; catalytic activity; structural molecule activity	cytoplasm; cytoskeleton	metabolic process; cell organization and biogenesis			[GO:0000166]; GO:0036094; GO:1901265; GO:0005488; GO:0097159; GO:1901363; GO:0003674 [GO:0003924]; GO:0017111; GO:0016462; GO:0016818; GO:0016817; GO:0016787; GO:0003824; GO:0003674 [GO:0005200]; GO:0005198; GO:0003674 [GO:0005525]; GO:0032550; GO:0032561; GO:0035639; GO:0001883; GO:0032549; GO:0019001; GO:0032555; GO:0043168; GO:1901265; GO:0001882; GO:0017076; GO:0032553; GO:0043167; GO:0097159…	1.13348	129	17.0654	1.1898	129	26.2969	1.25126	129	24.2754	406	45.3253	6.06201
	A3	Sequence	# PSMs	# Proteins	# Protein Groups	Protein Group Accessions	Modifications	ΔCn	115/114	115/114 Count	115/114 Variability [%]	116/114	116/114 Count	116/114 Variability [%]	117/114	117/114 Count	117/114 Variability [%]	q-Value	PEP	IonScore	Exp Value	Charge	MH+ [Da]	ΔM [ppm]	RT [min]	# Missed Cleavages
	High	aILVDLEPGTMDSVR	39	20	8	530666713;148232028;90074936;471408546;507685625;67463742;507630579;555689204	N-Term(iTRAQ4plex)	0										0	4.592e-07	94.7	1.77732e-05	2	1759.94	-1.24074	91.4133	0
	High	fWEVISDEHGIDPSGNYVGDSDLQLER	3	8	1	530666713	N-Term(iTRAQ4plex)	0	1.32413	3	0.394983	1.13994	3	3.35311	1.08601	3	3.13791	0	1.649e-11	91.94	1.83977e-05	3	3221.51	-0.263636	100.735	0
	High	eIVHIQAGQcGNQIGAk	6	16	7	16517097;530666713;90074936;67463742;507685625;555689204;511904328	N-Term(iTRAQ4plex); C10(Carbamidomethyl); K17(iTRAQ4plex)	0										0	4.138e-07	91.33	3.77374e-05	3	2111.12	-1.01331	51.2379	0
	High	iSVYYNEASSHk	7	8	1	530666713	N-Term(iTRAQ4plex); K12(iTRAQ4plex)	0	1.24081	7	15.8824	1.42933	7	8.10406	1.39789	7	12.639	0	4.257e-05	88.72	6.88888e-05	2	1685.87	-0.731478	52.3601	0
	High	aILVDLEPGTmDSVR	27	20	8	530666713;148232028;90074936;471408546;507685625;67463742;507630579;555689204	N-Term(iTRAQ4plex); M11(Oxidation)	0										0	0.00116	84.9	0.000173354	2	1775.93	-1.59686	82.8898	0
	High	gHYTEGAELVDSVLDVVRk	44	22	10	530666713;90074936;471408546;159144801;321477015;507685625;67463742;507630579;16517097;555689204	N-Term(iTRAQ4plex); K19(iTRAQ4plex)	0										0	1.931e-09	81.86	0.000280157	3	2375.28	-0.79587	120.449	1
	High	lATPTYGDLNHLVSATMSGVTTSLR	33	8	1	530666713	N-Term(iTRAQ4plex)	0	1.0769	33	14.8077	1.05711	33	18.4377	1.16205	33	22.4691	0	2.158e-06	81.56	0.00035091	3	2749.44	1.7065	130.657	0
	High	iSVYYNEASSHkYVPR	9	8	1	530666713	N-Term(iTRAQ4plex); K12(iTRAQ4plex)	0	1.05263	7	16.1573	1.52569	7	9.33362	1.40797	7	6.92626	0	3.487e-07	79.57	0.000574805	3	2201.16	1.15943	44.7638	1
	High	gHYTEGAELVDSVLDVVR	10	22	10	530666713;90074936;471408546;159144801;321477015;507685625;67463742;507630579;16517097;555689204	N-Term(iTRAQ4plex)	0										0	1.659e-06	75.05	0.00172674	3	2103.09	0.731816	126.863	0
	High	aLTVPELTQQMFDAk	9	15	5	530666713;148232028;471408546;555689204;524908557	N-Term(iTRAQ4plex); K15(iTRAQ4plex)	0										0	0.0001154	72.85	0.00255652	2	1980.07	-1.12917	96.8613	0
	High	lATPTYGDLNHLVSATmSGVTTSLR	4	8	1	530666713	N-Term(iTRAQ4plex); M17(Oxidation)	0	1.06486	4	27.7861	1.04915	4	1.50763	1.1126	4	15.6741	0	3.001e-05	72.04	0.00327744	3	2765.42	-0.922896	98.1321	0
	High	sGAFGHLFRPDNFIFGQSGAGNNWAk	53	8	1	530666713	N-Term(iTRAQ4plex); K26(iTRAQ4plex)	0	1.21702	53	16.2449	1.36633	53	20.0235	1.43382	53	17.839	0	9.078e-05	70.62	0.00444303	3	3083.55	-0.679654	115.306	1
	High	mSSTFIGNSTAIQELFkR	4	130	1	530666713	N-Term(iTRAQ4plex); K17(iTRAQ4plex)	0										0	3.548e-10	69.32	0.0055671	3	2318.24	-0.48423	102.218	1
	High	kLAVNMVPFPR	13	145	11	530666713;148232028;90074936;471408546;159144801;321477015;507685625;67463742;507630579;511904328;555689204	N-Term(iTRAQ4plex); K1(iTRAQ4plex)	0										0	4.7e-05	67.8	0.00271256	3	1559.93	-0.451231	71.3039	1
	High	mREIVHIQAGQcGNQIGAk	9	15	7	16517097;530666713;90074936;67463742;507685625;555689204;511904328	N-Term(iTRAQ4plex); C12(Carbamidomethyl); K19(iTRAQ4plex)	0										0	1.231e-05	63.59	0.0217201	3	2398.27	1.0854	40.1056	1
	High	iMNTFSVVPSPk	5	15	6	530666713;321477015;507685625;67463742;511904328;555689204	N-Term(iTRAQ4plex); K12(iTRAQ4plex)	0										0	0.0003978	60.88	0.0329129	2	1607.91	-0.954157	76.6819	0
	High	imNTFSVVPSPk	3	15	6	530666713;321477015;507685625;67463742;511904328;555689204	N-Term(iTRAQ4plex); M2(Oxidation); K12(iTRAQ4plex)	0										0	0.0008517	54.97	0.135307	2	1623.9	-0.594738	67.0064	0
	High	mSSTFIGNSTAIQELFkR	1	130	1	530666713	N-Term(iTRAQ4plex); M1(Oxidation); K17(iTRAQ4plex)	0										0	6.438e-07	54.8	0.170173	3	2334.24	0.573175	88.6076	1
	High	mSMkEVDEQMLAIQSk	1	8	1	530666713	N-Term(iTRAQ4plex); M1(Oxidation); K4(iTRAQ4plex); K16(iTRAQ4plex)	0	1.36901	1		1.07133	1		1.31376	1		0	0.00111	53.34	0.255377	3	2316.2	-0.822704	69.1609	1
	High	lHFFMPGFAPLTAR	9	14	4	530666713;148232028;471408546;321477015	N-Term(iTRAQ4plex)	0										0	0.0001124	52.19	0.301464	3	1748.94	0.569165	105.942	0
	High	kLAVNmVPFPR	6	145	11	530666713;148232028;90074936;471408546;159144801;321477015;507685625;67463742;507630579;511904328;555689204	N-Term(iTRAQ4plex); K1(iTRAQ4plex); M6(Oxidation)	0										0	0.0006608	50.99	0.21115	3	1575.92	-3.18436	60.0431	1
	High	gHyTEGAELVDSVLDVVR	19	22	10	530666713;90074936;471408546;159144801;321477015;507685625;67463742;507630579;16517097;555689204	N-Term(iTRAQ4plex); Y3(iTRAQ4plex)	0										0	0.0001646	50.71	0.445042	3	2247.18	-0.814389	128.071	0
	High	mREIVHIQAGQcGNQIGAk	2	15	7	507685625;511904328;16517097;530666713;90074936;67463742;555689204	N-Term(iTRAQ4plex); M1(Oxidation); C12(Carbamidomethyl); K19(iTRAQ4plex)	0										0	0.000255	48.61	0.7397	3	2414.26	-0.860527	32.6606	1
	High	mSSTFIGNSTAIQELFk	3	130	1	530666713	N-Term(iTRAQ4plex); K17(iTRAQ4plex)	0										0	0.0008451	47.9	0.866759	2	2162.14	0.129242	103.674	0
	High	lHFFmPGFAPLTAR	2	14	4	530666713;148232028;471408546;321477015	N-Term(iTRAQ4plex); M5(Oxidation)	0										0	0.000169	44.79	1.75425	3	1764.94	0.713147	87.9487	0
	High	mSMkEVDEQMLAIQSk	4	8	1	530666713	N-Term(iTRAQ4plex); K4(iTRAQ4plex); K16(iTRAQ4plex)	0	1.13465	4	3.46167	0.955203	4	2.53371	1.0562	4	6.63451	0	1.859e-05	42.33	3.14341	3	2300.2	-0.38563	63.1929	1
	High	mSSTFIGNSTAIQELFk	2	130	1	530666713	N-Term(iTRAQ4plex); M1(Oxidation); K17(iTRAQ4plex)	0										0	0.002669	35.59	14.9602	3	2178.13	-0.877903	96.7126	0
	High	lATPTyGDLNHLVSATMSGVTTSLR	11	8	1	530666713	N-Term(iTRAQ4plex); Y6(iTRAQ4plex)	0	0.913664	11	5.539	0.859359	11	9.98373	0.942347	11	5.52842	0	0.0001878	34.6	14.6576	4	2893.53	-0.644377	131.736	0
	High	nSSyFVEWIPNNVk	2	26	12	530666713;148232028;90074936;471408546;159144801;321477015;507685625;67463742;507630579;511904328;267072;555689204	N-Term(iTRAQ4plex); Y4(iTRAQ4plex); K14(iTRAQ4plex)	0										0	0.0004602	33.12	24.25	3	2129.14	-1.37412	79.4021	0
	High	iSEQFTAMFRR	1	20	10	159144801;530666713;90074936;321477015;507685625;67463742;507630579;511904328;524908557;555689204	N-Term(iTRAQ4plex)	0										0	0.001724	29.59	53.0279	3	1529.8	-1.54682	77.9381	1
	High	fWEVISDEHGIDPSGNyVGDSDLQLER	3	8	1	530666713	N-Term(iTRAQ4plex); Y17(iTRAQ4plex)	0	0.929309	3	3.19627	0.740564	3	5.46666	0.748221	3	7.97839	0	4.12e-05	21.1	296.096	4	3365.62	0.157129	93.6636	0
	High	lAVNmVPFPR	1	145	11	530666713;148232028;90074936;471408546;159144801;321477015;507685625;67463742;507630579;511904328;555689204	N-Term(iTRAQ4plex); M5(Oxidation)	0										0.001	0.007659	53.07	0.210329	3	1303.73	-0.446211	71.3482	0
	High	lAVNMVPFPR	7	145	11	530666713;148232028;90074936;471408546;159144801;321477015;507685625;67463742;507630579;511904328;555689204	N-Term(iTRAQ4plex)	0										0.001	0.004337	49.28	0.442829	2	1287.74	-0.337637	83.5465	0
	High	iSVyYNEASSHk	1	8	1	530666713	N-Term(iTRAQ4plex); Y4(iTRAQ4plex); K12(iTRAQ4plex)	0	1.00376	1		0.921839	1		0.923875	1		0.001	0.002826	48.83	0.749399	3	1829.97	-4.29004	32.2429	0
	High	iSEQFTAMFR	3	21	11	159144801;530666713;90074936;321477015;507685625;67463742;507630579;511904328;524908557;555689204;556110745	N-Term(iTRAQ4plex)	0										0.001	0.003982	48.46	0.567492	2	1373.7	0.386571	86.2319	0
	High	rISEQFTAMFR	1	21	11	159144801;530666713;90074936;321477015;507685625;67463742;507630579;511904328;524908557;555689204;556110745	N-Term(iTRAQ4plex)	0										0.001	0.003638	47.95	0.797859	3	1529.8	-0.0506673	75.6182	1
	High	fPGQLNADLRk	4	26	12	530666713;148232028;90074936;471408546;159144801;321477015;507685625;67463742;507630579;511904328;555689204;556110745	N-Term(iTRAQ4plex); K11(iTRAQ4plex)	0										0.001	0.008184	47.71	0.54142	3	1546.9	1.97672	58.8181	1
	High	yLTVATVFR	2	13	3	530666713;148232028;471408546	N-Term(iTRAQ4plex); Y1(iTRAQ4plex)	0										0.002	0.01836	36.42	6.50308	3	1357.8	-2.61944	67.9734	0
	High	fPGQLNADLR	1	26	12	530666713;148232028;90074936;471408546;159144801;321477015;507685625;67463742;507630579;511904328;555689204;556110745	N-Term(iTRAQ4plex)	0										0.006	0.07249	53.25	0.244595	2	1274.7	-0.837563	68.5481	0
	High	eVDEQMLAIQSk	1	8	1	530666713	N-Term(iTRAQ4plex); K12(iTRAQ4plex)	0	0.940698	1		0.841862	1		0.91012	1		0.007	0.07905	22.48	299.592	3	1678.89	-1.47093	64.798	0
	High	nMMAAcDPR	1	26	12	530666713;148232028;90074936;471408546;159144801;321477015;507685625;67463742;507630579;511904328;524908557;555689204	N-Term(iTRAQ4plex); C6(Carbamidomethyl)	0										0.008	0.08721	45.18	0.208025	2	1209.53	-0.790596	38.8459	0
	High	lATPTYGDLNHLVSATMSGVTTSLRFPGQLNADLR	1	8	1	530666713	N-Term(iTRAQ4plex)	0	0.935904	1		1.43233	1		1.11349	1		0.009	0.09304	21.31	277.504	4	3861.01	-0.886963	145.465	1
301780028	PREDICTED: neuroblast differentiation-associated protein AHNAK-like [Ailuropoda melanoleuca]	3715.08	35.83	2	5	95	500					100464100		1.48875	13	14.3634	0.999347	13	6.85323	1.36734	13	19.989	5822	621.566	6.1001
	A3	Sequence	# PSMs	# Proteins	# Protein Groups	Protein Group Accessions	Modifications	ΔCn	115/114	115/114 Count	115/114 Variability [%]	116/114	116/114 Count	116/114 Variability [%]	117/114	117/114 Count	117/114 Variability [%]	q-Value	PEP	IonScore	Exp Value	Charge	MH+ [Da]	ΔM [ppm]	RT [min]	# Missed Cleavages
	High	lSSSSSNDSGTk	2	25	15	478527352;505856264;301780028;488514595;426251878;557320190;410974244;334332591;545531227;431910381;548527697;554525340;560985551;511901993;512835799	N-Term(iTRAQ4plex); K12(iTRAQ4plex)	0										0	1.618e-06	117.36	7.30782e-08	2	1457.73	-1.08311	22.9982	0
	High	vDISAPDLSLEGPEGk	3	18	13	507709972;402893139;544485172;426251878;444711083;465976382;478527352;301780028;545531227;472389063;548527697;560985551;512835799	N-Term(iTRAQ4plex); K16(iTRAQ4plex)	0										0	5.233e-07	108.44	7.51581e-07	2	1915.02	-1.86662	80.173	0
	High	vDIEGPDVNIEGPEGk	3	23	17	444711083;465976382;471403438;478527352;301780028;332836687;488514595;410974244;545531227;472389063;431910381;554525340;512835799;544485172;426251878;548527697;507950111	N-Term(iTRAQ4plex); K16(iTRAQ4plex)	0										0	5.396e-07	105.09	1.71733e-06	2	1956.02	-0.421623	72.4463	0
	High	mTLPDVDLDLk	2	7	5	301780028;410974244;545531227;472389063;511901993	N-Term(iTRAQ4plex); K11(iTRAQ4plex)	0										0	0.0004963	96.44	1.02756e-05	2	1547.86	-1.06837	90.1432	0
	High	tPQISmSDIDLNLkGPk	2	22	16	465976382;478527352;505856264;301780028;332836687;488514595;426251878;410974244;545531227;472389063;431910381;548527697;554525340;560985551;402893139;544485172	N-Term(iTRAQ4plex); M6(Oxidation); K14(iTRAQ4plex); K17(iTRAQ4plex)	0										0	0.0001096	96.34	7.20188e-06	3	2305.28	-1.48527	69.009	1
	High	tPQISMSDIDLNLk	4	23	17	465976382;478527352;505856264;301780028;332836687;488514595;426251878;410974244;545531227;472389063;431910381;548527697;554525340;560985551;402893139;507950111;544485172	N-Term(iTRAQ4plex); K14(iTRAQ4plex)	0										0	7.06e-05	94.96	1.48444e-05	2	1863.01	-0.676646	87.9957	0
	High	iSMPDIDLNLTGPk	4	15	10	301780028;332836687;488514595;545531227;472389063;548527697;554525340;560985551;402893139;544485172	N-Term(iTRAQ4plex); K14(iTRAQ4plex)	0										0	0.0005429	92.3	2.57827e-05	2	1802	-0.489352	93.346	0
	High	iDVDAPDIDIHGPEGk	5	9	6	465976382;478527352;301780028;410974244;472389063;511901993	N-Term(iTRAQ4plex); K16(iTRAQ4plex)	0										0	1.183e-07	92.24	3.17556e-05	3	1979.03	-3.07018	71.4089	0
	High	vDIEAPDVSLEGPEGk	2	23	13	444711083;478527352;301780028;332836687;426251878;410974244;545531227;548527697;554525340;560985551;402893139;511901993;544485172	N-Term(iTRAQ4plex); K16(iTRAQ4plex)	0										0	7.321e-07	90.29	5.02137e-05	2	1943.02	-2.17802	76.934	0
	High	vDINAPDVEVQGk	1	19	15	471403438;478527352;301780028;332836687;488514595;426251878;410974244;472389063;431910381;548527697;554525340;402893139;507950111;511901993;544485172	N-Term(iTRAQ4plex); K13(iTRAQ4plex)	0										0	0.0003341	88.28	7.10446e-05	2	1671.91	-0.694408	63.3262	0
	High	iSMPEVDLNLk	2	23	17	507950111;444711083;471403438;478527352;505856264;301780028;332836687;488514595;426251878;410974244;472389063;431910381;548527697;554525340;402893139;507709972;544485172	N-Term(iTRAQ4plex); K11(iTRAQ4plex)	0										0	0.001558	88.26	6.0664e-05	2	1546.87	-1.0618	86.6631	0
	High	iSMPDVDLNLk	1	31	21	444711083;465976382;471403438;478527352;505856264;301780028;332836687;488514595;426251878;557320190;410974244;334332591;545531227;472389063;548527697;560985551;402893139;507950111;511901993;512835799;544485172	N-Term(iTRAQ4plex); K11(iTRAQ4plex)	0										0	0.001521	88.16	6.52865e-05	2	1532.86	-0.418116	85.6209	0
	High	iSMQDVDLSLGSPk	6	17	12	444711083;478527352;505856264;301780028;332836687;410974244;472389063;560985551;402893139;507950111;511901993;544485172	N-Term(iTRAQ4plex); K14(iTRAQ4plex)	0										0	2.204e-05	87.81	8.39061e-05	2	1777.96	-0.76326	82.755	0
	High	vDIDVPDVNIEGPDAk	2	26	19	444711083;471403438;478527352;505856264;301780028;332836687;488514595;426251878;410974244;334332591;545531227;472389063;431910381;548527697;560985551;402893139;507709972;507950111;544485172	N-Term(iTRAQ4plex); K16(iTRAQ4plex)	0										0	8.836e-06	87.48	9.33957e-05	2	1984.05	-0.871549	82.5135	0
	High	iSMPDIDLHLk	9	22	14	488514595;471403438;478527352;301780028;410974244;545531227;472389063;560985551;402893139;507709972;511901993;512835799;544485172;332836687	N-Term(iTRAQ4plex); K11(iTRAQ4plex)	0										0	0.001077	86.93	7.12307e-05	2	1569.89	0.205021	83.9947	0
	High	iSMPEIDLNLk	6	32	21	444711083;465976382;471403438;478527352;301780028;332836687;488514595;426251878;557320190;410974244;545531227;472389063;548527697;554525340;560985551;402893139;507950111;511901993;512835799;544485172;505856264	N-Term(iTRAQ4plex); K11(iTRAQ4plex)	0										0	0.002215	86.45	8.5957e-05	2	1560.89	-1.14649	91.3428	0
	High	eLLLPNWQGSGSHGLTIAQR	4	24	16	444711083;471403438;478527352;505856264;301780028;332836687;488514595;410974244;545531227;472389063;545181447;554525340;560985551;402893139;511901993;544485172	N-Term(iTRAQ4plex)	0										0	1.066e-09	84.88	0.000149151	3	2321.24	-1.73935	83.6169	0
	High	lPTGQISGPEIk	4	14	8	471403438;478527352;301780028;332836687;426251878;431910381;548527697;511901993	N-Term(iTRAQ4plex); K12(iTRAQ4plex)	0										0	0.0003681	78.24	0.00035911	2	1527.9	-0.500441	63.8924	0
	High	dDGVFVQEVMQNSPAAR	4	19	13	444711083;465976382;478527352;505856264;301780028;488514595;426251878;410974244;545531227;472389063;548527697;554525340;560985551	N-Term(iTRAQ4plex)	0										0	3.582e-07	77.27	0.000707609	3	2006.97	0.00991115	84.4892	0
	High	iSMPDFDLNLk	4	22	15	410974244;444711083;478527352;301780028;332836687;488514595;426251878;557320190;334332591;472389063;431910381;548527697;402893139;512835799;544485172	N-Term(iTRAQ4plex); K11(iTRAQ4plex)	0										0	0.002481	76.34	0.00111447	2	1580.86	-1.1776	95.622	0
	High	iSmQDVDLSLGSPk	1	17	12	444711083;478527352;505856264;301780028;332836687;410974244;472389063;560985551;402893139;507950111;511901993;544485172	N-Term(iTRAQ4plex); M3(Oxidation); K14(iTRAQ4plex)	0										0	7.992e-05	76.09	0.0013779	2	1793.95	-0.575704	68.6286	0
	High	vSGPDLDLNLkGPSLk	2	14	9	471403438;478527352;301780028;332836687;488514595;410974244;402893139;544485172;444711083	N-Term(iTRAQ4plex); K11(iTRAQ4plex); K16(iTRAQ4plex)	0										0	0.0002204	72.97	0.00053943	3	2085.23	-0.663051	75.1397	1
	High	iSMPDLDLNLkGPk	38	33	21	444711083;478527352;301780028;332836687;488514595;426251878;557320190;410974244;334332591;545531227;472389063;431910381;548527697;554525340;560985551;402893139;507950111;511901993;512835799;544485172;471403438	N-Term(iTRAQ4plex); K11(iTRAQ4plex); K14(iTRAQ4plex)	0										0	0.001668	72.57	0.0011945	2	1973.14	-0.972752	82.7861	1
	High	mDIEGPEINVEGIEGGLkGPk	2	3	2	301780028;465976382	N-Term(iTRAQ4plex); K18(iTRAQ4plex); K21(iTRAQ4plex)	0										0	1.113e-07	72.32	0.00235399	3	2614.41	-1.14917	88.2469	1
	High	aEGPEVDVNLPk	1	27	16	444711083;471403438;478527352;301780028;332836687;488514595;410974244;472389063;554525340;560985551;402893139;507709972;507950111;511901993;512835799;544485172	N-Term(iTRAQ4plex); K12(iTRAQ4plex)	0										0	0.001147	71.58	0.00294844	2	1555.86	-1.30426	61.4859	0
	High	vDIDVPDVDVHGPDWHLk	10	26	16	444711083;465976382;471403438;478527352;301780028;488514595;426251878;410974244;545531227;472389063;431910381;548527697;554525340;560985551;507950111;511901993	N-Term(iTRAQ4plex); K18(iTRAQ4plex)	0										0	0.000348	71.47	0.00395166	3	2344.22	0.454658	73.9555	0
	High	iSMPDVGLHLk	6	16	10	301780028;488514595;410974244;545531227;472389063;560985551;402893139;507709972;511901993;544485172	N-Term(iTRAQ4plex); K11(iTRAQ4plex)	0										0	0.0002927	70.37	0.00265552	2	1497.87	-0.836667	77.8605	0
	High	tPQISMSDIDLNLkGPk	4	22	16	465976382;478527352;505856264;301780028;332836687;488514595;426251878;410974244;545531227;472389063;431910381;548527697;554525340;560985551;402893139;544485172	N-Term(iTRAQ4plex); K14(iTRAQ4plex); K17(iTRAQ4plex)	0										0	7.756e-05	68.64	0.00346273	3	2289.28	-1.45066	81.2507	1
	High	rVTAYTVDVTGR	8	18	13	444711083;471403438;478527352;301780028;332836687;488514595;410974244;545531227;472389063;554525340;402893139;507950111;544485172	N-Term(iTRAQ4plex)	0										0	5.317e-05	68.4	0.00685596	2	1481.82	-0.605557	47.6481	1
	High	gEGPEVDVNLPk	1	31	20	444711083;465976382;471403438;478527352;505856264;301780028;332836687;488514595;426251878;410974244;334332591;545531227;472389063;431910381;548527697;554525340;560985551;402893139;511901993;544485172	N-Term(iTRAQ4plex); K12(iTRAQ4plex)	0										0	0.001567	67.89	0.00721385	2	1541.84	-1.22073	60.1945	0
	High	fGTFGGLGSk	1	36	24	444711083;465976382;471403438;478527352;505856264;301780028;332836687;488514595;426251878;410974244;334332591;545531227;472389063;431910381;548527697;554525340;560985551;402893139;507709972;507950111;511901993;512835799;544485172;557320190	N-Term(iTRAQ4plex); K10(iTRAQ4plex)	0										0	0.001147	66.63	0.011437	2	1258.7	-0.792183	66.4081	0
	High	vDIEAPDVSLEGPEGk	1	23	13	444711083;478527352;301780028;332836687;426251878;410974244;545531227;548527697;554525340;560985551;402893139;511901993;544485172	N-Term(Acetyl); K16(iTRAQ4plex)	0										0	0.0004444	65.75	0.0129365	2	1840.93	-0.471878	91.0978	0
	High	iSMPEVDLNLkGPk	8	21	15	507950111;444711083;478527352;505856264;301780028;332836687;488514595;426251878;410974244;472389063;431910381;548527697;554525340;402893139;544485172	N-Term(iTRAQ4plex); K11(iTRAQ4plex); K14(iTRAQ4plex)	0										0	0.001721	65.17	0.00657287	3	1973.14	-2.00036	76.793	1
	High	aDVDISAPkVDISAPDLSLEGPEGk	1	7	4	478527352;301780028;545531227;472389063	N-Term(iTRAQ4plex); K9(iTRAQ4plex); K25(iTRAQ4plex)	0										0	6.985e-07	64.27	0.0130375	3	2955.59	-0.23089	86.7173	1
	High	iSMPDVDLHLk	9	34	22	488514595;410974244;444711083;465976382;471403438;478527352;505856264;301780028;332836687;426251878;334332591;545531227;472389063;548527697;554525340;560985551;402893139;507709972;507950111;511901993;512835799;544485172	N-Term(iTRAQ4plex); K11(iTRAQ4plex)	0										0	0.0003465	63.49	0.0172263	3	1555.88	0.371209	79.3897	0
	High	gPkVDVDVPDVDVHGPDWNLk	7	2	1	301780028	N-Term(iTRAQ4plex); K3(iTRAQ4plex); K21(iTRAQ4plex)	0	1.5752	7	15.1661	1.02633	7	11.1517	1.56264	7	9.2655	0	3.688e-05	62.3	0.0253518	3	2733.45	-0.912105	67.993	1
	High	mDIEGPEINVEGIEGGLkGPk	2	3	2	301780028;465976382	N-Term(iTRAQ4plex); M1(Oxidation); K18(iTRAQ4plex); K21(iTRAQ4plex)	0										0	9.708e-09	61.58	0.0289492	3	2630.41	1.18545	79.8917	1
	High	mYFPDVEFDIk	4	35	23	444711083;465976382;471403438;478527352;505856264;301780028;332836687;488514595;426251878;410974244;334332591;545531227;472389063;431910381;548527697;554525340;560985551;402893139;507709972;507950111;511901993;512835799;544485172	N-Term(iTRAQ4plex); K11(iTRAQ4plex)	0										0	0.001885	57.31	0.088557	2	1691.86	-1.69304	100.499	0
	High	iSmPDFDLNLkGPk	4	20	13	410974244;444711083;478527352;301780028;332836687;488514595;557320190;334332591;472389063;431910381;402893139;512835799;544485172	N-Term(iTRAQ4plex); M3(Oxidation); K11(iTRAQ4plex); K14(iTRAQ4plex)	0										0	0.001165	57.18	0.0725914	3	2023.13	0.635196	72.8895	1
	High	vDIDAPDVDVHGPDWHLk	4	26	17	444711083;465976382;471403438;478527352;301780028;332836687;488514595;426251878;410974244;431910381;548527697;554525340;560985551;402893139;507950111;511901993;544485172	N-Term(iTRAQ4plex); K18(iTRAQ4plex)	0										0	0.0001039	55.72	0.14551	4	2316.19	-0.288254	62.6327	0
	High	myFPDVEFDIk	2	35	23	444711083;465976382;471403438;478527352;505856264;301780028;332836687;488514595;426251878;410974244;334332591;545531227;472389063;431910381;548527697;554525340;560985551;402893139;507709972;507950111;511901993;512835799;544485172	N-Term(iTRAQ4plex); Y2(iTRAQ4plex); K11(iTRAQ4plex)	0										0	0.001417	54.97	0.174196	3	1835.96	1.25162	89.2309	0
	High	iSMPDFDLHLk	10	28	17	444711083;465976382;478527352;301780028;332836687;488514595;410974244;334332591;545531227;472389063;431910381;548527697;554525340;560985551;402893139;511901993;544485172	N-Term(iTRAQ4plex); K11(iTRAQ4plex)	0										0	0.000455	54.36	0.180416	3	1603.88	1.15925	88.1553	0
	High	vDVDVPDVDVHGPDWHLk	4	12	8	301780028;426251878;410974244;545531227;472389063;554525340;560985551;512835799	N-Term(iTRAQ4plex); K18(iTRAQ4plex)	0										0	0.0004005	52.34	0.321142	4	2330.2	-1.97361	65.8323	0
	High	vDVDVPDVDVHGPDWNLk	2	2	1	301780028	N-Term(iTRAQ4plex); K18(iTRAQ4plex)	0	1.60551	2	1.75411	1.03798	2	12.4875	1.41782	2	3.21937	0	0.0003776	51.78	0.400787	3	2307.19	0.15048	85.3023	0
	High	iSMPDVGLHLkGPk	16	13	8	301780028;410974244;545531227;472389063;560985551;402893139;511901993;544485172	N-Term(iTRAQ4plex); K11(iTRAQ4plex); K14(iTRAQ4plex)	0										0	0.002327	48.71	0.141128	3	1924.14	0.0859681	65.6562	1
	High	aDIDVSGPkVDIDVPDVNIEGPDAk	5	18	13	402893139;544485172;471403438;478527352;301780028;332836687;488514595;426251878;410974244;545531227;472389063;431910381;548527697	N-Term(iTRAQ4plex); K9(iTRAQ4plex); K25(iTRAQ4plex)	0										0	7.131e-05	47.55	0.704865	3	3010.6	0.739259	86.2518	1
	High	lPTGQISGPEIkGDLk	1	11	6	471403438;478527352;301780028;426251878;548527697;511901993	N-Term(iTRAQ4plex); K12(iTRAQ4plex); K16(iTRAQ4plex)	0										0	0.0008273	47.19	0.239874	3	2085.22	-4.52675	67.9972	1
	High	mTLPDVDLDLkGPk	5	7	5	301780028;410974244;545531227;472389063;511901993	N-Term(iTRAQ4plex); K11(iTRAQ4plex); K14(iTRAQ4plex)	0										0	0.0006326	45.49	0.614882	3	1974.13	0.313778	81.2405	1
	High	iSMPDVDFNLkGPk	4	23	13	301780028;332836687;557320190;410974244;334332591;472389063;554525340;560985551;402893139;511901993;512835799;544485172;507950111	N-Term(iTRAQ4plex); K11(iTRAQ4plex); K14(iTRAQ4plex)	0										0	0.001452	45.38	0.98584	3	1993.11	-2.50644	80.9626	1
	High	aDIDVSGPkVDIDVPDVNIEGPDAK	2	18	13	402893139;544485172;471403438;478527352;301780028;332836687;488514595;426251878;410974244;545531227;472389063;431910381;548527697	N-Term(iTRAQ4plex); K9(iTRAQ4plex)	0										0	0.0003303	43.69	2.13287	3	2866.49	-1.62538	86.8977	1
	High	iSmPDIDLHLk	2	22	14	332836687;402893139;544485172;488514595;471403438;478527352;301780028;410974244;545531227;472389063;560985551;507709972;511901993;512835799	N-Term(iTRAQ4plex); M3(Oxidation); K11(iTRAQ4plex)	0										0	0.0009248	43.65	1.85355	3	1585.88	-0.871115	69.6563	0
	High	iSMPDVDLHLkGPk	23	32	21	488514595;410974244;444711083;465976382;471403438;478527352;505856264;301780028;332836687;426251878;334332591;545531227;472389063;548527697;554525340;402893139;507709972;507950111;511901993;512835799;544485172	N-Term(iTRAQ4plex); K11(iTRAQ4plex); K14(iTRAQ4plex)	0										0	0.00249	43.61	0.831185	3	1982.15	-0.587341	63.9218	1
	High	aDIDISGPkVDLDAPDVNIEGPDAk	6	4	3	301780028;444711083;410974244	N-Term(iTRAQ4plex); K9(iTRAQ4plex); K25(iTRAQ4plex)	0.0227										0	0.0002658	43.47	2.01225	3	2996.57	-1.50982	123.262	1
	High	iSMPDVDLNLkGPk	6	29	20	444711083;465976382;478527352;505856264;301780028;332836687;488514595;426251878;557320190;410974244;334332591;545531227;472389063;548527697;560985551;402893139;507950111;511901993;512835799;544485172	N-Term(iTRAQ4plex); K11(iTRAQ4plex); K14(iTRAQ4plex)	0										0	0.001561	42.13	1.26893	3	1959.13	-1.44113	77.8829	1
	High	iSMPDFDLHLkGPk	33	27	17	488514595;444711083;465976382;478527352;301780028;332836687;410974244;334332591;545531227;472389063;431910381;548527697;554525340;560985551;402893139;511901993;544485172	N-Term(iTRAQ4plex); K11(iTRAQ4plex); K14(iTRAQ4plex)	0										0	0.0008671	42.02	1.80886	3	2030.15	-0.0322941	81.4425	1
	High	iSMPDFDLNLkGPk	10	20	13	444711083;478527352;301780028;332836687;488514595;557320190;410974244;334332591;472389063;431910381;402893139;512835799;544485172	N-Term(iTRAQ4plex); K11(iTRAQ4plex); K14(iTRAQ4plex)	0										0	0.0009516	41.73	2.03482	3	2007.13	-1.49789	85.8885	1
	High	iSMPDVGLNLkAPk	7	17	10	465976382;478527352;301780028;332836687;410974244;545531227;472389063;560985551;511901993;544485172	N-Term(iTRAQ4plex); K11(iTRAQ4plex); K14(iTRAQ4plex)	0										0	0.001352	41.34	0.715729	3	1915.14	-1.5579	77.824	1
	High	gDFDVSVPkIEGTFk	1	14	8	465976382;301780028;426251878;410974244;548527697;554525340;560985551;511901993	N-Term(iTRAQ4plex); K9(iTRAQ4plex); K15(iTRAQ4plex)	0										0	0.0005077	38.17	5.85316	3	2071.14	-1.05627	80.2906	1
	High	aDIDVSGPkVDIEGPDVNIEGPEGk	19	13	8	444711083;471403438;301780028;332836687;488514595;410974244;545531227;544485172	N-Term(iTRAQ4plex); K9(iTRAQ4plex); K25(iTRAQ4plex)	0										0	0.0008027	37.86	7.39957	3	2982.57	1.3155	109.556	1
	High	vDIDAPGVDVHGPDWHLk	1	2	1	301780028	N-Term(iTRAQ4plex); K18(iTRAQ4plex)	0										0	0.001352	37.35	10.1243	4	2258.17	-3.0584	57.1109	0
	High	gPEVDISGPkVNLEGk	1	4	3	301780028;545531227;472389063	N-Term(iTRAQ4plex); K10(iTRAQ4plex); K16(iTRAQ4plex)	0										0	0.000351	36.32	6.07736	3	2071.17	-2.00958	62.3309	1
	High	iSMPDIDLHLkSPk	17	14	7	301780028;545531227;472389063;560985551;507709972;511901993;332836687	N-Term(iTRAQ4plex); K11(iTRAQ4plex); K14(iTRAQ4plex)	0										0	0.001986	34.88	5.6502	3	2026.17	-1.28021	72.0663	1
	High	vEGDLkGPEVDIEGPEGk	1	13	10	465976382;471403438;505856264;301780028;332836687;426251878;410974244;472389063;548527697;554525340	N-Term(iTRAQ4plex); K6(iTRAQ4plex); K18(iTRAQ4plex)	0										0	0.00109	34.38	17.6256	3	2300.22	-4.33251	64.0308	1
	High	aDIDISGPkVDIEAPDVSLEGPEGk	6	10	6	301780028;426251878;410974244;548527697;554525340;511901993	N-Term(iTRAQ4plex); K9(iTRAQ4plex); K25(iTRAQ4plex)	0										0	0.0002069	34.17	15.7354	3	2983.58	-0.94	116.622	1
	High	iSmPGFkGEGPEVDVNLPk	1	14	11	465976382;301780028;332836687;426251878;410974244;545531227;472389063;548527697;560985551;402893139;544485172	N-Term(iTRAQ4plex); M3(Oxidation); K7(iTRAQ4plex); K19(iTRAQ4plex)	0										0	0.0001615	30.99	32.1986	3	2462.33	-1.14046	71.6122	1
	High	mDIEGPEINVEGIEGGLk	1	3	2	465976382;301780028	N-Term(iTRAQ4plex); K18(iTRAQ4plex)	0										0	0.002668	30.97	42.9043	3	2188.14	-0.158634	94.2212	0
	High	fNFSGSkVQTPEVDVk	1	24	17	465976382;471403438;478527352;301780028;332836687;488514595;426251878;545531227;472389063;431910381;548527697;554525340;560985551;402893139;507950111;511901993;544485172	N-Term(iTRAQ4plex); K7(iTRAQ4plex); K16(iTRAQ4plex)	0										0	0.0004907	30.66	35.0557	3	2214.21	-1.15883	68.4387	1
	High	fSVPGFkAEGPEVDVNLPk	1	15	9	471403438;478527352;301780028;332836687;472389063;554525340;560985551;402893139;511901993	N-Term(iTRAQ4plex); K7(iTRAQ4plex); K19(iTRAQ4plex)	0										0	0.000428	29.79	27.8668	3	2462.37	0.774266	87.5048	1
	High	fkMPFLSISSPk	8	32	21	444711083;465976382;478527352;301780028;332836687;488514595;426251878;557320190;410974244;545531227;472389063;431910381;548527697;554525340;560985551;402893139;507709972;507950111;511901993;512835799;544485172	N-Term(iTRAQ4plex); K2(iTRAQ4plex); K12(iTRAQ4plex)	0										0	0.001323	27.59	29.6291	3	1814.06	1.27247	85.8708	1
	High	vEGDLkGPEVDIk	3	32	21	471403438;426251878;444711083;478527352;301780028;332836687;488514595;557320190;410974244;545531227;472389063;431910381;548527697;554525340;560985551;402893139;507709972;507950111;511901993;544485172;512835799	N-Term(iTRAQ4plex); K6(iTRAQ4plex); K13(iTRAQ4plex)	0										0	0.0008901	26.81	62.9716	3	1831.05	-1.80831	41.5215	1
	High	iEGEMkVPDVDIk	2	21	14	444711083;465976382;471403438;301780028;488514595;426251878;410974244;545531227;472389063;548527697;554525340;560985551;507950111;511901993	N-Term(iTRAQ4plex); K6(iTRAQ4plex); K13(iTRAQ4plex)	0										0	0.001321	25.32	95.1699	3	1905.07	-0.641942	69.3376	1
	High	gPkVDIDVPDVDVHGPDWHLk	2	25	15	444711083;465976382;471403438;478527352;301780028;488514595;426251878;410974244;545531227;472389063;431910381;548527697;554525340;560985551;511901993	N-Term(iTRAQ4plex); K3(iTRAQ4plex); K21(iTRAQ4plex)	0										0	0.0006952	21.64	250.07	4	2770.49	1.66782	101.487	1
	High	fkMPSMNIQTHk	5	16	11	444711083;471403438;505856264;301780028;332836687;488514595;410974244;545531227;560985551;511901993;544485172	N-Term(iTRAQ4plex); K2(iTRAQ4plex); K12(iTRAQ4plex)	0										0	0.001021	20.03	458.223	3	1894.04	-0.280472	45.6067	1
	High	fSMPGFkGEGPEVDVNLPk	9	31	20	444711083;465976382;471403438;478527352;505856264;301780028;332836687;488514595;426251878;410974244;334332591;545531227;472389063;431910381;548527697;554525340;560985551;402893139;511901993;544485172	N-Term(iTRAQ4plex); K7(iTRAQ4plex); K19(iTRAQ4plex)	0										0	0.0006823	19.6	502.729	3	2480.32	-0.342357	93.0918	1
	High	fSMPGFkGEAPEVDVNLPk	3	2	1	301780028	N-Term(iTRAQ4plex); K7(iTRAQ4plex); K19(iTRAQ4plex)	0	1.35195	3	14.3634	0.970889	3	2.56249	1.18228	3	0.193036	0	0.001741	12.1	2800.98	3	2494.33	-1.52499	88.8981	1
	High	iSMPDLDLNLk	6	36	23	444711083;465976382;478527352;301780028;332836687;488514595;426251878;557320190;410974244;334332591;545531227;472389063;431910381;548527697;554525340;560985551;402893139;507709972;507950111;511901993;512835799;544485172;471403438	N-Term(iTRAQ4plex); K11(iTRAQ4plex)	0										0.001	0.004554	74.75	0.00140441	2	1546.87	-1.37746	90.9625	0
	High	iSMPDVGLNLk	2	23	14	465976382;471403438;478527352;301780028;332836687;488514595;426251878;410974244;545531227;472389063;548527697;560985551;511901993;544485172	N-Term(iTRAQ4plex); K11(iTRAQ4plex)	0										0.001	0.005312	74.68	0.00114473	2	1474.85	-1.27116	84.4481	0
	High	iSmPDIDLNLTGPk	1	15	10	301780028;332836687;488514595;545531227;472389063;548527697;554525340;560985551;402893139;544485172	N-Term(iTRAQ4plex); M3(Oxidation); K14(iTRAQ4plex)	0										0.001	0.004462	73.63	0.00214723	2	1817.99	-0.843852	78.4394	0
	High	gSLGATGEMk	3	6	3	301780028;472389063;511901993	N-Term(iTRAQ4plex); K10(iTRAQ4plex)	0										0.001	0.003392	68	0.00707625	2	1238.66	-1.88577	35.3791	0
	High	iSmPDFDLHLk	4	28	17	488514595;444711083;465976382;478527352;301780028;332836687;410974244;334332591;545531227;472389063;431910381;548527697;554525340;560985551;402893139;511901993;544485172	N-Term(iTRAQ4plex); M3(Oxidation); K11(iTRAQ4plex)	0										0.001	0.002964	65.53	0.0144079	3	1619.87	-0.611331	73.0204	0
	High	iSmPDVDLHLk	2	34	22	488514595;410974244;444711083;465976382;471403438;478527352;505856264;301780028;332836687;426251878;334332591;545531227;472389063;548527697;554525340;560985551;402893139;507709972;507950111;511901993;512835799;544485172	N-Term(iTRAQ4plex); M3(Oxidation); K11(iTRAQ4plex)	0										0.001	0.00615	53.77	0.19723	3	1571.87	-1.09596	64.4987	0
	High	mYFPDVEFDIk	1	35	23	444711083;465976382;471403438;478527352;505856264;301780028;332836687;488514595;426251878;410974244;334332591;545531227;472389063;431910381;548527697;554525340;560985551;402893139;507709972;507950111;511901993;512835799;544485172	N-Term(iTRAQ4plex); M1(Oxidation); K11(iTRAQ4plex)	0										0.001	0.003894	52.79	0.226101	2	1707.85	-1.70175	91.262	0
	High	vTAYTVDVTGR	2	19	14	444711083;471403438;478527352;301780028;332836687;488514595;410974244;334332591;545531227;472389063;554525340;402893139;507950111;544485172	N-Term(iTRAQ4plex)	0										0.001	0.007271	52.43	0.2849	2	1325.72	-0.45817	58.0738	0
	High	iSmPDVDLHLkGPk	4	32	21	488514595;444711083;465976382;471403438;478527352;505856264;301780028;332836687;426251878;410974244;334332591;545531227;472389063;548527697;554525340;402893139;507709972;507950111;511901993;512835799;544485172	N-Term(iTRAQ4plex); M3(Oxidation); K11(iTRAQ4plex); K14(iTRAQ4plex)	0										0.001	0.005657	49.88	0.236203	3	1998.14	-0.267629	43.4916	1
	High	gSLGATGEmk	1	6	3	301780028;472389063;511901993	N-Term(iTRAQ4plex); M9(Oxidation); K10(iTRAQ4plex)	0										0.001	0.005188	45.49	1.20996	2	1254.66	-2.28434	27.5081	0
	High	lkMPDINIk	5	5	3	301780028;426251878;507950111	N-Term(iTRAQ4plex); K2(iTRAQ4plex); K9(iTRAQ4plex)	0										0.001	0.009269	43.39	0.324706	3	1503.93	0.787809	51.7588	1
	High	iSmPDFDLHLkGPk	6	27	17	488514595;444711083;465976382;478527352;301780028;332836687;410974244;334332591;545531227;472389063;431910381;548527697;554525340;560985551;402893139;511901993;544485172	N-Term(iTRAQ4plex); M3(Oxidation); K11(iTRAQ4plex); K14(iTRAQ4plex)	0										0.001	0.002893	33.91	14.2885	3	2046.14	-2.67754	53.2407	1
	High	lEGPDVSLkGPk	1	12	8	465976382;471403438;478527352;301780028;426251878;548527697;507950111;511901993	N-Term(iTRAQ4plex); K9(iTRAQ4plex); K12(iTRAQ4plex)	0										0.001	0.005543	30.97	11.6629	3	1672	-0.734172	39.0591	1
	High	vDIEAPDVNIEGPEGk	1	10	7	465976382;560985551;301780028;334332591;472389063;554525340;511901993	N-Term(iTRAQ4plex); K16(iTRAQ4plex)	0										0.001	0.004541	30.26	51.488	3	1970.03	-1.05778	75.625	0
	High	vEGEIkVPDVELk	1	14	10	465976382;301780028;488514595;426251878;410974244;545531227;472389063;548527697;560985551;511901993	N-Term(iTRAQ4plex); K6(iTRAQ4plex); K13(iTRAQ4plex)	0										0.001	0.003082	29.95	14.9577	3	1887.11	-1.90461	70.8164	1
	High	iEGTFkGPEVDLk	2	12	7	301780028;426251878;410974244;554525340;507950111;511901993;512835799	N-Term(iTRAQ4plex); K6(iTRAQ4plex); K13(iTRAQ4plex)	0										0.001	0.004417	28.58	34.5856	3	1865.07	-2.51624	65.7165	1
	High	ikGEVDVDAPk	1	2	1	301780028	N-Term(iTRAQ4plex); K2(iTRAQ4plex); K11(iTRAQ4plex)	0	1.41242	1		1.05126	1		1.25826	1		0.001	0.008499	27.89	36.582	3	1602.95	1.51175	30.7586	1
	High	vkGDVDLSLPk	3	27	18	505856264;332836687;488514595;426251878;472389063;548527697;402893139;511901993;512835799;544485172;471403438;478527352;301780028;410974244;431910381;554525340;560985551;507950111	N-Term(iTRAQ4plex); K2(iTRAQ4plex); K11(iTRAQ4plex)	0										0.001	0.004544	25.5	28.1094	3	1602.98	-0.736675	41.5602	1
	High	iSMPGFkGEGPEVDVNLPk	2	14	11	465976382;301780028;332836687;426251878;410974244;545531227;472389063;548527697;560985551;402893139;544485172	N-Term(iTRAQ4plex); K7(iTRAQ4plex); K19(iTRAQ4plex)	0										0.001	0.003345	24.83	115.841	3	2446.34	-0.656728	84.2785	1
	High	vkGEYDVTVPk	1	26	19	444711083;465976382;471403438;478527352;505856264;301780028;332836687;488514595;426251878;410974244;334332591;545531227;472389063;548527697;554525340;560985551;402893139;511901993;544485172	N-Term(iTRAQ4plex); K2(iTRAQ4plex); K11(iTRAQ4plex)	0										0.001	0.004119	24.15	87.7567	3	1666.97	-0.102119	34.0972	1
	High	iSmPDFDLNLk	1	22	15	410974244;444711083;478527352;301780028;332836687;488514595;426251878;557320190;334332591;472389063;431910381;548527697;402893139;512835799;544485172	N-Term(iTRAQ4plex); M3(Oxidation); K11(iTRAQ4plex)	0										0.002	0.01195	85.9	0.000127979	2	1596.86	0.336811	79.5765	0
	High	iSMPDVDFNLk	1	24	14	301780028;332836687;557320190;410974244;334332591;545531227;472389063;554525340;560985551;402893139;511901993;512835799;544485172;507950111	N-Term(iTRAQ4plex); K11(iTRAQ4plex)	0										0.002	0.01864	67.69	0.00878187	2	1566.84	-1.87335	89.131	0
	High	vSMPDVELNLk	2	29	19	444711083;465976382;471403438;478527352;301780028;332836687;488514595;426251878;410974244;545531227;472389063;431910381;548527697;554525340;560985551;507709972;507950111;511901993;512835799	N-Term(iTRAQ4plex); K11(iTRAQ4plex)	0										0.002	0.009989	63.26	0.020816	2	1532.86	-1.13484	80.8334	0
	High	vSGPDLDLNLk	1	17	11	471403438;478527352;301780028;332836687;488514595;410974244;554525340;402893139;507950111;544485172;444711083	N-Term(iTRAQ4plex); K11(iTRAQ4plex)	0										0.002	0.01513	59.25	0.0404566	2	1458.84	-0.866602	72.804	0
	High	lQVTVPGIk	2	13	7	478527352;301780028;472389063;554525340;402893139;511901993;560985551	N-Term(iTRAQ4plex); K9(iTRAQ4plex)	0										0.002	0.01871	50.65	0.0877112	2	1242.8	-0.983456	69.722	0
	High	vHAPGLDLR	3	9	5	465976382;478527352;301780028;410974244;511901993	N-Term(iTRAQ4plex)	0										0.002	0.0175	48.34	0.562542	3	1121.65	-0.721226	49.9713	0
	High	fkMPEMNIk	6	38	24	444711083;465976382;471403438;478527352;505856264;301780028;332836687;488514595;426251878;557320190;410974244;334332591;545531227;472389063;431910381;548527697;554525340;560985551;402893139;507709972;507950111;511901993;512835799;544485172	N-Term(iTRAQ4plex); K2(iTRAQ4plex); K9(iTRAQ4plex)	0										0.002	0.01316	44.92	1.30238	3	1569.88	-3.10009	49.947	1
	High	vQTPEVDVkVk	2	20	15	465976382;471403438;478527352;301780028;488514595;426251878;545531227;472389063;431910381;548527697;554525340;560985551;507950111;511901993;512835799	N-Term(iTRAQ4plex); K9(iTRAQ4plex); K11(iTRAQ4plex)	0										0.002	0.01547	43.62	0.408752	3	1674.02	0.679704	50.9958	1
	High	mTLPDVDLDLkGPk	1	7	5	301780028;410974244;545531227;472389063;511901993	N-Term(iTRAQ4plex); M1(Oxidation); K11(iTRAQ4plex); K14(iTRAQ4plex)	0										0.002	0.02347	36.79	6.76439	3	1990.12	-2.4087	70.942	1
	High	lDVkGPEVDISGPk	1	15	11	444711083;465976382;478527352;301780028;488514595;410974244;545531227;472389063;431910381;554525340;511901993	N-Term(iTRAQ4plex); K4(iTRAQ4plex); K14(iTRAQ4plex)	0										0.002	0.01335	35.79	5.59646	3	1886.09	-3.87209	45.4491	1
	High	fkmPFLSISSPk	2	32	21	444711083;465976382;478527352;301780028;332836687;488514595;426251878;557320190;410974244;545531227;472389063;431910381;548527697;554525340;560985551;402893139;507709972;507950111;511901993;512835799;544485172	N-Term(iTRAQ4plex); K2(iTRAQ4plex); M3(Oxidation); K12(iTRAQ4plex)	0										0.002	0.01351	31.98	15.7248	3	1830.05	-2.19678	69.469	1
	High	fkMPSmNIQTHk	2	16	11	444711083;471403438;505856264;301780028;332836687;488514595;410974244;545531227;560985551;511901993;544485172	N-Term(iTRAQ4plex); K2(iTRAQ4plex); M6(Oxidation); K12(iTRAQ4plex)	0										0.002	0.01845	28.9	67.0068	3	1910.03	-3.11214	34.3535	1
	High	vkGDVDVSLPk	2	35	23	444711083;465976382;471403438;478527352;505856264;301780028;332836687;488514595;426251878;410974244;334332591;545531227;472389063;431910381;548527697;554525340;560985551;402893139;507709972;507950111;511901993;512835799;544485172	N-Term(iTRAQ4plex); K2(iTRAQ4plex); K11(iTRAQ4plex)	0										0.002	0.01151	23.64	53.8069	3	1588.96	-1.53409	37.3795	1
	High	vkGDVDVSVPk	1	30	21	444711083;465976382;471403438;478527352;505856264;301780028;332836687;488514595;426251878;557320190;410974244;334332591;545531227;472389063;548527697;554525340;560985551;402893139;507950111;511901993;544485172	N-Term(iTRAQ4plex); K2(iTRAQ4plex); K11(iTRAQ4plex)	0										0.002	0.01308	20.62	137.65	3	1574.95	0.444574	32.385	1
	High	iSMPDLDLNLKGPk	2	33	21	471403438;301780028;332836687;488514595;426251878;557320190;472389063;431910381;548527697;554525340;560985551;402893139;507950111;511901993;544485172;444711083;478527352;410974244;334332591;545531227;512835799	N-Term(iTRAQ4plex); K14(iTRAQ4plex)	0										0.003	0.03931	48.63	0.415731	3	1829.04	-0.315922	81.8108	1
	High	mPSMNIQTHk	1	16	11	444711083;471403438;505856264;301780028;332836687;488514595;410974244;545531227;560985551;511901993;544485172	N-Term(iTRAQ4plex); K10(iTRAQ4plex)	0										0.003	0.02997	40.27	4.61752	3	1474.78	0.495737	49.5831	0
	High	iSmPDLDLNLkGPk	6	33	21	410974244;444711083;478527352;301780028;332836687;488514595;426251878;557320190;334332591;545531227;472389063;431910381;548527697;554525340;560985551;402893139;507950111;511901993;512835799;544485172;471403438	N-Term(iTRAQ4plex); M3(Oxidation); K11(iTRAQ4plex); K14(iTRAQ4plex)	0										0.003	0.02837	39.31	2.80218	3	1989.14	-1.94399	68.5325	1
	High	iSmPDVDFNLkGPk	1	23	13	301780028;332836687;557320190;410974244;334332591;472389063;554525340;560985551;402893139;511901993;512835799;544485172;507950111	N-Term(iTRAQ4plex); M3(Oxidation); K11(iTRAQ4plex); K14(iTRAQ4plex)	0										0.003	0.04119	31.46	27.9879	3	2009.11	-0.532718	49.9631	1
	High	fkMPEMHFk	1	34	21	488514595;444711083;465976382;471403438;478527352;301780028;332836687;426251878;557320190;410974244;545531227;472389063;548527697;554525340;560985551;402893139;507709972;507950111;511901993;512835799;544485172	N-Term(iTRAQ4plex); K2(iTRAQ4plex); K9(iTRAQ4plex)	0										0.003	0.04153	28.24	71.0929	3	1626.89	0.294733	58.8512	1
	High	vkGDFDVSAPk	3	4	3	301780028;410974244;545531227	N-Term(iTRAQ4plex); K2(iTRAQ4plex); K11(iTRAQ4plex)	0										0.003	0.03471	24.05	125.795	3	1594.91	-1.25173	34.1672	1
	High	mPFLSISSPk	1	33	22	444711083;465976382;471403438;478527352;301780028;332836687;488514595;426251878;557320190;410974244;545531227;472389063;431910381;548527697;554525340;560985551;402893139;507709972;507950111;511901993;512835799;544485172	N-Term(iTRAQ4plex); K10(iTRAQ4plex)	0										0.005	0.0625	67.05	0.00799834	2	1394.79	-1.78441	80.0657	0
	High	iSmPEVDLNLkGPk	1	21	15	507950111;444711083;478527352;505856264;301780028;332836687;488514595;426251878;410974244;472389063;431910381;548527697;554525340;402893139;544485172	N-Term(iTRAQ4plex); M3(Oxidation); K11(iTRAQ4plex); K14(iTRAQ4plex)	0										0.005	0.0675	34.79	8.31183	3	1989.14	-2.58836	64.877	1
	High	fSVPGFKAEGPEVDVNLPk	1	15	9	471403438;478527352;301780028;332836687;472389063;554525340;560985551;402893139;511901993	N-Term(iTRAQ4plex); K19(iTRAQ4plex)	0										0.005	0.06588	18.98	492.203	3	2318.26	-0.172797	85.393	1
	High	ikVPDVNIk	1	10	6	471403438;301780028;410974244;472389063;507950111;511901993	N-Term(iTRAQ4plex); K2(iTRAQ4plex); K9(iTRAQ4plex)	0										0.006	0.07194	44.19	0.112403	3	1457.94	-0.402721	45.5062	1
	High	fkMPEINIk	1	24	16	444711083;505856264;301780028;332836687;488514595;426251878;410974244;545531227;431910381;548527697;554525340;402893139;507709972;507950111;511901993;544485172	N-Term(iTRAQ4plex); K2(iTRAQ4plex); K9(iTRAQ4plex)	0										0.006	0.07174	23.45	86.3413	3	1551.93	-0.652386	54.6326	1
	High	iSmPDVGLNLkAPk	1	17	10	465976382;478527352;301780028;332836687;410974244;545531227;472389063;560985551;511901993;544485172	N-Term(iTRAQ4plex); M3(Oxidation); K11(iTRAQ4plex); K14(iTRAQ4plex)	0										0.007	0.07774	15.34	562.926	4	1931.13	-5.08195	64.1212	1
544485172	PREDICTED: neuroblast differentiation-associated protein AHNAK isoform X4 [Macaca fascicularis]	3692.91	32.41	2	1	81	490					102143553		1.33722	10	10.0043	1.07823	10	6.41631	1.23225	10	13.3933	5758	613.902	6.12549
	A3	Sequence	# PSMs	# Proteins	# Protein Groups	Protein Group Accessions	Modifications	ΔCn	115/114	115/114 Count	115/114 Variability [%]	116/114	116/114 Count	116/114 Variability [%]	117/114	117/114 Count	117/114 Variability [%]	q-Value	PEP	IonScore	Exp Value	Charge	MH+ [Da]	ΔM [ppm]	RT [min]	# Missed Cleavages
	High	vDLSAPDLSLEGPEGk	3	18	13	507709972;402893139;544485172;426251878;444711083;465976382;478527352;301780028;545531227;472389063;548527697;560985551;512835799	N-Term(iTRAQ4plex); K16(iTRAQ4plex)	0										0	5.233e-07	108.44	7.51581e-07	2	1915.02	-1.86662	80.173	0
	High	vDIEGPDVNIEGPEGk	3	23	17	444711083;465976382;471403438;478527352;301780028;332836687;488514595;410974244;545531227;472389063;431910381;554525340;512835799;544485172;426251878;548527697;507950111	N-Term(iTRAQ4plex); K16(iTRAQ4plex)	0										0	5.396e-07	105.09	1.71733e-06	2	1956.02	-0.421623	72.4463	0
	High	gGVTGSPEASISGSk	1	20	12	471403438;478527352;505856264;332836687;410974244;472389063;554525340;560985551;402893139;507950111;511901993;544485172	N-Term(iTRAQ4plex); K15(iTRAQ4plex)	0										0	3.374e-06	97.32	9.72743e-06	2	1621.86	-0.617113	42.5002	0
	High	tPQISmSDIDLNLkGPk	2	22	16	465976382;478527352;505856264;301780028;332836687;488514595;426251878;410974244;545531227;472389063;431910381;548527697;554525340;560985551;402893139;544485172	N-Term(iTRAQ4plex); M6(Oxidation); K14(iTRAQ4plex); K17(iTRAQ4plex)	0										0	0.0001096	96.34	7.20188e-06	3	2305.28	-1.48527	69.009	1
	High	tPQISMSDIDLNLk	4	23	17	465976382;478527352;505856264;301780028;332836687;488514595;426251878;410974244;545531227;472389063;431910381;548527697;554525340;560985551;402893139;507950111;544485172	N-Term(iTRAQ4plex); K14(iTRAQ4plex)	0										0	7.06e-05	94.96	1.48444e-05	2	1863.01	-0.676646	87.9957	0
	High	iSMPDIDLNLTGPk	4	15	10	301780028;332836687;488514595;545531227;472389063;548527697;554525340;560985551;402893139;544485172	N-Term(iTRAQ4plex); K14(iTRAQ4plex)	0										0	0.0005429	92.3	2.57827e-05	2	1802	-0.489352	93.346	0
	High	sSEVVLSGDDEEYQR	7	8	6	444711083;332836687;410974244;545531227;402893139;544485172	N-Term(iTRAQ4plex)	0										0	6.283e-07	92.1	1.35623e-05	2	1856.86	-1.12275	54.262	0
	High	vDIEAPDVSLEGPEGk	2	23	13	444711083;478527352;301780028;332836687;426251878;410974244;545531227;548527697;554525340;560985551;402893139;511901993;544485172	N-Term(iTRAQ4plex); K16(iTRAQ4plex)	0										0	7.321e-07	90.29	5.02137e-05	2	1943.02	-2.17802	76.934	0
	High	vDINAPDVEVQGk	1	19	15	471403438;478527352;301780028;332836687;488514595;426251878;410974244;472389063;431910381;548527697;554525340;402893139;507950111;511901993;544485172	N-Term(iTRAQ4plex); K13(iTRAQ4plex)	0										0	0.0003341	88.28	7.10446e-05	2	1671.91	-0.694408	63.3262	0
	High	iSMPEVDLNLk	2	23	17	507950111;444711083;471403438;478527352;505856264;301780028;332836687;488514595;426251878;410974244;472389063;431910381;548527697;554525340;402893139;507709972;544485172	N-Term(iTRAQ4plex); K11(iTRAQ4plex)	0										0	0.001558	88.26	6.0664e-05	2	1546.87	-1.0618	86.6631	0
	High	iSMPDVDLNLk	1	31	21	444711083;465976382;471403438;478527352;505856264;301780028;332836687;488514595;426251878;557320190;410974244;334332591;545531227;472389063;548527697;560985551;402893139;507950111;511901993;512835799;544485172	N-Term(iTRAQ4plex); K11(iTRAQ4plex)	0										0	0.001521	88.16	6.52865e-05	2	1532.86	-0.418116	85.6209	0
	High	iSMQDVDLSLGSPk	6	17	12	444711083;478527352;505856264;301780028;332836687;410974244;472389063;560985551;402893139;507950111;511901993;544485172	N-Term(iTRAQ4plex); K14(iTRAQ4plex)	0										0	2.204e-05	87.81	8.39061e-05	2	1777.96	-0.76326	82.755	0
	High	vDIDVPDVNIEGPDAk	2	26	19	444711083;471403438;478527352;505856264;301780028;332836687;488514595;426251878;410974244;334332591;545531227;472389063;431910381;548527697;560985551;402893139;507709972;507950111;544485172	N-Term(iTRAQ4plex); K16(iTRAQ4plex)	0										0	8.836e-06	87.48	9.33957e-05	2	1984.05	-0.871549	82.5135	0
	High	iSMPDIDLHLk	18	22	14	488514595;471403438;478527352;301780028;410974244;545531227;472389063;560985551;402893139;507709972;511901993;512835799;544485172;332836687	N-Term(iTRAQ4plex); K11(iTRAQ4plex)	0										0	0.001077	86.93	7.12307e-05	2	1569.89	0.205021	83.9947	0
	High	gPQITGPSLEGDLGLk	5	12	7	471403438;444711083;465976382;332836687;560985551;402893139;544485172	N-Term(iTRAQ4plex); K16(iTRAQ4plex)	0										0	1.186e-05	86.59	7.46606e-05	2	1870.05	0.424028	81.411	0
	High	iSMPEIDLNLk	6	32	21	444711083;465976382;471403438;478527352;301780028;332836687;488514595;426251878;557320190;410974244;545531227;472389063;548527697;554525340;560985551;402893139;507950111;511901993;512835799;544485172;505856264	N-Term(iTRAQ4plex); K11(iTRAQ4plex)	0										0	0.002215	86.45	8.5957e-05	2	1560.89	-1.14649	91.3428	0
	High	eLLLPNWQGSGSHGLTIAQR	4	24	16	444711083;471403438;478527352;505856264;301780028;332836687;488514595;410974244;545531227;472389063;545181447;554525340;560985551;402893139;511901993;544485172	N-Term(iTRAQ4plex)	0										0	1.066e-09	84.88	0.000149151	3	2321.24	-1.73935	83.6169	0
	High	lkGPQITGPSLEGDLGLk	8	11	7	471403438;444711083;465976382;332836687;560985551;402893139;544485172	N-Term(iTRAQ4plex); K2(iTRAQ4plex); K18(iTRAQ4plex)	0										0	3.462e-08	83.92	2.77283e-05	3	2255.33	-0.455195	80.9478	1
	High	iSMPDVDLHVk	4	16	10	444711083;478527352;332836687;488514595;410974244;334332591;554525340;560985551;512835799;544485172	N-Term(iTRAQ4plex); K11(iTRAQ4plex)	0										0	0.0008754	76.51	0.000916658	3	1541.86	0.0345291	73.4623	0
	High	iSMPDFDLNLk	4	22	15	410974244;444711083;478527352;301780028;332836687;488514595;426251878;557320190;334332591;472389063;431910381;548527697;402893139;512835799;544485172	N-Term(iTRAQ4plex); K11(iTRAQ4plex)	0										0	0.002481	76.34	0.00111447	2	1580.86	-1.1776	95.622	0
	High	iSmQDVDLSLGSPk	1	17	12	444711083;478527352;505856264;301780028;332836687;410974244;472389063;560985551;402893139;507950111;511901993;544485172	N-Term(iTRAQ4plex); M3(Oxidation); K14(iTRAQ4plex)	0										0	7.992e-05	76.09	0.0013779	2	1793.95	-0.575704	68.6286	0
	High	vSGPDLDLNLkGPSLk	2	14	9	471403438;478527352;301780028;332836687;488514595;410974244;402893139;544485172;444711083	N-Term(iTRAQ4plex); K11(iTRAQ4plex); K16(iTRAQ4plex)	0										0	0.0002204	72.97	0.00053943	3	2085.23	-0.663051	75.1397	1
	High	iSMPDLDLNLkGPk	38	33	21	444711083;478527352;301780028;332836687;488514595;426251878;557320190;410974244;334332591;545531227;472389063;431910381;548527697;554525340;560985551;402893139;507950111;511901993;512835799;544485172;471403438	N-Term(iTRAQ4plex); K11(iTRAQ4plex); K14(iTRAQ4plex)	0										0	0.001668	72.57	0.0011945	2	1973.14	-0.972752	82.7861	1
	High	aEGPEVDVNLPk	1	27	16	444711083;471403438;478527352;301780028;332836687;488514595;410974244;472389063;554525340;560985551;402893139;507709972;507950111;511901993;512835799;544485172	N-Term(iTRAQ4plex); K12(iTRAQ4plex)	0										0	0.001147	71.58	0.00294844	2	1555.86	-1.30426	61.4859	0
	High	iSMPDVGLHLk	6	16	10	301780028;488514595;410974244;545531227;472389063;560985551;402893139;507709972;511901993;544485172	N-Term(iTRAQ4plex); K11(iTRAQ4plex)	0										0	0.0002927	70.37	0.00265552	2	1497.87	-0.836667	77.8605	0
	High	lKGPQITGPSLEGDLGLk	1	11	7	444711083;465976382;332836687;560985551;402893139;544485172;471403438	N-Term(iTRAQ4plex); K18(iTRAQ4plex)	0										0	4.134e-05	70.08	0.00134733	3	2111.23	-1.66578	78.3846	1
	High	tPQISMSDIDLNLkGPk	4	22	16	465976382;478527352;505856264;301780028;332836687;488514595;426251878;410974244;545531227;472389063;431910381;548527697;554525340;560985551;402893139;544485172	N-Term(iTRAQ4plex); K14(iTRAQ4plex); K17(iTRAQ4plex)	0										0	7.756e-05	68.64	0.00346273	3	2289.28	-1.45066	81.2507	1
	High	rVTAYTVDVTGR	8	18	13	444711083;471403438;478527352;301780028;332836687;488514595;410974244;545531227;472389063;554525340;402893139;507950111;544485172	N-Term(iTRAQ4plex)	0										0	5.317e-05	68.4	0.00685596	2	1481.82	-0.605557	47.6481	1
	High	gEGPEVDVNLPk	1	31	20	444711083;465976382;471403438;478527352;505856264;301780028;332836687;488514595;426251878;410974244;334332591;545531227;472389063;431910381;548527697;554525340;560985551;402893139;511901993;544485172	N-Term(iTRAQ4plex); K12(iTRAQ4plex)	0										0	0.001567	67.89	0.00721385	2	1541.84	-1.22073	60.1945	0
	High	fGTFGGLGSk	1	36	24	444711083;465976382;471403438;478527352;505856264;301780028;332836687;488514595;426251878;410974244;334332591;545531227;472389063;431910381;548527697;554525340;560985551;402893139;507709972;507950111;511901993;512835799;544485172;557320190	N-Term(iTRAQ4plex); K10(iTRAQ4plex)	0										0	0.001147	66.63	0.011437	2	1258.7	-0.792183	66.4081	0
	High	vDIEAPDVSLEGPEGk	1	23	13	444711083;478527352;301780028;332836687;426251878;410974244;545531227;548527697;554525340;560985551;402893139;511901993;544485172	N-Term(Acetyl); K16(iTRAQ4plex)	0										0	0.0004444	65.75	0.0129365	2	1840.93	-0.471878	91.0978	0
	High	gGVTGSPEASISGSkGDLk	4	20	12	471403438;478527352;505856264;332836687;410974244;472389063;554525340;560985551;402893139;507950111;511901993;544485172	N-Term(iTRAQ4plex); K15(iTRAQ4plex); K19(iTRAQ4plex)	0										0	1.898e-06	65.72	0.0109026	3	2179.19	-1.94723	49.9189	1
	High	vTAYTVDVTGREGAk	2	12	10	444711083;471403438;478527352;332836687;488514595;410974244;545531227;554525340;402893139;544485172	N-Term(iTRAQ4plex); K15(iTRAQ4plex)	0										0	2.013e-05	65.18	0.0140144	3	1855.01	-1.98265	52.7427	1
	High	iSMPEVDLNLkGPk	8	21	15	507950111;444711083;478527352;505856264;301780028;332836687;488514595;426251878;410974244;472389063;431910381;548527697;554525340;402893139;544485172	N-Term(iTRAQ4plex); K11(iTRAQ4plex); K14(iTRAQ4plex)	0										0	0.001721	65.17	0.00657287	3	1973.14	-2.00036	76.793	1
	High	iSMPDVDLHLk	9	34	22	488514595;410974244;444711083;465976382;471403438;478527352;505856264;301780028;332836687;426251878;334332591;545531227;472389063;548527697;554525340;560985551;402893139;507709972;507950111;511901993;512835799;544485172	N-Term(iTRAQ4plex); K11(iTRAQ4plex)	0										0	0.0003465	63.49	0.0172263	3	1555.88	0.371209	79.3897	0
	High	gkGGVTGSPEASISGSk	2	18	11	471403438;478527352;505856264;332836687;410974244;472389063;554525340;560985551;402893139;507950111;544485172	N-Term(iTRAQ4plex); K2(iTRAQ4plex); K17(iTRAQ4plex)	0										0	3.013e-06	61.43	0.027329	3	1951.08	0.482637	24.3884	1
	High	sSEVVLSGDDEEyQR	2	8	6	444711083;332836687;410974244;545531227;402893139;544485172	N-Term(iTRAQ4plex); Y13(iTRAQ4plex)	0										0	6.483e-06	57.82	0.0614399	3	2000.97	0.104391	45.7069	0
	High	mYFPDVEFDIk	4	35	23	444711083;465976382;471403438;478527352;505856264;301780028;332836687;488514595;426251878;410974244;334332591;545531227;472389063;431910381;548527697;554525340;560985551;402893139;507709972;507950111;511901993;512835799;544485172	N-Term(iTRAQ4plex); K11(iTRAQ4plex)	0										0	0.001885	57.31	0.088557	2	1691.86	-1.69304	100.499	0
	High	iSmPDFDLNLkGPk	4	20	13	410974244;444711083;478527352;301780028;332836687;488514595;557320190;334332591;472389063;431910381;402893139;512835799;544485172	N-Term(iTRAQ4plex); M3(Oxidation); K11(iTRAQ4plex); K14(iTRAQ4plex)	0										0	0.001165	57.18	0.0725914	3	2023.13	0.635196	72.8895	1
	High	vDIDAPDVDVHGPDWHLk	4	26	17	444711083;465976382;471403438;478527352;301780028;332836687;488514595;426251878;410974244;431910381;548527697;554525340;560985551;402893139;507950111;511901993;544485172	N-Term(iTRAQ4plex); K18(iTRAQ4plex)	0										0	0.0001039	55.72	0.14551	4	2316.19	-0.288254	62.6327	0
	High	myFPDVEFDIk	2	35	23	444711083;465976382;471403438;478527352;505856264;301780028;332836687;488514595;426251878;410974244;334332591;545531227;472389063;431910381;548527697;554525340;560985551;402893139;507709972;507950111;511901993;512835799;544485172	N-Term(iTRAQ4plex); Y2(iTRAQ4plex); K11(iTRAQ4plex)	0										0	0.001417	54.97	0.174196	3	1835.96	1.25162	89.2309	0
	High	iSMPDFDLHLk	10	28	17	444711083;465976382;478527352;301780028;332836687;488514595;410974244;334332591;545531227;472389063;431910381;548527697;554525340;560985551;402893139;511901993;544485172	N-Term(iTRAQ4plex); K11(iTRAQ4plex)	0										0	0.000455	54.36	0.180416	3	1603.88	1.15925	88.1553	0
	High	aDLDVSGPkVDVEVPDVNIEGPDAk	5	2	1	544485172	N-Term(iTRAQ4plex); K9(iTRAQ4plex); K25(iTRAQ4plex)	0.0364										0	1.717e-05	53.16	0.198586	3	3010.59	-0.72043	87.3595	1
	High	aDLDVSGPKVDVEVPDVNIEGPDAk	2	2	1	544485172	N-Term(iTRAQ4plex); K25(iTRAQ4plex)	0										0	5.949e-05	51.46	0.351693	3	2866.49	-0.220068	87.7313	1
	High	eGAkDIDISSPEFk	3	19	13	465976382;471403438;478527352;505856264;332836687;488514595;426251878;410974244;548527697;554525340;560985551;402893139;544485172	N-Term(iTRAQ4plex); K4(iTRAQ4plex); K14(iTRAQ4plex)	0										0	0.000671	49.68	0.518333	2	1968.06	-1.89191	43.3807	1
	High	iSMPDVGLHLkGPk	16	13	8	301780028;410974244;545531227;472389063;560985551;402893139;511901993;544485172	N-Term(iTRAQ4plex); K11(iTRAQ4plex); K14(iTRAQ4plex)	0										0	0.002327	48.71	0.141128	3	1924.14	0.0859681	65.6562	1
	High	aDLDVSGPkVDIDVPDVNIEGPDAk	10	18	13	402893139;544485172;471403438;478527352;301780028;332836687;488514595;426251878;410974244;545531227;472389063;431910381;548527697	N-Term(iTRAQ4plex); K9(iTRAQ4plex); K25(iTRAQ4plex)	0										0	7.131e-05	47.55	0.704865	3	3010.6	0.739259	86.2518	1
	High	lkGEIDASVPELEGDLR	3	3	2	402893139;544485172	N-Term(iTRAQ4plex); K2(iTRAQ4plex)	0										0	1.543e-05	47.03	0.796735	3	2129.17	-1.67798	84.0991	1
	High	iSMPEIDLNLkGSk	3	21	14	444711083;465976382;471403438;478527352;332836687;488514595;426251878;548527697;554525340;560985551;402893139;507950111;512835799;544485172	N-Term(iTRAQ4plex); K11(iTRAQ4plex); K14(iTRAQ4plex)	0										0	0.0007355	45.95	0.476774	3	1977.14	-1.11976	63.0069	1
	High	iSMPDVDFNLkGPk	4	23	13	301780028;332836687;557320190;410974244;334332591;472389063;554525340;560985551;402893139;511901993;512835799;544485172;507950111	N-Term(iTRAQ4plex); K11(iTRAQ4plex); K14(iTRAQ4plex)	0										0	0.001452	45.38	0.98584	3	1993.11	-2.50644	80.9626	1
	High	aDLDVSGPkVDIDVPDVNIEGPDAK	4	18	13	402893139;544485172;471403438;478527352;301780028;332836687;488514595;426251878;410974244;545531227;472389063;431910381;548527697	N-Term(iTRAQ4plex); K9(iTRAQ4plex)	0										0	0.0003303	43.69	2.13287	3	2866.49	-1.62538	86.8977	1
	High	iSmPDLDLHLk	4	22	14	332836687;402893139;544485172;488514595;471403438;478527352;301780028;410974244;545531227;472389063;560985551;507709972;511901993;512835799	N-Term(iTRAQ4plex); M3(Oxidation); K11(iTRAQ4plex)	0										0	0.0009248	43.65	1.85355	3	1585.88	-0.871115	69.6563	0
	High	iSMPDVDLHLkGPk	23	32	21	488514595;410974244;444711083;465976382;471403438;478527352;505856264;301780028;332836687;426251878;334332591;545531227;472389063;548527697;554525340;402893139;507709972;507950111;511901993;512835799;544485172	N-Term(iTRAQ4plex); K11(iTRAQ4plex); K14(iTRAQ4plex)	0										0	0.00249	43.61	0.831185	3	1982.15	-0.587341	63.9218	1
	High	iSMPDVDLNLkGPk	6	29	20	444711083;465976382;478527352;505856264;301780028;332836687;488514595;426251878;557320190;410974244;334332591;545531227;472389063;548527697;560985551;402893139;507950111;511901993;512835799;544485172	N-Term(iTRAQ4plex); K11(iTRAQ4plex); K14(iTRAQ4plex)	0										0	0.001561	42.13	1.26893	3	1959.13	-1.44113	77.8829	1
	High	iSMPDFDLHLkGPk	33	27	17	488514595;444711083;465976382;478527352;301780028;332836687;410974244;334332591;545531227;472389063;431910381;548527697;554525340;560985551;402893139;511901993;544485172	N-Term(iTRAQ4plex); K11(iTRAQ4plex); K14(iTRAQ4plex)	0										0	0.0008671	42.02	1.80886	3	2030.15	-0.0322941	81.4425	1
	High	iSMPDFDLNLkGPk	10	20	13	444711083;478527352;301780028;332836687;488514595;557320190;410974244;334332591;472389063;431910381;402893139;512835799;544485172	N-Term(iTRAQ4plex); K11(iTRAQ4plex); K14(iTRAQ4plex)	0										0	0.0009516	41.73	2.03482	3	2007.13	-1.49789	85.8885	1
	High	iSMPDVGLNLkAPk	7	17	10	465976382;478527352;301780028;332836687;410974244;545531227;472389063;560985551;511901993;544485172	N-Term(iTRAQ4plex); K11(iTRAQ4plex); K14(iTRAQ4plex)	0										0	0.001352	41.34	0.715729	3	1915.14	-1.5579	77.824	1
	High	aDIDVSGPkVDIEGPDVNIEGPEGk	19	13	8	444711083;471403438;301780028;332836687;488514595;410974244;545531227;544485172	N-Term(iTRAQ4plex); K9(iTRAQ4plex); K25(iTRAQ4plex)	0										0	0.0008027	37.86	7.39957	3	2982.57	1.3155	109.556	1
	High	gPkVDIDAPDVEVQGPDWHLk	2	3	2	402893139;544485172	N-Term(iTRAQ4plex); K3(iTRAQ4plex); K21(iTRAQ4plex)	0										0	0.0002532	34.25	15.162	4	2747.47	-1.2991	75.9199	1
	High	aDIDVSGPkVDVEVPDVSLEGPEGk	5	4	3	332836687;402893139;544485172	N-Term(iTRAQ4plex); K9(iTRAQ4plex); K25(iTRAQ4plex)	0										0	0.0004399	32.99	20.5666	3	2983.58	-0.510402	107.168	1
	High	aDIDVSGPkVDIDVPDVNIEGPEGk	1	8	5	332836687;410974244;472389063;402893139;544485172	N-Term(iTRAQ4plex); K9(iTRAQ4plex); K25(iTRAQ4plex)	0										0	0.0005317	31.5	27.3448	3	3010.6	1.89484	89.1511	1
	High	fSMPGFkGEGPEVDVk	4	5	3	478527352;402893139;544485172	N-Term(iTRAQ4plex); K7(iTRAQ4plex); K16(iTRAQ4plex)	0										0	0.0005412	31.01	41.7592	3	2156.14	-2.19557	75.0047	1
	High	iSmPGFkGEGPEVDVNLPk	1	14	11	465976382;301780028;332836687;426251878;410974244;545531227;472389063;548527697;560985551;402893139;544485172	N-Term(iTRAQ4plex); M3(Oxidation); K7(iTRAQ4plex); K19(iTRAQ4plex)	0										0	0.0001615	30.99	32.1986	3	2462.33	-1.14046	71.6122	1
	High	fNFSGSkVQTPEVDVk	1	24	17	465976382;471403438;478527352;301780028;332836687;488514595;426251878;545531227;472389063;431910381;548527697;554525340;560985551;402893139;507950111;511901993;544485172	N-Term(iTRAQ4plex); K7(iTRAQ4plex); K16(iTRAQ4plex)	0										0	0.0004907	30.66	35.0557	3	2214.21	-1.15883	68.4387	1
	High	mkGEVDVSLPNVEGDLk	1	7	5	471403438;332836687;554525340;402893139;544485172	N-Term(iTRAQ4plex); K2(iTRAQ4plex); K17(iTRAQ4plex)	0										0	0.000346	28.71	52.016	3	2262.23	-1.2934	76.8418	1
	High	fSMPGFkAEGPEVDVNLPk	3	22	13	444711083;471403438;332836687;410974244;472389063;554525340;560985551;402893139;507709972;507950111;511901993;512835799;544485172	N-Term(iTRAQ4plex); K7(iTRAQ4plex); K19(iTRAQ4plex)	0										0	0.002515	28.64	59.9397	3	2494.34	-0.864316	90.7468	1
	High	fkMPFLSISSPk	8	32	21	444711083;465976382;478527352;301780028;332836687;488514595;426251878;557320190;410974244;545531227;472389063;431910381;548527697;554525340;560985551;402893139;507709972;507950111;511901993;512835799;544485172	N-Term(iTRAQ4plex); K2(iTRAQ4plex); K12(iTRAQ4plex)	0										0	0.001323	27.59	29.6291	3	1814.06	1.27247	85.8708	1
	High	vEGDLkGPEVDIk	6	32	21	471403438;426251878;444711083;478527352;301780028;332836687;488514595;557320190;410974244;545531227;472389063;431910381;548527697;554525340;560985551;402893139;507709972;507950111;511901993;544485172;512835799	N-Term(iTRAQ4plex); K6(iTRAQ4plex); K13(iTRAQ4plex)	0										0	0.0008901	26.81	62.9716	3	1831.05	-1.80831	41.5215	1
	High	fSMPGFkGEAPDVDVNLPk	10	2	1	544485172	N-Term(iTRAQ4plex); K7(iTRAQ4plex); K19(iTRAQ4plex)	0	1.3448	6	5.98218	1.08589	6	2.62045	1.26283	6	7.17998	0	0.0007467	23.87	193.274	3	2480.32	-1.96647	85.5899	1
	High	fkMPSMNIQTHk	5	16	11	444711083;471403438;505856264;301780028;332836687;488514595;410974244;545531227;560985551;511901993;544485172	N-Term(iTRAQ4plex); K2(iTRAQ4plex); K12(iTRAQ4plex)	0										0	0.001021	20.03	458.223	3	1894.04	-0.280472	45.6067	1
	High	fSMPGFkGEGPEVDVNLPk	9	31	20	444711083;465976382;471403438;478527352;505856264;301780028;332836687;488514595;426251878;410974244;334332591;545531227;472389063;431910381;548527697;554525340;560985551;402893139;511901993;544485172	N-Term(iTRAQ4plex); K7(iTRAQ4plex); K19(iTRAQ4plex)	0										0	0.0006823	19.6	502.729	3	2480.32	-0.342357	93.0918	1
	High	iSMPDLDLNLk	6	36	23	444711083;465976382;478527352;301780028;332836687;488514595;426251878;557320190;410974244;334332591;545531227;472389063;431910381;548527697;554525340;560985551;402893139;507709972;507950111;511901993;512835799;544485172;471403438	N-Term(iTRAQ4plex); K11(iTRAQ4plex)	0										0.001	0.004554	74.75	0.00140441	2	1546.87	-1.37746	90.9625	0
	High	iSMPDVGLNLk	2	23	14	465976382;471403438;478527352;301780028;332836687;488514595;426251878;410974244;545531227;472389063;548527697;560985551;511901993;544485172	N-Term(iTRAQ4plex); K11(iTRAQ4plex)	0										0.001	0.005312	74.68	0.00114473	2	1474.85	-1.27116	84.4481	0
	High	iSmPDIDLNLTGPk	1	15	10	301780028;332836687;488514595;545531227;472389063;548527697;554525340;560985551;402893139;544485172	N-Term(iTRAQ4plex); M3(Oxidation); K14(iTRAQ4plex)	0										0.001	0.004462	73.63	0.00214723	2	1817.99	-0.843852	78.4394	0
	High	dIDISSPEFk	2	20	14	465976382;471403438;478527352;505856264;332836687;488514595;426251878;410974244;548527697;554525340;560985551;402893139;507950111;544485172	N-Term(iTRAQ4plex); K10(iTRAQ4plex)	0										0.001	0.00307	66.47	0.0111891	2	1438.77	-1.14194	66.3724	0
	High	iSmPDFDLHLk	4	28	17	488514595;444711083;465976382;478527352;301780028;332836687;410974244;334332591;545531227;472389063;431910381;548527697;554525340;560985551;402893139;511901993;544485172	N-Term(iTRAQ4plex); M3(Oxidation); K11(iTRAQ4plex)	0										0.001	0.002964	65.53	0.0144079	3	1619.87	-0.611331	73.0204	0
	High	iSmPDVDLHLk	2	34	22	488514595;410974244;444711083;465976382;471403438;478527352;505856264;301780028;332836687;426251878;334332591;545531227;472389063;548527697;554525340;560985551;402893139;507709972;507950111;511901993;512835799;544485172	N-Term(iTRAQ4plex); M3(Oxidation); K11(iTRAQ4plex)	0										0.001	0.00615	53.77	0.19723	3	1571.87	-1.09596	64.4987	0
	High	mYFPDVEFDIk	1	35	23	444711083;465976382;471403438;478527352;505856264;301780028;332836687;488514595;426251878;410974244;334332591;545531227;472389063;431910381;548527697;554525340;560985551;402893139;507709972;507950111;511901993;512835799;544485172	N-Term(iTRAQ4plex); M1(Oxidation); K11(iTRAQ4plex)	0										0.001	0.003894	52.79	0.226101	2	1707.85	-1.70175	91.262	0
	High	vTAYTVDVTGR	2	19	14	444711083;471403438;478527352;301780028;332836687;488514595;410974244;334332591;545531227;472389063;554525340;402893139;507950111;544485172	N-Term(iTRAQ4plex)	0										0.001	0.007271	52.43	0.2849	2	1325.72	-0.45817	58.0738	0
	High	iSmPDVDLHLkGPk	4	32	21	488514595;444711083;465976382;471403438;478527352;505856264;301780028;332836687;426251878;410974244;334332591;545531227;472389063;548527697;554525340;402893139;507709972;507950111;511901993;512835799;544485172	N-Term(iTRAQ4plex); M3(Oxidation); K11(iTRAQ4plex); K14(iTRAQ4plex)	0										0.001	0.005657	49.88	0.236203	3	1998.14	-0.267629	43.4916	1
	High	iSMPDVDLHVkGTk	3	7	4	444711083;478527352;332836687;544485172	N-Term(iTRAQ4plex); K11(iTRAQ4plex); K14(iTRAQ4plex)	0										0.001	0.004447	38.62	4.50262	3	1972.12	-1.18442	51.796	1
	High	iSmPDFDLHLkGPk	6	27	17	488514595;444711083;465976382;478527352;301780028;332836687;410974244;334332591;545531227;472389063;431910381;548527697;554525340;560985551;402893139;511901993;544485172	N-Term(iTRAQ4plex); M3(Oxidation); K11(iTRAQ4plex); K14(iTRAQ4plex)	0										0.001	0.002893	33.91	14.2885	3	2046.14	-2.67754	53.2407	1
	High	fSmPGFkGEAPDVDVNLPk	4	2	1	544485172	N-Term(iTRAQ4plex); M3(Oxidation); K7(iTRAQ4plex); K19(iTRAQ4plex)	0	1.28379	4	14.426	1.00874	4	7.13692	1.08495	4	15.1227	0.001	0.006863	32.63	27.9294	3	2496.31	-3.9756	84.4203	1
	High	aNVDISAPkVDLSAPDLSLEGPEGk	1	3	2	402893139;544485172	N-Term(iTRAQ4plex); K9(iTRAQ4plex); K25(iTRAQ4plex)	0										0.001	0.008747	31.02	25.7061	3	2954.59	-3.75964	87.2162	1
	High	vkGDVDISLPk	3	27	18	505856264;332836687;488514595;426251878;472389063;548527697;402893139;511901993;512835799;544485172;471403438;478527352;301780028;410974244;431910381;554525340;560985551;507950111	N-Term(iTRAQ4plex); K2(iTRAQ4plex); K11(iTRAQ4plex)	0										0.001	0.004544	25.5	28.1094	3	1602.98	-0.736675	41.5602	1
	High	iSMPGFkGEGPEVDVNLPk	2	14	11	465976382;301780028;332836687;426251878;410974244;545531227;472389063;548527697;560985551;402893139;544485172	N-Term(iTRAQ4plex); K7(iTRAQ4plex); K19(iTRAQ4plex)	0										0.001	0.003345	24.83	115.841	3	2446.34	-0.656728	84.2785	1
	High	vkGEYDVTVPk	1	26	19	444711083;465976382;471403438;478527352;505856264;301780028;332836687;488514595;426251878;410974244;334332591;545531227;472389063;548527697;554525340;560985551;402893139;511901993;544485172	N-Term(iTRAQ4plex); K2(iTRAQ4plex); K11(iTRAQ4plex)	0										0.001	0.004119	24.15	87.7567	3	1666.97	-0.102119	34.0972	1
	High	fSMPGFkAEGPDVDVNLPk	2	6	3	554525340;402893139;544485172	N-Term(iTRAQ4plex); K7(iTRAQ4plex); K19(iTRAQ4plex)	0										0.001	0.00595	20.03	455.338	3	2480.32	-0.342357	93.0918	1
	High	iSmPDFDLNLk	1	22	15	410974244;444711083;478527352;301780028;332836687;488514595;426251878;557320190;334332591;472389063;431910381;548527697;402893139;512835799;544485172	N-Term(iTRAQ4plex); M3(Oxidation); K11(iTRAQ4plex)	0										0.002	0.01195	85.9	0.000127979	2	1596.86	0.336811	79.5765	0
	High	iSMPDVDFNLk	1	24	14	301780028;332836687;557320190;410974244;334332591;545531227;472389063;554525340;560985551;402893139;511901993;512835799;544485172;507950111	N-Term(iTRAQ4plex); K11(iTRAQ4plex)	0										0.002	0.01864	67.69	0.00878187	2	1566.84	-1.87335	89.131	0
	High	vSGPDLDLNLk	1	17	11	471403438;478527352;301780028;332836687;488514595;410974244;554525340;402893139;507950111;544485172;444711083	N-Term(iTRAQ4plex); K11(iTRAQ4plex)	0										0.002	0.01513	59.25	0.0404566	2	1458.84	-0.866602	72.804	0
	High	fkMPEMNIk	6	38	24	444711083;465976382;471403438;478527352;505856264;301780028;332836687;488514595;426251878;557320190;410974244;334332591;545531227;472389063;431910381;548527697;554525340;560985551;402893139;507709972;507950111;511901993;512835799;544485172	N-Term(iTRAQ4plex); K2(iTRAQ4plex); K9(iTRAQ4plex)	0										0.002	0.01316	44.92	1.30238	3	1569.88	-3.10009	49.947	1
	High	fkmPFLSISSPk	2	32	21	444711083;465976382;478527352;301780028;332836687;488514595;426251878;557320190;410974244;545531227;472389063;431910381;548527697;554525340;560985551;402893139;507709972;507950111;511901993;512835799;544485172	N-Term(iTRAQ4plex); K2(iTRAQ4plex); M3(Oxidation); K12(iTRAQ4plex)	0										0.002	0.01351	31.98	15.7248	3	1830.05	-2.19678	69.469	1
	High	fkMPSmNIQTHk	2	16	11	444711083;471403438;505856264;301780028;332836687;488514595;410974244;545531227;560985551;511901993;544485172	N-Term(iTRAQ4plex); K2(iTRAQ4plex); M6(Oxidation); K12(iTRAQ4plex)	0										0.002	0.01845	28.9	67.0068	3	1910.03	-3.11214	34.3535	1
	High	gEGPEVDVkLPk	1	8	4	478527352;332836687;402893139;544485172	N-Term(iTRAQ4plex); K9(iTRAQ4plex); K12(iTRAQ4plex)	0										0.002	0.0206	26.68	47.9102	3	1699.99	-0.677895	38.532	1
	High	fSmPGFkAEGPDVDVNLPk	1	6	3	554525340;402893139;544485172	N-Term(iTRAQ4plex); M3(Oxidation); K7(iTRAQ4plex); K19(iTRAQ4plex)	0.0357										0.002	0.01613	26.52	113.511	3	2496.31	-1.48168	85.2206	1
	High	vkGEYDVSIPk	1	2	1	544485172	N-Term(iTRAQ4plex); K2(iTRAQ4plex); K11(iTRAQ4plex)	0										0.002	0.02264	24.15	87.7567	3	1666.97	-0.102119	34.0972	1
	High	vkGDVDVSLPk	2	35	23	444711083;465976382;471403438;478527352;505856264;301780028;332836687;488514595;426251878;410974244;334332591;545531227;472389063;431910381;548527697;554525340;560985551;402893139;507709972;507950111;511901993;512835799;544485172	N-Term(iTRAQ4plex); K2(iTRAQ4plex); K11(iTRAQ4plex)	0										0.002	0.01151	23.64	53.8069	3	1588.96	-1.53409	37.3795	1
	High	vkGDVDVSVPk	1	30	21	444711083;465976382;471403438;478527352;505856264;301780028;332836687;488514595;426251878;557320190;410974244;334332591;545531227;472389063;548527697;554525340;560985551;402893139;507950111;511901993;544485172	N-Term(iTRAQ4plex); K2(iTRAQ4plex); K11(iTRAQ4plex)	0										0.002	0.01308	20.62	137.65	3	1574.95	0.444574	32.385	1
	High	iSMPDLDLNLKGPk	2	33	21	471403438;301780028;332836687;488514595;426251878;557320190;472389063;431910381;548527697;554525340;560985551;402893139;507950111;511901993;544485172;444711083;478527352;410974244;334332591;545531227;512835799	N-Term(iTRAQ4plex); K14(iTRAQ4plex)	0										0.003	0.03931	48.63	0.415731	3	1829.04	-0.315922	81.8108	1
	High	mPSMNIQTHk	1	16	11	444711083;471403438;505856264;301780028;332836687;488514595;410974244;545531227;560985551;511901993;544485172	N-Term(iTRAQ4plex); K10(iTRAQ4plex)	0										0.003	0.02997	40.27	4.61752	3	1474.78	0.495737	49.5831	0
	High	iSmPDLDLNLkGPk	6	33	21	410974244;444711083;478527352;301780028;332836687;488514595;426251878;557320190;334332591;545531227;472389063;431910381;548527697;554525340;560985551;402893139;507950111;511901993;512835799;544485172;471403438	N-Term(iTRAQ4plex); M3(Oxidation); K11(iTRAQ4plex); K14(iTRAQ4plex)	0										0.003	0.02837	39.31	2.80218	3	1989.14	-1.94399	68.5325	1
	High	iSmPDVDFNLkGPk	1	23	13	301780028;332836687;557320190;410974244;334332591;472389063;554525340;560985551;402893139;511901993;512835799;544485172;507950111	N-Term(iTRAQ4plex); M3(Oxidation); K11(iTRAQ4plex); K14(iTRAQ4plex)	0										0.003	0.04119	31.46	27.9879	3	2009.11	-0.532718	49.9631	1
	High	fkMPEMHFk	1	34	21	488514595;444711083;465976382;471403438;478527352;301780028;332836687;426251878;557320190;410974244;545531227;472389063;548527697;554525340;560985551;402893139;507709972;507950111;511901993;512835799;544485172	N-Term(iTRAQ4plex); K2(iTRAQ4plex); K9(iTRAQ4plex)	0										0.003	0.04153	28.24	71.0929	3	1626.89	0.294733	58.8512	1
	High	mPFLSISSPk	1	33	22	444711083;465976382;471403438;478527352;301780028;332836687;488514595;426251878;557320190;410974244;545531227;472389063;431910381;548527697;554525340;560985551;402893139;507709972;507950111;511901993;512835799;544485172	N-Term(iTRAQ4plex); K10(iTRAQ4plex)	0										0.005	0.0625	67.05	0.00799834	2	1394.79	-1.78441	80.0657	0
	High	iSmPEVDLNLkGPk	1	21	15	507950111;444711083;478527352;505856264;301780028;332836687;488514595;426251878;410974244;472389063;431910381;548527697;554525340;402893139;544485172	N-Term(iTRAQ4plex); M3(Oxidation); K11(iTRAQ4plex); K14(iTRAQ4plex)	0										0.005	0.0675	34.79	8.31183	3	1989.14	-2.58836	64.877	1
	High	fkMPEINIk	1	24	16	444711083;505856264;301780028;332836687;488514595;426251878;410974244;545531227;431910381;548527697;554525340;402893139;507709972;507950111;511901993;544485172	N-Term(iTRAQ4plex); K2(iTRAQ4plex); K9(iTRAQ4plex)	0										0.006	0.07174	23.45	86.3413	3	1551.93	-0.652386	54.6326	1
	High	iSmPDVGLNLkAPk	1	17	10	465976382;478527352;301780028;332836687;410974244;545531227;472389063;560985551;511901993;544485172	N-Term(iTRAQ4plex); M3(Oxidation); K11(iTRAQ4plex); K14(iTRAQ4plex)	0										0.007	0.07774	15.34	562.926	4	1931.13	-5.08195	64.1212	1
149737691	PREDICTED: creatine kinase B-type-like isoform 1 [Equus caballus]	3686.74	45.14	1	14	14	171	nucleotide binding; catalytic activity	mitochondrion	metabolic process		100055201	[GO:0000166]; GO:0036094; GO:1901265; GO:0005488; GO:0097159; GO:1901363; GO:0003674 [GO:0003824]; GO:0003674 [GO:0005524]; GO:0032550; GO:0032559; GO:0035639; GO:0001883; GO:0032549; GO:0030554; GO:0032555; GO:0043168; GO:1901265; GO:0001882; GO:0017076; GO:0032553; GO:0043167; GO:0097159; GO:1901363; GO:0036094; GO:0097367; GO:0000166; GO:0005488; GO:0003674 [GO:0005739]; GO:0043231; GO:0044444…	0.964843	164	17.383	1.00901	164	12.5334	0.992872	164	16.009	381	42.6904	5.78271
	A3	Sequence	# PSMs	# Proteins	# Protein Groups	Protein Group Accessions	Modifications	ΔCn	115/114	115/114 Count	115/114 Variability [%]	116/114	116/114 Count	116/114 Variability [%]	117/114	117/114 Count	117/114 Variability [%]	q-Value	PEP	IonScore	Exp Value	Charge	MH+ [Da]	ΔM [ppm]	RT [min]	# Missed Cleavages
	High	lAVEALSSLDGDLTGR	24	1	1	149737691	N-Term(iTRAQ4plex)	0	0.917079	24	13.9536	0.98947	24	14.4531	0.930008	24	8.17168	0	1.02e-07	116.22	1.1801e-07	2	1760.95	0.250651	101.497	0
	High	gTGGVDTAAVGGVFDVSNADR	5	1	1	149737691	N-Term(iTRAQ4plex)	0	1.16359	5	38.0068	1.0074	5	4.96788	1.13208	5	30.8917	0	1.971e-06	90	4.22546e-05	2	2109.03	0.00108255	77.6199	0
	High	lGFSEVELVQMVVDGVk	7	1	1	149737691	N-Term(iTRAQ4plex); K17(iTRAQ4plex)	0										0	2.293e-05	77.78	0.000574286	3	2137.18	0.82799	128.632	0
	High	sMTEAEQQQLIDDHFLFDkPVSPLLLASGmAR	26	1	1	149737691	N-Term(iTRAQ4plex); K19(iTRAQ4plex); M30(Oxidation)	0	1.17699	26	11.2561	1.07688	26	13.6714	1.15725	26	11.6041	0	3.619e-05	77.39	0.000762764	4	3891.98	-1.32281	122.098	1
	High	sMTEAEQQQLIDDHFLFDkPVSPLLLASGMAR	58	1	1	149737691	N-Term(iTRAQ4plex); K19(iTRAQ4plex)	0	0.947198	58	15.0111	1.02812	58	14.6084	0.994437	58	12.8173	0	3.442e-10	76.29	0.000929719	4	3875.99	0.0682909	130.214	1
	High	vLTPELYAELRAk	2	1	1	149737691	N-Term(iTRAQ4plex); K13(iTRAQ4plex)	0	1.13764	2	1.29264	1.08125	2	6.19834	1.21964	2	2.29096	0	0.0002673	76.01	0.000340159	3	1791.06	0.696348	77.5561	1
	High	lEQGQAIDDLVPAQk	2	1	1	149737691	N-Term(iTRAQ4plex); K15(iTRAQ4plex)	0	1.62583	2	2.08022	0.952883	2	4.26811	1.48524	2	3.97567	0	7.032e-06	75.85	0.00106741	2	1913.06	-1.0273	72.285	0
	High	vLTPELYAELR	10	1	1	149737691	N-Term(iTRAQ4plex)	0	0.97148	10	12.7817	1.0747	10	13.4488	1.02732	10	12.5195	0	0.001148	66.62	0.008388	3	1447.83	0.434081	83.8428	0
	High	lAVEALSSLDGDLTGRYYALk	1	1	1	149737691	N-Term(iTRAQ4plex); K21(iTRAQ4plex)	0	0.858547	1		1.02714	1		0.854014	1		0	0.0007799	64.88	0.00928249	3	2543.4	2.55275	106.404	1
	High	rGTGGVDTAAVGGVFDVSNADR	1	1	1	149737691	N-Term(iTRAQ4plex)	0	1.18555	1		0.946555	1		1.04239	1		0	9.388e-05	44.37	1.82915	3	2265.13	-0.698777	68.1762	1
	High	tFLVWINEEDHLR	5	1	1	149737691	N-Term(iTRAQ4plex)	0	1.31423	5	15.1959	1.02639	5	7.92558	1.22259	5	12.6065	0	0.0005247	42.36	3.17777	2	1815.95	-0.788425	96.5896	0
	High	lRFPAEDEFPDLSGHNNHMAk	19	1	1	149737691	N-Term(iTRAQ4plex); K21(iTRAQ4plex)	0	0.899552	19	4.96925	1.00752	19	5.69906	0.895663	19	7.99887	0	0.0001068	37.28	9.24919	4	2713.34	0.593338	108.815	1
	High	pFSNSHNTLk	4	1	1	149737691	N-Term(iTRAQ4plex); K10(iTRAQ4plex)	0	1.03755	4	16.7054	1.16782	4	11.671	0.890412	4	9.89876	0.001	0.006408	54.48	0.178321	2	1432.78	0.444712	23.6309	0
	High	vLTPELyAELR	3	1	1	149737691	N-Term(iTRAQ4plex); Y7(iTRAQ4plex)	0	0.823884	3	11.569	0.727357	3	3.33994	0.622395	3	3.28578	0.001	0.008184	34.05	10.6635	3	1591.93	-0.858949	73.7639	0
	High	lRFPAEDEFPDLSGHNNHmAk	1	1	1	149737691	N-Term(iTRAQ4plex); M19(Oxidation); K21(iTRAQ4plex)	0	0.954045	1		0.962898	1		0.845677	1		0.001	0.003337	19.84	465.276	5	2729.33	-0.660383	87.9321	1
	High	fPAEDEFPDLSGHNNHMAk	1	1	1	149737691	N-Term(iTRAQ4plex); K19(iTRAQ4plex)	0	0.861038	1		0.887564	1		0.836314	1		0.001	0.005822	16.65	676.203	4	2444.15	-0.58609	51.653	0
	High	lLIEMEQRLEQGQAIDDLVPAQk	2	1	1	149737691	N-Term(iTRAQ4plex); K23(iTRAQ4plex)	0	1.11011	2	1.65747	0.964087	2	6.98125	1.09059	2	0.650587	0.002	0.0149	14.19	1089.92	3	2925.6	-0.15901	119.773	1
545531227	PREDICTED: LOW QUALITY PROTEIN: neuroblast differentiation-associated protein AHNAK [Canis lupus familiaris]	3628.3	30.91	1	4	76	424					476059		1.06103	11	11.0945	1.00185	11	22.1102	1.12788	11	17.3118	5428	579.497	6.06201
	A3	Sequence	# PSMs	# Proteins	# Protein Groups	Protein Group Accessions	Modifications	ΔCn	115/114	115/114 Count	115/114 Variability [%]	116/114	116/114 Count	116/114 Variability [%]	117/114	117/114 Count	117/114 Variability [%]	q-Value	PEP	IonScore	Exp Value	Charge	MH+ [Da]	ΔM [ppm]	RT [min]	# Missed Cleavages
	High	lSSSSSNDSGTk	2	25	15	478527352;505856264;301780028;488514595;426251878;557320190;410974244;334332591;545531227;431910381;548527697;554525340;560985551;511901993;512835799	N-Term(iTRAQ4plex); K12(iTRAQ4plex)	0										0	1.618e-06	117.36	7.30782e-08	2	1457.73	-1.08311	22.9982	0
	High	vDISAPDLSLEGPEGk	3	18	13	507709972;402893139;544485172;426251878;444711083;465976382;478527352;301780028;545531227;472389063;548527697;560985551;512835799	N-Term(iTRAQ4plex); K16(iTRAQ4plex)	0										0	5.233e-07	108.44	7.51581e-07	2	1915.02	-1.86662	80.173	0
	High	vDIEGPDVNIEGPEGk	3	23	17	444711083;465976382;471403438;478527352;301780028;332836687;488514595;410974244;545531227;472389063;431910381;554525340;512835799;544485172;426251878;548527697;507950111	N-Term(iTRAQ4plex); K16(iTRAQ4plex)	0										0	5.396e-07	105.09	1.71733e-06	2	1956.02	-0.421623	72.4463	0
	High	mTLPDVDLDLk	2	7	5	301780028;410974244;545531227;472389063;511901993	N-Term(iTRAQ4plex); K11(iTRAQ4plex)	0										0	0.0004963	96.44	1.02756e-05	2	1547.86	-1.06837	90.1432	0
	High	tPQISmSDIDLNLkGPk	2	22	16	465976382;478527352;505856264;301780028;332836687;488514595;426251878;410974244;545531227;472389063;431910381;548527697;554525340;560985551;402893139;544485172	N-Term(iTRAQ4plex); M6(Oxidation); K14(iTRAQ4plex); K17(iTRAQ4plex)	0										0	0.0001096	96.34	7.20188e-06	3	2305.28	-1.48527	69.009	1
	High	tPQISMSDIDLNLk	4	23	17	465976382;478527352;505856264;301780028;332836687;488514595;426251878;410974244;545531227;472389063;431910381;548527697;554525340;560985551;402893139;507950111;544485172	N-Term(iTRAQ4plex); K14(iTRAQ4plex)	0										0	7.06e-05	94.96	1.48444e-05	2	1863.01	-0.676646	87.9957	0
	High	iSMPDIDLNLTGPk	4	15	10	301780028;332836687;488514595;545531227;472389063;548527697;554525340;560985551;402893139;544485172	N-Term(iTRAQ4plex); K14(iTRAQ4plex)	0										0	0.0005429	92.3	2.57827e-05	2	1802	-0.489352	93.346	0
	High	sSEVVLSGDDEEYQR	7	8	6	444711083;332836687;410974244;545531227;402893139;544485172	N-Term(iTRAQ4plex)	0										0	6.283e-07	92.1	1.35623e-05	2	1856.86	-1.12275	54.262	0
	High	vDIEAPDVSLEGPEGk	2	23	13	444711083;478527352;301780028;332836687;426251878;410974244;545531227;548527697;554525340;560985551;402893139;511901993;544485172	N-Term(iTRAQ4plex); K16(iTRAQ4plex)	0										0	7.321e-07	90.29	5.02137e-05	2	1943.02	-2.17802	76.934	0
	High	iSMPDVDLNLk	1	31	21	444711083;465976382;471403438;478527352;505856264;301780028;332836687;488514595;426251878;557320190;410974244;334332591;545531227;472389063;548527697;560985551;402893139;507950111;511901993;512835799;544485172	N-Term(iTRAQ4plex); K11(iTRAQ4plex)	0										0	0.001521	88.16	6.52865e-05	2	1532.86	-0.418116	85.6209	0
	High	vDIDVPDVNIEGPDAk	2	26	19	444711083;471403438;478527352;505856264;301780028;332836687;488514595;426251878;410974244;334332591;545531227;472389063;431910381;548527697;560985551;402893139;507709972;507950111;544485172	N-Term(iTRAQ4plex); K16(iTRAQ4plex)	0										0	8.836e-06	87.48	9.33957e-05	2	1984.05	-0.871549	82.5135	0
	High	vDLPSVNLSMPk	3	14	11	471403438;478527352;488514595;426251878;410974244;545531227;472389063;548527697;554525340;507950111;511901993	N-Term(iTRAQ4plex); K12(iTRAQ4plex)	0										0	0.0004165	87.33	8.05306e-05	2	1587.9	-0.380744	83.961	0
	High	iSMPDIDLHLk	9	22	14	488514595;471403438;478527352;301780028;410974244;545531227;472389063;560985551;402893139;507709972;511901993;512835799;544485172;332836687	N-Term(iTRAQ4plex); K11(iTRAQ4plex)	0										0	0.001077	86.93	7.12307e-05	2	1569.89	0.205021	83.9947	0
	High	iSMPEIDLNLk	6	32	21	444711083;465976382;471403438;478527352;301780028;332836687;488514595;426251878;557320190;410974244;545531227;472389063;548527697;554525340;560985551;402893139;507950111;511901993;512835799;544485172;505856264	N-Term(iTRAQ4plex); K11(iTRAQ4plex)	0										0	0.002215	86.45	8.5957e-05	2	1560.89	-1.14649	91.3428	0
	High	eLLLPNWQGSGSHGLTIAQR	4	24	16	444711083;471403438;478527352;505856264;301780028;332836687;488514595;410974244;545531227;472389063;545181447;554525340;560985551;402893139;511901993;544485172	N-Term(iTRAQ4plex)	0										0	1.066e-09	84.88	0.000149151	3	2321.24	-1.73935	83.6169	0
	High	vSVGAPDLSLEAPEGSIk	1	1	1	545531227	N-Term(iTRAQ4plex); K18(iTRAQ4plex)	0	1.37474	1		1.01856	1		1.41849	1		0	0.0002141	78.76	0.000510252	2	2057.13	-1.15608	79.981	0
	High	dDGVFVQEVMQNSPAAR	4	19	13	444711083;465976382;478527352;505856264;301780028;488514595;426251878;410974244;545531227;472389063;548527697;554525340;560985551	N-Term(iTRAQ4plex)	0										0	3.582e-07	77.27	0.000707609	3	2006.97	0.00991115	84.4892	0
	High	vDLPSVNLSmPk	1	14	11	471403438;478527352;488514595;426251878;410974244;545531227;472389063;548527697;554525340;507950111;511901993	N-Term(iTRAQ4plex); M10(Oxidation); K12(iTRAQ4plex)	0										0	0.001464	76.02	0.00110414	2	1603.89	-1.77306	72.5373	0
	High	iSMPDIDLNLkGPk	19	33	21	444711083;478527352;301780028;332836687;488514595;426251878;557320190;410974244;334332591;545531227;472389063;431910381;548527697;554525340;560985551;402893139;507950111;511901993;512835799;544485172;471403438	N-Term(iTRAQ4plex); K11(iTRAQ4plex); K14(iTRAQ4plex)	0										0	0.001668	72.57	0.0011945	2	1973.14	-0.972752	82.7861	1
	High	vDIDVPDVDVHGPDWHLk	10	26	16	444711083;465976382;471403438;478527352;301780028;488514595;426251878;410974244;545531227;472389063;431910381;548527697;554525340;560985551;507950111;511901993	N-Term(iTRAQ4plex); K18(iTRAQ4plex)	0										0	0.000348	71.47	0.00395166	3	2344.22	0.454658	73.9555	0
	High	iSMPDVGLHLk	6	16	10	301780028;488514595;410974244;545531227;472389063;560985551;402893139;507709972;511901993;544485172	N-Term(iTRAQ4plex); K11(iTRAQ4plex)	0										0	0.0002927	70.37	0.00265552	2	1497.87	-0.836667	77.8605	0
	High	tPQISMSDIDLNLkGPk	4	22	16	465976382;478527352;505856264;301780028;332836687;488514595;426251878;410974244;545531227;472389063;431910381;548527697;554525340;560985551;402893139;544485172	N-Term(iTRAQ4plex); K14(iTRAQ4plex); K17(iTRAQ4plex)	0										0	7.756e-05	68.64	0.00346273	3	2289.28	-1.45066	81.2507	1
	High	vDINAPDVGVHGPDWHLk	6	8	6	465976382;478527352;410974244;545531227;472389063;560985551	N-Term(iTRAQ4plex); K18(iTRAQ4plex)	0										0	0.000202	68.55	0.00744518	3	2257.2	-0.77742	56.9574	0
	High	rVTAYTVDVTGR	8	18	13	444711083;471403438;478527352;301780028;332836687;488514595;410974244;545531227;472389063;554525340;402893139;507950111;544485172	N-Term(iTRAQ4plex)	0										0	5.317e-05	68.4	0.00685596	2	1481.82	-0.605557	47.6481	1
	High	gEGPEVDVNLPk	1	31	20	444711083;465976382;471403438;478527352;505856264;301780028;332836687;488514595;426251878;410974244;334332591;545531227;472389063;431910381;548527697;554525340;560985551;402893139;511901993;544485172	N-Term(iTRAQ4plex); K12(iTRAQ4plex)	0										0	0.001567	67.89	0.00721385	2	1541.84	-1.22073	60.1945	0
	High	fGTFGGLGSk	1	36	24	444711083;465976382;471403438;478527352;505856264;301780028;332836687;488514595;426251878;410974244;334332591;545531227;472389063;431910381;548527697;554525340;560985551;402893139;507709972;507950111;511901993;512835799;544485172;557320190	N-Term(iTRAQ4plex); K10(iTRAQ4plex)	0										0	0.001147	66.63	0.011437	2	1258.7	-0.792183	66.4081	0
	High	vDIEAPDVSLEGPEGk	1	23	13	444711083;478527352;301780028;332836687;426251878;410974244;545531227;548527697;554525340;560985551;402893139;511901993;544485172	N-Term(Acetyl); K16(iTRAQ4plex)	0										0	0.0004444	65.75	0.0129365	2	1840.93	-0.471878	91.0978	0
	High	vTAYTVDVTGREGAk	2	12	10	444711083;471403438;478527352;332836687;488514595;410974244;545531227;554525340;402893139;544485172	N-Term(iTRAQ4plex); K15(iTRAQ4plex)	0										0	2.013e-05	65.18	0.0140144	3	1855.01	-1.98265	52.7427	1
	High	aDVDISAPkVDISAPDLSLEGPEGk	1	7	4	478527352;301780028;545531227;472389063	N-Term(iTRAQ4plex); K9(iTRAQ4plex); K25(iTRAQ4plex)	0										0	6.985e-07	64.27	0.0130375	3	2955.59	-0.23089	86.7173	1
	High	iSMPDVDLHLk	9	34	22	488514595;410974244;444711083;465976382;471403438;478527352;505856264;301780028;332836687;426251878;334332591;545531227;472389063;548527697;554525340;560985551;402893139;507709972;507950111;511901993;512835799;544485172	N-Term(iTRAQ4plex); K11(iTRAQ4plex)	0										0	0.0003465	63.49	0.0172263	3	1555.88	0.371209	79.3897	0
	High	sSEVVLSGDDEEyQR	2	8	6	444711083;332836687;410974244;545531227;402893139;544485172	N-Term(iTRAQ4plex); Y13(iTRAQ4plex)	0										0	6.483e-06	57.82	0.0614399	3	2000.97	0.104391	45.7069	0
	High	mYFPDVEFDIk	4	35	23	444711083;465976382;471403438;478527352;505856264;301780028;332836687;488514595;426251878;410974244;334332591;545531227;472389063;431910381;548527697;554525340;560985551;402893139;507709972;507950111;511901993;512835799;544485172	N-Term(iTRAQ4plex); K11(iTRAQ4plex)	0										0	0.001885	57.31	0.088557	2	1691.86	-1.69304	100.499	0
	High	lSGPNLkMPSLDISAPk	4	8	6	444711083;471403438;478527352;410974244;545531227;507950111	N-Term(iTRAQ4plex); K7(iTRAQ4plex); K17(iTRAQ4plex)	0										0	4.88e-07	56.45	0.031376	3	2200.27	-0.566875	81.5324	1
	High	myFPDVEFDIk	2	35	23	444711083;465976382;471403438;478527352;505856264;301780028;332836687;488514595;426251878;410974244;334332591;545531227;472389063;431910381;548527697;554525340;560985551;402893139;507709972;507950111;511901993;512835799;544485172	N-Term(iTRAQ4plex); Y2(iTRAQ4plex); K11(iTRAQ4plex)	0										0	0.001417	54.97	0.174196	3	1835.96	1.25162	89.2309	0
	High	iSMPDFDLHLk	10	28	17	444711083;465976382;478527352;301780028;332836687;488514595;410974244;334332591;545531227;472389063;431910381;548527697;554525340;560985551;402893139;511901993;544485172	N-Term(iTRAQ4plex); K11(iTRAQ4plex)	0										0	0.000455	54.36	0.180416	3	1603.88	1.15925	88.1553	0
	High	vDVDVPDVDVHGPDWHLk	4	12	8	301780028;426251878;410974244;545531227;472389063;554525340;560985551;512835799	N-Term(iTRAQ4plex); K18(iTRAQ4plex)	0										0	0.0004005	52.34	0.321142	4	2330.2	-1.97361	65.8323	0
	High	vDIkAPEVHLDAPDVDVHGPDWNLk	12	8	7	465976382;478527352;410974244;545531227;472389063;431910381;560985551	N-Term(iTRAQ4plex); K4(iTRAQ4plex); K25(iTRAQ4plex)	0										0	3.404e-06	51.71	0.230326	4	3211.71	0.463603	101.327	1
	High	iSMPDVGLHLkGPk	16	13	8	301780028;410974244;545531227;472389063;560985551;402893139;511901993;544485172	N-Term(iTRAQ4plex); K11(iTRAQ4plex); K14(iTRAQ4plex)	0										0	0.002327	48.71	0.141128	3	1924.14	0.0859681	65.6562	1
	High	aDIDVSGPkVDIDVPDVNIEGPDAk	5	18	13	402893139;544485172;471403438;478527352;301780028;332836687;488514595;426251878;410974244;545531227;472389063;431910381;548527697	N-Term(iTRAQ4plex); K9(iTRAQ4plex); K25(iTRAQ4plex)	0										0	7.131e-05	47.55	0.704865	3	3010.6	0.739259	86.2518	1
	High	mTLPDVDLDLkGPk	5	7	5	301780028;410974244;545531227;472389063;511901993	N-Term(iTRAQ4plex); K11(iTRAQ4plex); K14(iTRAQ4plex)	0										0	0.0006326	45.49	0.614882	3	1974.13	0.313778	81.2405	1
	High	aDIDVSGPkVDIDVPDVNIEGPDAK	2	18	13	402893139;544485172;471403438;478527352;301780028;332836687;488514595;426251878;410974244;545531227;472389063;431910381;548527697	N-Term(iTRAQ4plex); K9(iTRAQ4plex)	0										0	0.0003303	43.69	2.13287	3	2866.49	-1.62538	86.8977	1
	High	iSmPDIDLHLk	2	22	14	332836687;402893139;544485172;488514595;471403438;478527352;301780028;410974244;545531227;472389063;560985551;507709972;511901993;512835799	N-Term(iTRAQ4plex); M3(Oxidation); K11(iTRAQ4plex)	0										0	0.0009248	43.65	1.85355	3	1585.88	-0.871115	69.6563	0
	High	iSMPDVDLHLkGPk	23	32	21	488514595;410974244;444711083;465976382;471403438;478527352;505856264;301780028;332836687;426251878;334332591;545531227;472389063;548527697;554525340;402893139;507709972;507950111;511901993;512835799;544485172	N-Term(iTRAQ4plex); K11(iTRAQ4plex); K14(iTRAQ4plex)	0										0	0.00249	43.61	0.831185	3	1982.15	-0.587341	63.9218	1
	High	iSMPDVDLNLkGPk	6	29	20	444711083;465976382;478527352;505856264;301780028;332836687;488514595;426251878;557320190;410974244;334332591;545531227;472389063;548527697;560985551;402893139;507950111;511901993;512835799;544485172	N-Term(iTRAQ4plex); K11(iTRAQ4plex); K14(iTRAQ4plex)	0										0	0.001561	42.13	1.26893	3	1959.13	-1.44113	77.8829	1
	High	iSMPDFDLHLkGPk	33	27	17	488514595;444711083;465976382;478527352;301780028;332836687;410974244;334332591;545531227;472389063;431910381;548527697;554525340;560985551;402893139;511901993;544485172	N-Term(iTRAQ4plex); K11(iTRAQ4plex); K14(iTRAQ4plex)	0										0	0.0008671	42.02	1.80886	3	2030.15	-0.0322941	81.4425	1
	High	iSMPDVGLNLkAPk	7	17	10	465976382;478527352;301780028;332836687;410974244;545531227;472389063;560985551;511901993;544485172	N-Term(iTRAQ4plex); K11(iTRAQ4plex); K14(iTRAQ4plex)	0										0	0.001352	41.34	0.715729	3	1915.14	-1.5579	77.824	1
	High	aDIDVSGPkVDIEGPDVNIEGPEGk	19	13	8	444711083;471403438;301780028;332836687;488514595;410974244;545531227;544485172	N-Term(iTRAQ4plex); K9(iTRAQ4plex); K25(iTRAQ4plex)	0										0	0.0008027	37.86	7.39957	3	2982.57	1.3155	109.556	1
	High	gPEVDISGPkVNLEGk	1	4	3	301780028;545531227;472389063	N-Term(iTRAQ4plex); K10(iTRAQ4plex); K16(iTRAQ4plex)	0										0	0.000351	36.32	6.07736	3	2071.17	-2.00958	62.3309	1
	High	vSVGAPDLSLEAPEGSIkLPk	7	1	1	545531227	N-Term(iTRAQ4plex); K18(iTRAQ4plex); K21(iTRAQ4plex)	0	1.04651	7	7.48786	1.00185	7	15.7988	1.0712	7	9.56161	0	0.0002227	36.26	2.38773	3	2539.46	-2.50826	83.3241	1
	High	iSMPDIDLHLkSPk	17	14	7	301780028;545531227;472389063;560985551;507709972;511901993;332836687	N-Term(iTRAQ4plex); K11(iTRAQ4plex); K14(iTRAQ4plex)	0										0	0.001986	34.88	5.6502	3	2026.17	-1.28021	72.0663	1
	High	mYFPDVEFDIkSSk	1	5	4	426251878;545531227;548527697;554525340	N-Term(iTRAQ4plex); K11(iTRAQ4plex); K14(iTRAQ4plex)	0										0	0.001115	32.19	32.6839	3	2138.12	-1.16749	87.4392	1
	High	iSmPGFkGEGPEVDVNLPk	1	14	11	465976382;301780028;332836687;426251878;410974244;545531227;472389063;548527697;560985551;402893139;544485172	N-Term(iTRAQ4plex); M3(Oxidation); K7(iTRAQ4plex); K19(iTRAQ4plex)	0										0	0.0001615	30.99	32.1986	3	2462.33	-1.14046	71.6122	1
	High	fNFSGSkVQTPEVDVk	1	24	17	465976382;471403438;478527352;301780028;332836687;488514595;426251878;545531227;472389063;431910381;548527697;554525340;560985551;402893139;507950111;511901993;544485172	N-Term(iTRAQ4plex); K7(iTRAQ4plex); K16(iTRAQ4plex)	0										0	0.0004907	30.66	35.0557	3	2214.21	-1.15883	68.4387	1
	High	fGMPGFkGEGPEVDVNLPk	2	3	3	471403438;545531227;472389063	N-Term(iTRAQ4plex); K7(iTRAQ4plex); K19(iTRAQ4plex)	0										0	9.196e-06	28.73	61.6007	3	2450.31	-1.04363	84.4769	1
	High	fkMPFLSISSPk	8	32	21	444711083;465976382;478527352;301780028;332836687;488514595;426251878;557320190;410974244;545531227;472389063;431910381;548527697;554525340;560985551;402893139;507709972;507950111;511901993;512835799;544485172	N-Term(iTRAQ4plex); K2(iTRAQ4plex); K12(iTRAQ4plex)	0										0	0.001323	27.59	29.6291	3	1814.06	1.27247	85.8708	1
	High	vEGDLkGPEVDIk	6	32	21	471403438;426251878;444711083;478527352;301780028;332836687;488514595;557320190;410974244;545531227;472389063;431910381;548527697;554525340;560985551;402893139;507709972;507950111;511901993;544485172;512835799	N-Term(iTRAQ4plex); K6(iTRAQ4plex); K13(iTRAQ4plex)	0										0	0.0008901	26.81	62.9716	3	1831.05	-1.80831	41.5215	1
	High	iEGEMkVPDVDIk	2	21	14	444711083;465976382;471403438;301780028;488514595;426251878;410974244;545531227;472389063;548527697;554525340;560985551;507950111;511901993	N-Term(iTRAQ4plex); K6(iTRAQ4plex); K13(iTRAQ4plex)	0										0	0.001321	25.32	95.1699	3	1905.07	-0.641942	69.3376	1
	High	gPkVDIDVPDVDVHGPDWHLk	2	25	15	444711083;465976382;471403438;478527352;301780028;488514595;426251878;410974244;545531227;472389063;431910381;548527697;554525340;560985551;511901993	N-Term(iTRAQ4plex); K3(iTRAQ4plex); K21(iTRAQ4plex)	0										0	0.0006952	21.64	250.07	4	2770.49	1.66782	101.487	1
	High	fkMPSMNIQTHk	5	16	11	444711083;471403438;505856264;301780028;332836687;488514595;410974244;545531227;560985551;511901993;544485172	N-Term(iTRAQ4plex); K2(iTRAQ4plex); K12(iTRAQ4plex)	0										0	0.001021	20.03	458.223	3	1894.04	-0.280472	45.6067	1
	High	fSMPGFkGEGPEVDVNLPk	9	31	20	444711083;465976382;471403438;478527352;505856264;301780028;332836687;488514595;426251878;410974244;334332591;545531227;472389063;431910381;548527697;554525340;560985551;402893139;511901993;544485172	N-Term(iTRAQ4plex); K7(iTRAQ4plex); K19(iTRAQ4plex)	0										0	0.0006823	19.6	502.729	3	2480.32	-0.342357	93.0918	1
	High	iSMPDLDLNLk	6	36	23	444711083;465976382;478527352;301780028;332836687;488514595;426251878;557320190;410974244;334332591;545531227;472389063;431910381;548527697;554525340;560985551;402893139;507709972;507950111;511901993;512835799;544485172;471403438	N-Term(iTRAQ4plex); K11(iTRAQ4plex)	0										0.001	0.004554	74.75	0.00140441	2	1546.87	-1.37746	90.9625	0
	High	iSMPDVGLNLk	2	23	14	465976382;471403438;478527352;301780028;332836687;488514595;426251878;410974244;545531227;472389063;548527697;560985551;511901993;544485172	N-Term(iTRAQ4plex); K11(iTRAQ4plex)	0										0.001	0.005312	74.68	0.00114473	2	1474.85	-1.27116	84.4481	0
	High	iSmPDIDLNLTGPk	1	15	10	301780028;332836687;488514595;545531227;472389063;548527697;554525340;560985551;402893139;544485172	N-Term(iTRAQ4plex); M3(Oxidation); K14(iTRAQ4plex)	0										0.001	0.004462	73.63	0.00214723	2	1817.99	-0.843852	78.4394	0
	High	iSmPDFDLHLk	4	28	17	488514595;444711083;465976382;478527352;301780028;332836687;410974244;334332591;545531227;472389063;431910381;548527697;554525340;560985551;402893139;511901993;544485172	N-Term(iTRAQ4plex); M3(Oxidation); K11(iTRAQ4plex)	0										0.001	0.002964	65.53	0.0144079	3	1619.87	-0.611331	73.0204	0
	High	iSmPDVDLHLk	2	34	22	488514595;410974244;444711083;465976382;471403438;478527352;505856264;301780028;332836687;426251878;334332591;545531227;472389063;548527697;554525340;560985551;402893139;507709972;507950111;511901993;512835799;544485172	N-Term(iTRAQ4plex); M3(Oxidation); K11(iTRAQ4plex)	0										0.001	0.00615	53.77	0.19723	3	1571.87	-1.09596	64.4987	0
	High	vSMPDVELNLkGPk	5	22	16	444711083;465976382;471403438;332836687;488514595;426251878;410974244;545531227;472389063;431910381;548527697;560985551;507709972;507950111;511901993;512835799	N-Term(iTRAQ4plex); K11(iTRAQ4plex); K14(iTRAQ4plex)	0										0.001	0.004272	53.09	0.0972385	3	1959.13	0.895438	73.9126	1
	High	mYFPDVEFDIk	1	35	23	444711083;465976382;471403438;478527352;505856264;301780028;332836687;488514595;426251878;410974244;334332591;545531227;472389063;431910381;548527697;554525340;560985551;402893139;507709972;507950111;511901993;512835799;544485172	N-Term(iTRAQ4plex); M1(Oxidation); K11(iTRAQ4plex)	0										0.001	0.003894	52.79	0.226101	2	1707.85	-1.70175	91.262	0
	High	vTAYTVDVTGR	2	19	14	444711083;471403438;478527352;301780028;332836687;488514595;410974244;334332591;545531227;472389063;554525340;402893139;507950111;544485172	N-Term(iTRAQ4plex)	0										0.001	0.007271	52.43	0.2849	2	1325.72	-0.45817	58.0738	0
	High	iSmPDVDLHLkGPk	4	32	21	488514595;444711083;465976382;471403438;478527352;505856264;301780028;332836687;426251878;410974244;334332591;545531227;472389063;548527697;554525340;402893139;507709972;507950111;511901993;512835799;544485172	N-Term(iTRAQ4plex); M3(Oxidation); K11(iTRAQ4plex); K14(iTRAQ4plex)	0										0.001	0.005657	49.88	0.236203	3	1998.14	-0.267629	43.4916	1
	High	iSmPDFDLHLkGPk	6	27	17	488514595;444711083;465976382;478527352;301780028;332836687;410974244;334332591;545531227;472389063;431910381;548527697;554525340;560985551;402893139;511901993;544485172	N-Term(iTRAQ4plex); M3(Oxidation); K11(iTRAQ4plex); K14(iTRAQ4plex)	0										0.001	0.002893	33.91	14.2885	3	2046.14	-2.67754	53.2407	1
	High	vDVSAPDVNIEGPEGk	1	1	1	545531227	N-Term(Acetyl); K16(iTRAQ4plex)	0	1.14321	1		1.66329	1		2.81089	1		0.001	0.004804	31.85	31.32	2	1811.91	-0.445652	69.7417	0
	High	vEGEIkVPDVELk	1	14	10	465976382;301780028;488514595;426251878;410974244;545531227;472389063;548527697;560985551;511901993	N-Term(iTRAQ4plex); K6(iTRAQ4plex); K13(iTRAQ4plex)	0										0.001	0.003082	29.95	14.9577	3	1887.11	-1.90461	70.8164	1
	High	iSMPGFkGEGPEVDVNLPk	2	14	11	465976382;301780028;332836687;426251878;410974244;545531227;472389063;548527697;560985551;402893139;544485172	N-Term(iTRAQ4plex); K7(iTRAQ4plex); K19(iTRAQ4plex)	0										0.001	0.003345	24.83	115.841	3	2446.34	-0.656728	84.2785	1
	High	vkGEYDVTVPk	1	26	19	444711083;465976382;471403438;478527352;505856264;301780028;332836687;488514595;426251878;410974244;334332591;545531227;472389063;548527697;554525340;560985551;402893139;511901993;544485172	N-Term(iTRAQ4plex); K2(iTRAQ4plex); K11(iTRAQ4plex)	0										0.001	0.004119	24.15	87.7567	3	1666.97	-0.102119	34.0972	1
	High	iSMPDVDFNLk	1	24	14	301780028;332836687;557320190;410974244;334332591;545531227;472389063;554525340;560985551;402893139;511901993;512835799;544485172;507950111	N-Term(iTRAQ4plex); K11(iTRAQ4plex)	0										0.002	0.01864	67.69	0.00878187	2	1566.84	-1.87335	89.131	0
	High	iAGGLHFSGPk	1	8	5	505856264;488514595;410974244;560985551;545531227	N-Term(iTRAQ4plex); K11(iTRAQ4plex)	0										0.002	0.01445	64.36	0.0116425	2	1371.8	1.07975	39.8681	0
	High	vSMPDVELNLk	2	29	19	444711083;465976382;471403438;478527352;301780028;332836687;488514595;426251878;410974244;545531227;472389063;431910381;548527697;554525340;560985551;507709972;507950111;511901993;512835799	N-Term(iTRAQ4plex); K11(iTRAQ4plex)	0										0.002	0.009989	63.26	0.020816	2	1532.86	-1.13484	80.8334	0
	High	fkMPEMNIk	6	38	24	444711083;465976382;471403438;478527352;505856264;301780028;332836687;488514595;426251878;557320190;410974244;334332591;545531227;472389063;431910381;548527697;554525340;560985551;402893139;507709972;507950111;511901993;512835799;544485172	N-Term(iTRAQ4plex); K2(iTRAQ4plex); K9(iTRAQ4plex)	0										0.002	0.01316	44.92	1.30238	3	1569.88	-3.10009	49.947	1
	High	vQTPEVDVkVk	2	20	15	465976382;471403438;478527352;301780028;488514595;426251878;545531227;472389063;431910381;548527697;554525340;560985551;507950111;511901993;512835799	N-Term(iTRAQ4plex); K9(iTRAQ4plex); K11(iTRAQ4plex)	0										0.002	0.01547	43.62	0.408752	3	1674.02	0.679704	50.9958	1
	High	fkMPEVNIk	2	5	2	465976382;545531227	N-Term(iTRAQ4plex); K2(iTRAQ4plex); K9(iTRAQ4plex)	0										0.002	0.01537	38.02	3.34225	3	1537.91	0.310412	49.4096	1
	High	mTLPDVDLDLkGPk	1	7	5	301780028;410974244;545531227;472389063;511901993	N-Term(iTRAQ4plex); M1(Oxidation); K11(iTRAQ4plex); K14(iTRAQ4plex)	0										0.002	0.02347	36.79	6.76439	3	1990.12	-2.4087	70.942	1
	High	lDVkGPEVDISGPk	1	15	11	444711083;465976382;478527352;301780028;488514595;410974244;545531227;472389063;431910381;554525340;511901993	N-Term(iTRAQ4plex); K4(iTRAQ4plex); K14(iTRAQ4plex)	0										0.002	0.01335	35.79	5.59646	3	1886.09	-3.87209	45.4491	1
	High	fkmPFLSISSPk	2	32	21	444711083;465976382;478527352;301780028;332836687;488514595;426251878;557320190;410974244;545531227;472389063;431910381;548527697;554525340;560985551;402893139;507709972;507950111;511901993;512835799;544485172	N-Term(iTRAQ4plex); K2(iTRAQ4plex); M3(Oxidation); K12(iTRAQ4plex)	0										0.002	0.01351	31.98	15.7248	3	1830.05	-2.19678	69.469	1
	High	fkMPSmNIQTHk	2	16	11	444711083;471403438;505856264;301780028;332836687;488514595;410974244;545531227;560985551;511901993;544485172	N-Term(iTRAQ4plex); K2(iTRAQ4plex); M6(Oxidation); K12(iTRAQ4plex)	0										0.002	0.01845	28.9	67.0068	3	1910.03	-3.11214	34.3535	1
	High	vkGDVDVSLPk	2	35	23	444711083;465976382;471403438;478527352;505856264;301780028;332836687;488514595;426251878;410974244;334332591;545531227;472389063;431910381;548527697;554525340;560985551;402893139;507709972;507950111;511901993;512835799;544485172	N-Term(iTRAQ4plex); K2(iTRAQ4plex); K11(iTRAQ4plex)	0										0.002	0.01151	23.64	53.8069	3	1588.96	-1.53409	37.3795	1
	High	vkGDVDVSVPk	1	30	21	444711083;465976382;471403438;478527352;505856264;301780028;332836687;488514595;426251878;557320190;410974244;334332591;545531227;472389063;548527697;554525340;560985551;402893139;507950111;511901993;544485172	N-Term(iTRAQ4plex); K2(iTRAQ4plex); K11(iTRAQ4plex)	0										0.002	0.01308	20.62	137.65	3	1574.95	0.444574	32.385	1
	High	mPSLDISAPk	2	24	16	444711083;465976382;471403438;478527352;505856264;426251878;410974244;545531227;472389063;431910381;548527697;554525340;560985551;507950111;511901993;512835799	N-Term(iTRAQ4plex); K10(iTRAQ4plex)	0										0.003	0.04087	64.29	0.016041	2	1346.76	-1.21131	69.1027	0
	High	iSMPDIDLNLKGPk	1	33	21	471403438;301780028;332836687;488514595;426251878;557320190;472389063;431910381;548527697;554525340;560985551;402893139;507950111;511901993;544485172;444711083;478527352;410974244;334332591;545531227;512835799	N-Term(iTRAQ4plex); K14(iTRAQ4plex)	0										0.003	0.03931	48.63	0.415731	3	1829.04	-0.315922	81.8108	1
	High	vSmPDVELNLkGPk	1	22	16	444711083;465976382;471403438;332836687;488514595;426251878;410974244;545531227;472389063;431910381;548527697;560985551;507709972;507950111;511901993;512835799	N-Term(iTRAQ4plex); M3(Oxidation); K11(iTRAQ4plex); K14(iTRAQ4plex)	0										0.003	0.03564	41.85	1.71748	3	1975.12	-0.461835	60.2793	1
	High	mPSMNIQTHk	1	16	11	444711083;471403438;505856264;301780028;332836687;488514595;410974244;545531227;560985551;511901993;544485172	N-Term(iTRAQ4plex); K10(iTRAQ4plex)	0										0.003	0.02997	40.27	4.61752	3	1474.78	0.495737	49.5831	0
	High	iSmPDIDLNLkGPk	3	33	21	410974244;444711083;478527352;301780028;332836687;488514595;426251878;557320190;334332591;545531227;472389063;431910381;548527697;554525340;560985551;402893139;507950111;511901993;512835799;544485172;471403438	N-Term(iTRAQ4plex); M3(Oxidation); K11(iTRAQ4plex); K14(iTRAQ4plex)	0										0.003	0.02837	39.31	2.80218	3	1989.14	-1.94399	68.5325	1
	High	vDVDIPDVNVHGPDWHLk	2	1	1	545531227	N-Term(iTRAQ4plex); K18(iTRAQ4plex)	0	1.03755	2	11.0997	0.707933	2	30.2999	0.859316	2	46.7795	0.003	0.04118	37.04	10.8435	4	2343.21	-8.27205	74.7574	0
	High	fkMPEMHFk	1	34	21	488514595;444711083;465976382;471403438;478527352;301780028;332836687;426251878;557320190;410974244;545531227;472389063;548527697;554525340;560985551;402893139;507709972;507950111;511901993;512835799;544485172	N-Term(iTRAQ4plex); K2(iTRAQ4plex); K9(iTRAQ4plex)	0										0.003	0.04153	28.24	71.0929	3	1626.89	0.294733	58.8512	1
	High	vkGDFDVSAPk	3	4	3	301780028;410974244;545531227	N-Term(iTRAQ4plex); K2(iTRAQ4plex); K11(iTRAQ4plex)	0										0.003	0.03471	24.05	125.795	3	1594.91	-1.25173	34.1672	1
	High	mPFLSISSPk	1	33	22	444711083;465976382;471403438;478527352;301780028;332836687;488514595;426251878;557320190;410974244;545531227;472389063;431910381;548527697;554525340;560985551;402893139;507709972;507950111;511901993;512835799;544485172	N-Term(iTRAQ4plex); K10(iTRAQ4plex)	0										0.005	0.0625	67.05	0.00799834	2	1394.79	-1.78441	80.0657	0
	High	fkMPEINIk	1	24	16	444711083;505856264;301780028;332836687;488514595;426251878;410974244;545531227;431910381;548527697;554525340;402893139;507709972;507950111;511901993;544485172	N-Term(iTRAQ4plex); K2(iTRAQ4plex); K9(iTRAQ4plex)	0										0.006	0.07174	23.45	86.3413	3	1551.93	-0.652386	54.6326	1
	High	iSmPDVGLNLkAPk	1	17	10	465976382;478527352;301780028;332836687;410974244;545531227;472389063;560985551;511901993;544485172	N-Term(iTRAQ4plex); M3(Oxidation); K11(iTRAQ4plex); K14(iTRAQ4plex)	0										0.007	0.07774	15.34	562.926	4	1931.13	-5.08195	64.1212	1
478537935	PREDICTED: plectin isoform 1 [Ceratotherium simum simum]	3582.01	28.73	1	2	132	395					101392926		1.58807	2	3.83041	0.851211	2	13.2626	1.49953	2	8.62358	4689	533.229	5.97314
	A3	Sequence	# PSMs	# Proteins	# Protein Groups	Protein Group Accessions	Modifications	ΔCn	115/114	115/114 Count	115/114 Variability [%]	116/114	116/114 Count	116/114 Variability [%]	117/114	117/114 Count	117/114 Variability [%]	q-Value	PEP	IonScore	Exp Value	Charge	MH+ [Da]	ΔM [ppm]	RT [min]	# Missed Cleavages
[truncated: 22,319 more rows]
