# Supplementary material for: Proteomic Profiling of Cranial (Superior) Cervical Ganglia Reveals Beta-Amyloid and Ubiquitin Proteasome System Perturbations in an Equine Multiple System Neuropathy
Source: Mol Cell Proteomics. 2015 Sep 13;14(11):3072–86. doi: 10.1074/mcp.M115.054635 (PMC4638047; doi:10.1074/mcp.M115.054635)
Supplement: Supplemental Data [file supp_M115.054635_mcp.M115.054635-4.xlsx]

## Sheet: Supp Table 1
Supplementary Table 1: Proteins Increased by greater than 20% in EGS (Min 2 unique peptides)
Accession (GI)	Description	Score	Coverage	# AAs	MW [kDa]	calc. pI	# PSMs	# Peptides	# Unique Peptides	Ratio EGS vs Control
7531274	Serum amyloid A protein	476.616	51.82	110	12.2819	9.08545	20	7	3	30.3711
149719501	serum amyloid A-2 protein-like [Equus caballus]	433.861	34.62	130	14.331	8.1333	16	6	2	17.4809
149701531	osteopontin-like isoform 3 [Equus caballus]	670.247	33.92	286	31.9275	4.44971	14	8	8	9.68534
338719128	secretogranin-1 [Equus caballus]	3707.97	47.9	668	76.6876	5.19873	90	24	24	8.71141
338712622	neurosecretory protein VGF-like [Equus caballus]	1922.22	36.69	616	67.7208	4.79248	56	21	21	7.97932
149691941	secretogranin-3 [Equus caballus]	552.003	23.57	471	53.5541	5.03369	16	10	10	6.96561
149755226	cathepsin L1-like [Equus caballus]	124.493	11.68	334	37.3709	6.63916	4	3	3	4.77703
149716543	apolipoprotein A-IV [Equus caballus]	2365.6	59.32	381	43.2257	5.70654	75	31	30	4.37548
194208193	ubiquitin-like protein ISG15-like [Equus caballus]	285.196	17.19	256	27.9204	7.45947	10	4	4	4.14343
149705621	pro-neuropeptide Y-like [Equus caballus]	656.49	31.96	97	10.8476	7.18115	17	5	5	4.09073
126352355	BPI fold-containing family A member 2 precursor [Equus caballus]	162.549	14.06	249	26.8823	4.91943	3	3	3	3.95841
149698064	cathepsin B [Equus caballus]	822.208	10.29	340	37.6928	5.92236	32	2	2	3.91908
380254466	secretogranin-2 precursor [Equus caballus]	2273.51	30.78	614	70.2508	4.77979	73	19	19	3.74467
194212990	amyloid beta (A4) precursor-like protein 2 [Equus caballus]	207.744	5.15	758	86.7221	4.80518	10	4	4	3.66167
55962143	calsyntenin 1 [Homo sapiens]	171.061	4.48	782	87.9847	4.81787	4	3	3	3.14922
119625224	carboxypeptidase E, isoform CRA_b [Homo sapiens]	256.764	12.91	364	40.883	5.021	6	5	5	2.93672
281346936	hypothetical protein PANDA_001584 [Ailuropoda melanoleuca]	522.714	5.51	508	55.8408	5.03369	10	2	2	2.86708
178540	amyloid beta-protein precursor, partial [Homo sapiens]	625.784	17.48	412	47.0638	5.87158	17	6	6	2.81765
33667095	synaptic vesicle membrane protein VAT-1 homolog-like [Mus musculus]	274.851	12.71	417	45.7881	5.05908	6	3	3	2.70408
194224406	lipopolysaccharide-binding protein [Equus caballus]	210.199	5.61	481	53.2811	6.72705	5	2	2	2.68681
167744962	Chain A, Crystal Structure Analysis Of Human Synaptotagmin 1 C2a-C2b	215.349	11.62	284	32.467	8.60205	5	3	3	2.56585
253982047	heat shock 70kDa protein 5 isoform 1 [Cervus elaphus]	7147.92	43.78	603	66.5806	5.47803	203	33	2	2.39172
338727275	ubiquitin carboxyl-terminal hydrolase 35-like [Equus caballus]	119.015	3.61	914	101.872	6.02393	2	2	2	2.30762
338725257	guanylate-binding protein 6 [Equus caballus]	179.493	5.61	659	74.8497	6.50732	5	5	5	2.29427
194389252	unnamed protein product [Homo sapiens]	195.362	15.54	296	31.8075	5.41455	6	2	2	2.26148
88192773	Chain A, Crystal Structure Of The Thrombospondin-1 N-Terminal Domain	205.611	17.22	209	22.858	7.29834	4	3	3	2.17729
55824560	heat-shock 70-kDa protein 5 [Macaca fascicularis]	8103.42	48.84	602	66.8556	5.32568	240	40	9	2.16158
119630758	synaptosomal-associated protein, 25kDa, isoform CRA_f [Homo sapiens]	1130.86	61.58	190	21.5723	4.69092	28	11	11	2.15479
149699777	haptoglobin-like [Equus caballus]	2424.38	49.86	347	38.4414	5.88428	78	19	19	2.14979
338726589	perilipin-3-like [Equus caballus]	266.832	10.58	359	38.8947	5.2749	5	3	3	2.13171
149705490	collagen alpha-2(I) chain isoform 1 [Equus caballus]	1236.97	6.09	1364	128.608	9.02686	44	8	8	2.10954
194221313	protein bassoon [Equus caballus]	148.27	0.95	4007	428.009	7.75244	3	3	3	2.09155
126352385	dopamine beta-hydroxylase [Equus caballus]	715.334	11.64	610	68.1852	6.01123	16	8	8	2.04801
395842459	dematin [Otolemur garnettii]	192.506	6.67	405	45.4412	8.86572	5	3	2	2.03928
291393841	hypothetical protein [Oryctolagus cuniculus]	257.548	40.24	82	8.85961	9.86182	6	3	3	1.99905
345807130	proSAAS [Canis lupus familiaris]	824.883	22.69	260	27.2537	6.30322	21	7	3	1.9896
338722639	fibrinogen alpha chain isoform 2 [Equus caballus]	4031.47	29.73	629	67.6793	7.23975	108	14	4	1.95195
338710174	poliovirus receptor-like [Equus caballus]	162.576	7.38	393	42.1479	5.18604	3	2	2	1.93407
281344285	hypothetical protein PANDA_001450 [Ailuropoda melanoleuca]	112.076	3.76	638	72.7943	4.77979	3	2	2	1.91564
338712504	4F2 cell-surface antigen heavy chain [Equus caballus]	157.075	5.09	570	62.269	5.68115	2	2	2	1.88812
338720079	tryptophanyl-tRNA synthetase, cytoplasmic [Equus caballus]	3839.03	33.05	466	52.8826	5.93506	119	13	13	1.81593
149039608	rCG57368 [Rattus norvegicus]	107.744	21.43	140	15.5139	9.39307	2	2	2	1.79422
149724198	thioredoxin domain-containing protein 17-like [Equus caballus]	141.295	22.76	123	13.9078	5.51611	4	3	3	1.76714
149709309	palmdelphin-like [Equus caballus]	379.597	14.88	551	62.5906	5.45264	13	7	6	1.73983
281354187	hypothetical protein PANDA_007435 [Ailuropoda melanoleuca]	391.943	13.3	406	46.4355	6.02393	12	6	6	1.73294
148689123	carnitine deficiency-associated gene expressed in ventricle 3, isoform CRA_b [Mus musculus]	255.154	18.36	207	21.8375	5.38916	8	4	4	1.72068
194227564	a-kinase anchor protein 12 [Equus caballus]	2556.84	18.23	1695	183.725	4.38623	67	28	28	1.71532
345799292	adipose most abundant gene transcript 2 protein [Canis lupus familiaris]	359.026	30.67	75	7.73487	7.23975	7	4	4	1.68537
73958548	bolA-like protein 2-like [Canis lupus familiaris]	140.655	41.86	86	10.1222	6.52197	4	3	3	1.68122
392513708	ubiquitin-associated protein 1 [Sus scrofa]	220.03	7.77	502	54.8384	5.14795	3	2	2	1.67178
397498968	40S ribosomal protein S23-like [Pan paniscus]	103.615	17.74	124	13.4203	9.99365	3	2	2	1.66988
149041577	REX2, RNA exonuclease 2 homolog (S. cerevisiae), isoform CRA_b [Rattus norvegicus]	73.7348	16.55	145	16.9847	8.93896	2	2	2	1.65252
194221700	glycogenin-1-like [Equus caballus]	267.339	7.49	334	37.3499	6.27783	5	3	2	1.64386
149714967	calcium-binding and coiled-coil domain-containing protein 1 isoform 1 [Equus caballus]	100.455	3.91	691	76.8775	4.84326	2	2	2	1.64166
395829336	ADP-ribosylation factor GTPase-activating protein 1 isoform 1 [Otolemur garnettii]	191.035	7.54	411	45.1205	5.80811	4	3	3	1.63358
194215590	poliovirus receptor-related protein 2 isoform 1 [Equus caballus]	243.389	11.59	483	51.5275	5.32568	5	4	4	1.62104
297687487	regulator of G-protein signaling 10 [Pongo abelii]	159.664	17.19	128	15.2366	5.64307	4	2	2	1.61953
359319634	cut-like homeobox 1 [Canis lupus familiaris]	100.638	1.59	1514	164.874	6.04932	2	2	2	1.60789
338725265	interferon-induced guanylate-binding protein 1-like [Equus caballus]	168.303	5.57	682	76.8052	6.82959	5	3	3	1.59822
281340210	hypothetical protein PANDA_001529 [Ailuropoda melanoleuca]	107.439	16.02	206	22.3908	7.86963	3	3	3	1.59198
194238169	l-asparaginase-like, partial [Equus caballus]	619.5	32.79	244	25.594	7.66455	16	8	3	1.57554
344256219	Tumor protein D53 [Cricetulus griseus]	214.349	24.07	162	17.9929	6.53662	5	4	4	1.57455
149758374	45 kDa calcium-binding protein-like [Equus caballus]	163.595	6.2	355	41.4412	4.86865	4	2	2	1.56789
281351623	hypothetical protein PANDA_001181 [Ailuropoda melanoleuca]	372.5	18.38	272	30.9815	4.94482	9	4	4	1.56267
149721357	ribosome biogenesis regulatory protein homolog [Equus caballus]	88.1348	6.58	365	41.2091	10.7993	2	2	2	1.55906
194216453	pantetheinase [Equus caballus]	429.088	9.44	466	51.534	5.42725	8	3	3	1.54662
293341450	cytochrome c oxidase subunit 6C-2-like [Rattus norvegicus]	87.1263	13.85	65	7.30782	9.81787	3	2	2	1.5459
347582619	charged multivesicular body protein 2b isoform 2 [Homo sapiens]	348.952	33.72	172	19.0875	6.23975	11	6	6	1.52692
194209766	glycyl-tRNA synthetase-like [Equus caballus]	321.972	9.53	829	92.6559	7.34229	9	6	6	1.5207
296234006	cell adhesion molecule 4 [Callithrix jacchus]	279.965	17.72	378	41.5331	5.96045	8	5	5	1.52005
281343000	hypothetical protein PANDA_013372 [Ailuropoda melanoleuca]	162.099	28.46	123	14.0733	5.31299	5	3	2	1.51724
397514496	ubiquitin carboxyl-terminal hydrolase isozyme L3-like [Pan paniscus]	248.056	18.87	159	18.186	5.08447	6	3	3	1.50881
338727501	smoothelin [Equus caballus]	380.646	8	913	98.9632	8.63135	7	5	5	1.5077
395840319	transcription initiation factor TFIID subunit 7-like [Otolemur garnettii]	84.5048	6.45	341	39.5413	5.61768	2	2	2	1.50687
194219046	TBC1 domain family member 10B [Equus caballus]	223.2	5.64	763	83.956	9.37842	3	2	2	1.50448
149723972	a-kinase anchor protein 1, mitochondrial [Equus caballus]	108.485	3.1	871	92.565	4.86865	2	2	2	1.50266
356582469	single-stranded DNA-binding protein, mitochondrial [Canis lupus familiaris]	296.785	32.43	148	17.1779	9.72998	5	3	3	1.49242
149731281	hematopoietic lineage cell-specific protein [Equus caballus]	480.3	12.7	488	54.169	4.88135	18	6	6	1.47717
149744358	synapse-associated protein 1-like [Equus caballus]	438.472	18.87	355	40.334	4.55127	7	4	4	1.47409
149704551	fibroleukin [Equus caballus]	495.584	10.45	440	50.3979	7.76709	14	4	4	1.4667
148671925	ATPase, H+ transporting, lysosomal V0 subunit A1, isoform CRA_i [Mus musculus]	224.868	4.74	738	84.8933	7.03467	7	3	3	1.46465
90075696	unnamed protein product [Macaca fascicularis]	76.4048	14.02	164	19.0344	5.47803	2	2	2	1.46293
194206348	aldehyde dehydrogenase family 1 member A3 [Equus caballus]	318.195	12.5	512	56.1178	6.56592	8	5	4	1.46252
194227130	signal transducing adapter molecule 1 [Equus caballus]	208.819	6.9	536	58.7068	4.88135	7	3	3	1.46155
338722870	cation-independent mannose-6-phosphate receptor [Equus caballus]	124.273	0.78	2447	270.021	5.73193	3	2	2	1.45704
194220531	macrophage-capping protein [Equus caballus]	525.314	15.19	349	38.7367	6.62451	11	5	5	1.45601
395817371	protocadherin-1 [Otolemur garnettii]	531.802	7.28	1237	133.655	5.13525	11	7	7	1.45249
355756792	Metallothionein-1M [Macaca fascicularis]	173.987	65.57	61	6.15126	7.6792	6	3	3	1.45171
338718486	uncharacterized protein C6orf142 [Equus caballus]	320.845	16.44	505	55.3018	6.43018	5	4	4	1.4516
149716541	zinc finger protein ZPR1-like [Equus caballus]	380.763	15.69	459	51.0463	4.76709	11	5	5	1.45132
193785179	unnamed protein product [Homo sapiens]	75.1148	7.33	491	55.0166	9.05615	2	2	2	1.45008
126352584	clusterin precursor [Equus caballus]	982.493	18.26	449	52.1207	6.1001	28	11	11	1.44744
296191374	ran-specific GTPase-activating protein [Callithrix jacchus]	168.547	16.58	199	23.1115	5.36377	5	3	3	1.44607
338717905	protein FAM177A1-like [Equus caballus]	177.211	15.02	213	23.9056	4.50049	4	3	3	1.44225
119389034	Chain B, Tpr Domain Of Human Pex5p In Complex With Human Mscp2	182.421	41.8	122	13.1468	9.15869	8	6	6	1.43527
149754772	high mobility group nucleosome-binding domain-containing protein 4-like [Equus caballus]	180.179	21.11	90	9.54523	10.4771	5	2	2	1.43498
338712206	cdc42 effector protein 2-like [Equus caballus]	253.046	16.82	214	22.9077	5.52881	5	3	3	1.43468
194222415	signal transducer and activator of transcription 1-like [Equus caballus]	477.307	16.82	749	87.1173	6.07471	12	10	10	1.43406
338713422	versican core protein-like isoform 2 [Equus caballus]	131.31	4.73	656	74.6257	7.21045	3	2	2	1.43379
149452241	60S ribosomal protein L26-like, partial [Ornithorhynchus anatinus]	65.3748	16.07	56	6.78259	11.312	2	2	2	1.43241
10946578	thymosin beta-4 [Mus musculus]	261.194	75	44	5.04952	5.05908	10	4	2	1.42419
338724957	rho guanine nucleotide exchange factor 2 isoform 2 [Equus caballus]	87.9992	3.04	987	111.576	7.18115	2	2	2	1.42063
149726058	UPF0498 protein KIAA1191-like [Equus caballus]	159.333	6.89	305	33.0798	9.30518	3	2	2	1.41904
149720707	zinc finger CCHC domain-containing protein 8 [Equus caballus]	110.055	3.84	703	78.0802	4.89404	2	2	2	1.4182
5441569	Sui1iso1 protein [Canis lupus familiaris]	130.848	83.05	59	6.61436	6.52197	5	3	3	1.41553
194209906	coiled-coil-helix-coiled-coil-helix domain-containing protein 3, mitochondrial-like [Equus caballus]	768.081	39.02	205	23.802	8.104	24	11	5	1.41463
338725817	epidermal growth factor receptor kinase substrate 8 [Equus caballus]	263.038	7.57	806	90.122	7.48877	6	4	4	1.41394
338720924	rab11 family-interacting protein 1 [Equus caballus]	192.971	10.6	651	70.9464	9.33447	6	6	5	1.41377
351712438	Plastin-2 [Heterocephalus glaber]	236.229	7.58	620	69.2753	5.2749	5	4	3	1.4125
221044542	unnamed protein product [Homo sapiens]	129.893	10	420	47.2725	5.87158	4	4	3	1.4113
194374213	unnamed protein product [Homo sapiens]	259.154	7.64	484	52.7355	6.06201	6	4	2	1.41082
241913241	Chain B, Crystal Structure Of Clostridium Botulinum Neurotoxin Serotype F Catalytic Domain With An Inhibitor (Inh2)	279.094	51.52	33	3.87389	5.10986	6	2	2	1.4062
345790650	nucleolin isoform 1 [Canis lupus familiaris]	618.121	12.17	715	77.4357	4.66553	27	13	5	1.40095
402884755	ELKS/Rab6-interacting/CAST family member 1-like, partial [Papio anubis]	302.955	10.64	893	102.414	6.31592	9	8	8	1.39792
311258550	EF-hand domain-containing protein D2-like [Sus scrofa]	227.75	10.46	239	26.6255	5.21143	7	4	4	1.39734
338726001	nuclear receptor-interacting protein 2-like [Equus caballus]	96.6583	12.21	303	33.4232	7.6792	3	2	2	1.39698
194208990	ADP-ribose pyrophosphatase, mitochondrial [Equus caballus]	308.345	23.31	356	39.6128	7.29834	9	7	7	1.39544
149035681	rCG50351, isoform CRA_a [Rattus norvegicus]	97.9788	19.63	107	11.922	5.05908	3	2	2	1.39394
194210859	OTU domain-containing protein 7B [Equus caballus]	137.68	2.85	843	92.2628	6.96143	3	2	2	1.39122
149719630	serpin H1 [Equus caballus]	1942.01	29.43	418	46.3931	8.68994	46	10	10	1.387
221042816	unnamed protein product [Homo sapiens]	225.465	33.33	144	16.6075	5.43994	7	5	4	1.38313
194205735	nucleolar and coiled-body phosphoprotein 1 isoform 2 [Equus caballus]	362.037	10.88	708	74.303	9.5249	13	9	9	1.3819
194209351	alpha-2-macroglobulin receptor-associated protein-like [Equus caballus]	67.0665	5.02	319	37.3802	6.78564	2	2	2	1.37927
356494351	immunoglobulin lambda light chain constant region [Equus caballus]	690.315	50	106	11.0515	8.646	18	4	2	1.37759
149716548	apolipoprotein A-I-like [Equus caballus]	3569.51	59.4	266	30.3119	5.92236	107	25	25	1.37583
4583153	cytosolic inorganic pyrophosphatase [Homo sapiens]	1029.38	24.47	282	31.8208	5.70654	25	6	6	1.3758
338715819	protein lunapark-like isoform 2 [Equus caballus]	403.367	24.17	360	39.596	5.2749	12	6	6	1.37576
351694378	Calponin-1 [Heterocephalus glaber]	328.562	25.94	293	32.8424	8.96826	9	7	6	1.37483
355706329	N-ethylmaleimide-sensitive factor attachment protein, gamma [Mustela putorius furo]	382.148	18.06	310	34.4673	5.41455	11	6	6	1.37304
149755423	28 kDa heat- and acid-stable phosphoprotein-like [Equus caballus]	685.712	40.11	182	20.7196	8.17725	21	10	10	1.3717
22325356	PALM2-AKAP2 protein isoform 2 [Homo sapiens]	642.29	9.63	1090	120.557	5.04639	14	8	2	1.37128
1942993	Chain H, Structure Of Bovine Heart Cytochrome C Oxidase At The Fully Oxidized State	170.679	27.06	85	10.0188	8.48486	5	3	3	1.37095
301764833	synapsin-1-like [Ailuropoda melanoleuca]	468.324	17.11	678	71.9925	9.80322	17	8	7	1.37049
149743313	TGF-beta-activated kinase 1 and MAP3K7-binding protein 1-like [Equus caballus]	97.3048	4.14	943	101.793	6.93213	2	2	2	1.36387
153792524	uncharacterized protein LOC100071644 [Equus caballus]	70.3648	8.17	208	23.41	8.90967	2	2	2	1.3621
149733231	erythrocyte membrane protein band 4.1-like 1 isoform 1 [Equus caballus]	1424.76	19.89	880	98.3072	5.61768	35	14	14	1.36132
27807175	protein phosphatase 1 regulatory subunit 1B [Bos taurus]	220.09	21.78	202	22.6008	4.65283	6	4	4	1.36084
119603836	neuronal cell adhesion molecule, isoform CRA_d [Homo sapiens]	250.141	6.46	1084	119.692	5.85889	7	5	5	1.35929
194388568	unnamed protein product [Homo sapiens]	255.845	4.95	586	56.4386	7.32764	4	2	2	1.3575
338716144	kininogen-1 isoform 2 [Equus caballus]	577.623	17.3	393	43.9066	5.50342	15	6	6	1.35563
149699580	anamorsin-like [Equus caballus]	186.845	7.69	312	33.2767	5.18604	4	2	2	1.35202
149693696	peroxiredoxin-1-like [Equus caballus]	4167.5	48.74	199	22.1203	8.11865	151	16	13	1.3518
58177141	Chain A, Crystal Structure Of The Exportin Cse1p Complexed With Its Cargo (Kap60p) And Rangtp	447.986	26.7	176	20.1656	9.5249	15	5	5	1.34927
149030925	rCG37275, isoform CRA_b [Rattus norvegicus]	476.587	33.99	203	22.4565	4.91943	15	7	7	1.34715
22219037	Chain A, Crystal Structure Of Pig Muscle Phosphoglycerate Kinase Ternary Complex With Amp-Pcp And 3pg	1264.26	29.57	416	44.4381	8.54346	36	10	2	1.34705
215422417	26S proteasome non-ATPase regulatory subunit 4 [Equus caballus]	381.208	20.16	377	40.7982	4.79248	10	7	7	1.34667
221042022	unnamed protein product [Homo sapiens]	4112.06	43.16	665	72.3561	5.93506	92	25	24	1.34605
338713391	calpastatin [Equus caballus]	858.204	13.38	777	83.259	5.30029	24	11	11	1.34529
194386578	unnamed protein product [Homo sapiens]	81.1348	2.72	992	111.711	4.86865	2	2	2	1.34511
194235635	hypothetical protein LOC100147507, partial [Equus caballus]	232.981	15.57	289	29.9629	4.90674	6	3	3	1.34481
221665286	collagen alpha-1 type I chain [Equus asinus]	2024.12	7.31	1463	138.912	5.85889	43	9	5	1.34433
194209876	filamin-C-like [Equus caballus]	1524.21	8.46	2718	290.151	6.12549	37	19	16	1.34319
194207605	uncharacterized protein C1orf50-like [Equus caballus]	333.76	32.99	197	21.8431	6.41748	8	4	4	1.34252
149692271	beta-hexosaminidase subunit alpha [Equus caballus]	88.3729	3.97	529	60.5	5.21143	2	2	2	1.34151
344298497	plexin-A4 [Loxodonta africana]	127.567	1.46	1848	207.146	7.07861	3	2	2	1.33608
291410499	transducer of regulated CREB protein 3 [Oryctolagus cuniculus]	183.465	5.16	620	66.256	6.66846	2	2	2	1.33538
335309809	mitochondrial import inner membrane translocase subunit Tim10-like, partial [Sus scrofa]	109.719	22.73	66	7.51965	7.81104	2	2	2	1.33476
149709377	kynurenine--oxoglutarate transaminase 3 isoform 1 [Equus caballus]	75.5348	5.94	421	47.7253	6.37939	2	2	2	1.32881
395528674	proline-rich AKT1 substrate 1 [Sarcophilus harrisii]	178.145	21.85	119	12.9418	9.83252	4	2	2	1.32812
149716716	general transcription factor IIF subunit 1-like [Equus caballus]	202.116	8.51	517	58.214	7.53271	3	3	3	1.3279
281342657	hypothetical protein PANDA_008394 [Ailuropoda melanoleuca]	123.218	6.28	223	25.478	6.25244	3	2	2	1.32615
355713598	protein kinase C, delta binding protein [Mustela putorius furo]	555.469	27.2	261	27.2742	6.16357	18	7	5	1.32604
148699152	mCG20078, isoform CRA_b [Mus musculus]	560.587	55.17	58	6.8597	10.4185	13	4	4	1.3251
149724398	polymerase I and transcript release factor-like isoform 1 [Equus caballus]	1314.79	28.46	390	43.3537	5.51611	49	13	13	1.32405
126290411	prefoldin subunit 1-like [Monodelphis domestica]	337.694	28.69	122	14.2936	6.96143	11	6	6	1.32304
109081357	60S ribosomal protein L36-like [Macaca mulatta]	144.385	21.9	105	12.3039	11.5024	4	3	3	1.32274
194221045	transmembrane protein 43-like [Equus caballus]	114.975	9.5	400	45.0562	7.6792	2	2	2	1.32257
344249040	Heat shock 70 kDa protein 13 [Cricetulus griseus]	268.329	11.57	389	42.5264	6.11279	6	3	3	1.3205
297262690	citrate synthase, mitochondrial-like [Macaca mulatta]	938.528	13.75	662	73.7445	6.94678	24	8	4	1.31957
194207483	UMP-CMP kinase-like [Equus caballus]	1028.79	46.55	174	20.0451	5.26221	33	8	8	1.31878
338719492	galactose-1-phosphate uridylyltransferase-like [Equus caballus]	238.489	10.29	379	43.2454	6.44287	6	3	3	1.318
254221095	Chain A, Low Resolution, Molecular Envelope Structure Of Type I Collagen In Situ Determined By Fiber Diffraction. Single Type I Collagen Molecule, Rigid Body Refinement	398.186	5.11	1056	96.126	9.05615	16	6	2	1.31651
1942990	Chain E, Structure Of Bovine Heart Cytochrome C Oxidase At The Fully Oxidized State	864.888	57.8	109	12.4284	5.13525	31	8	7	1.31648
194208126	leucine-rich repeat-containing protein 47 [Equus caballus]	87.3348	4.25	518	56.2138	8.00146	2	2	2	1.31624
6102939	hypothetical protein [Homo sapiens]	113.427	18.93	280	30.4408	5.49072	4	3	3	1.31503
339961489	Chain A, Crystal Structure Of The Bar Domain Of Human Amphiphysin, Isoform 1	84.8748	7.8	205	24.1652	6.1001	2	2	2	1.31502
338712394	EH domain-binding protein 1-like protein 1-like [Equus caballus]	123.195	3.41	1320	140.482	4.79248	2	2	2	1.31429
296040443	UDP-glucose 6-dehydrogenase isoform 2 [Homo sapiens]	75.9848	5.15	427	47.5723	5.92236	2	2	2	1.31325
395516682	U6 snRNA-associated Sm-like protein LSm3-like, partial [Sarcophilus harrisii]	291.523	24.14	58	6.57536	4.50049	7	2	2	1.31319
331028833	transcriptional activator protein Pur-beta [Bos taurus]	139.906	7.57	304	32.6603	5.42725	3	2	2	1.31081
194217667	phosphoribosylformylglycinamidine synthase [Equus caballus]	195.71	2.09	1337	143.992	5.41455	6	2	2	1.3077
149702821	protein NOXP20-like [Equus caballus]	692.502	9.43	562	60.654	4.70361	14	5	3	1.30586
291468	lambda-immunoglobulin [Equus caballus]	814.825	28.02	232	23.9808	7.92822	23	5	3	1.30571
194216864	synaptic vesicle membrane protein VAT-1 homolog [Equus caballus]	410.013	11.75	400	42.6159	6.45557	7	4	4	1.30458
344268179	hypothetical protein LOC100672781 [Loxodonta africana]	151.603	2.39	1798	200.278	7.41553	3	3	3	1.30122
3789960	fibrinogen A-alpha chain [Equus caballus]	4396.92	40.96	481	49.4768	6.91748	117	13	3	1.2993
194211991	bridging integrator 2 [Equus caballus]	174.376	5.51	581	63.716	5.03369	3	2	2	1.29905
221041026	unnamed protein product [Homo sapiens]	312.269	13.79	435	49.7735	7.1958	10	6	6	1.29743
149732422	protein CutA-like isoform 1 [Equus caballus]	449.984	20.45	176	18.776	8.47021	10	3	3	1.29725
194382680	unnamed protein product [Homo sapiens]	150.233	19	200	22.927	9.12939	5	4	4	1.29681
57209070	polymerase (RNA) I polypeptide C, 30kDa [Homo sapiens]	118.155	22.3	139	15.943	5.14795	2	2	2	1.29533
338720396	ectonucleoside triphosphate diphosphohydrolase 2-like [Equus caballus]	92.7648	3.85	597	64.0165	9.20264	2	2	2	1.29433
149699212	hypothetical protein LOC100053166 isoform 1 [Equus caballus]	145.67	4.21	1163	126.679	6.27783	3	3	3	1.29165
149722193	apolipoprotein C-II-like [Equus caballus]	469.554	30.69	101	11.1898	4.80518	15	4	4	1.29138
355710489	hypothetical protein EGK_13125, partial [Macaca mulatta]	176.649	23.16	177	20.1063	11.4585	5	4	4	1.29025
397512371	profilin-2 isoform 1 [Pan paniscus]	381.094	53.85	91	9.79195	9.36377	8	6	6	1.28915
149716956	hypoxia up-regulated protein 1 [Equus caballus]	2226.75	18.2	1000	111.566	5.2749	58	18	18	1.2856
142349612	glutamine synthetase [Rattus norvegicus]	231.919	8.31	373	42.2403	7.07861	5	3	3	1.28225
344256594	Sulfatase-modifying factor 2 [Cricetulus griseus]	138.125	42.25	71	7.74563	5.94775	2	2	2	1.28076
338719772	vesicle transport through interaction with t-SNAREs homolog 1B-like [Equus caballus]	99.4348	12.63	198	22.9411	9.68604	2	2	2	1.2807
119591129	DnaJ (Hsp40) homolog, subfamily B, member 2, isoform CRA_b [Homo sapiens]	203.294	11.36	273	29.6234	5.5542	4	2	2	1.27914
291462	lambda-immunoglobulin, partial [Equus caballus]	874.79	36.68	199	20.4039	8.04541	24	6	2	1.27852
148668262	muscleblind-like 2, isoform CRA_b [Mus musculus]	203.961	16.19	352	37.839	8.82178	6	3	3	1.2779
285803630	Chain A, The Crystal Structure Of Human Glia Maturation Factor, Gamma (Gmfg)	192.005	23.53	136	16.073	5.23682	4	3	2	1.2763
332860440	eukaryotic translation initiation factor 2 subunit 3-like [Pan troglodytes]	150.02	6.29	429	46.6351	7.88428	3	2	2	1.27529
149759787	apolipoprotein A-II-like [Equus caballus]	494.178	42	100	11.282	8.44092	28	7	7	1.27516
149041044	neuron derived neurotrophic factor, isoform CRA_b [Rattus norvegicus]	121.04	19.51	123	13.2919	9.75928	3	2	2	1.27351
380795037	alpha-N-acetylgalactosaminidase precursor, partial [Macaca mulatta]	167.605	21.88	128	14.6074	7.43018	4	2	2	1.2728
149730129	heat shock protein 105 kDa isoform 2 [Equus caballus]	815.92	15.46	815	92.0052	5.33838	20	9	9	1.27251
90903445	AE binding protein [Sus scrofa]	148.959	5.59	948	106.48	5.49072	5	4	4	1.27239
338722405	dematin [Equus caballus]	358.778	8.6	430	48.1463	8.646	9	3	3	1.27161
194220398	cytochrome c oxidase subunit 5B, mitochondrial-like [Equus caballus]	496.765	30.23	129	13.706	8.80713	16	5	5	1.26885
194223756	microtubule-associated protein 1S-like [Equus caballus]	123.484	3	1032	109.32	7.03467	2	2	2	1.26812
149713773	WW domain-binding protein 11 [Equus caballus]	453.437	14.35	641	70.008	8.06006	12	8	8	1.26749
158261151	unnamed protein product [Homo sapiens]	396.975	59.29	113	12.4263	8.96826	13	7	5	1.26728
350594146	catenin delta-2 [Sus scrofa]	283.305	5.83	463	48.5353	7.7085	4	2	2	1.26618
306922372	citrate synthase [Equus caballus]	440.45	15.02	466	51.7775	8.41162	12	6	2	1.26604
194218305	l-asparaginase-like [Equus caballus]	522.349	23.38	308	32.2255	6.87354	13	7	2	1.26495
194226333	integrin beta-2 [Equus caballus]	601.12	13.51	770	85.234	6.41748	16	8	8	1.26427
149755838	transgelin-2-like [Equus caballus]	2680.81	50.75	199	22.4112	8.57275	64	10	9	1.2642
397518109	steroid receptor RNA activator 1 [Pan paniscus]	78.2148	10.68	206	22.7056	8.79248	2	2	2	1.26368
395843203	eukaryotic translation initiation factor 5B [Otolemur garnettii]	89.9548	4.34	876	99.8998	5.16064	2	2	2	1.26237
355708064	NSFL1 cofactor p47-like protein [Mustela putorius furo]	890.548	36.22	323	35.4036	5.21143	21	10	10	1.26216
149751468	protein S100-A11-like [Equus caballus]	118.625	29	100	11.1966	7.28369	4	3	3	1.26194
281350391	hypothetical protein PANDA_002843 [Ailuropoda melanoleuca]	263.444	10.34	590	65.2415	6.59521	6	4	4	1.26186
149725233	syntaxin-5-like [Equus caballus]	180.283	13.24	355	39.5058	9.17334	3	3	3	1.26147
281348649	hypothetical protein PANDA_000703 [Ailuropoda melanoleuca]	1919.13	33.69	463	52.1954	5.12256	54	18	17	1.26136
55960189	SH3 domain binding glutamic acid-rich protein like 3 [Homo sapiens]	100.265	19.32	88	9.37476	9.36377	4	2	2	1.26124
6176197	transferrin, partial [Equus caballus]	202.637	28.85	52	5.74284	8.51416	4	2	2	1.25918
154426058	WBSCR1 protein [Bos taurus]	391.321	22.97	222	24.4572	8.104	8	5	2	1.25847
149701544	alpha-synuclein [Equus caballus]	2117.46	66.43	140	14.5392	4.67822	56	16	16	1.25457
47059193	prefoldin 6 [Rattus norvegicus]	498.892	33.86	127	14.4888	8.88037	14	6	6	1.25446
308912538	mesencephalic astrocyte-derived neurotrophic factor precursor [Equus caballus]	154.715	9.5	179	20.2435	8.67529	4	2	2	1.25414
380798521	leucine-rich repeat and calponin homology domain-containing protein 1 isoform 3, partial [Macaca mulatta]	153.615	4.42	634	71.1064	5.31299	2	2	2	1.25281
338719925	arginase-2, mitochondrial [Equus caballus]	104.383	7.1	352	38.0935	5.84619	3	2	2	1.25262
149727550	COMM domain-containing protein 1-like [Equus caballus]	138.063	17.55	188	21.0027	5.89697	3	2	2	1.2518
194218089	182 kDa tankyrase-1-binding protein [Equus caballus]	1157.2	13.48	1565	165.075	4.91943	27	16	15	1.25068
338728667	lymphocyte-specific protein 1-like, partial [Equus caballus]	304.39	23.14	255	28.2365	4.4751	9	5	3	1.25024
149750903	hematological and neurological expressed 1-like protein-like [Equus caballus]	229.596	30.53	190	20.159	9.08545	4	3	3	1.25015
338721273	SH3 domain-binding protein 1 [Equus caballus]	181.573	5.14	701	75.5593	6.85889	3	2	2	1.24932
395843632	coiled-coil domain-containing protein 12 [Otolemur garnettii]	81.091	16.27	166	19.1712	6.354	2	2	2	1.24807
300386790	immunoglobulin heavy chain V-D-J region [Equus caballus]	161.351	11.63	172	18.6632	5.47803	4	2	2	1.24804
403308699	uncharacterized protein LOC101044508 [Saimiri boliviensis boliviensis]	4083.26	10.37	1369	147.191	10.2134	137	17	2	1.24672
149738142	protein transport protein Sec16A [Equus caballus]	612.131	4.69	2345	251.883	5.64307	12	8	8	1.2466
359319708	ubiquitin domain-containing protein UBFD1 isoform 5 [Canis lupus familiaris]	144.646	14.78	291	31.1178	6.18896	4	3	3	1.24635
338714655	inter-alpha-trypsin inhibitor heavy chain H4 [Equus caballus]	1404.52	21.24	824	91.4805	6.46826	33	15	15	1.24545
355707569	nucleolar protein 3 [Mustela putorius furo]	133.145	10.1	198	21.6984	4.31006	2	2	2	1.24514
332249048	eukaryotic translation initiation factor 2 subunit 2-like [Nomascus leucogenys]	105.956	7.1	310	35.6402	6.7124	3	2	2	1.24396
115607123	BAX [Felis catus]	284.842	20.33	123	13.4807	4.94482	6	2	2	1.24335
194225338	nesprin-3-like [Equus caballus]	122.223	4.5	955	109.25	5.8208	3	3	3	1.24234
149721692	cytochrome b-c1 complex subunit 7-like [Equus caballus]	267.298	36.94	111	13.5861	9.33447	10	3	3	1.24203
149727564	coiled-coil domain-containing protein 104-like isoform 1 [Equus caballus]	329.486	21.93	342	39.5131	5.03369	7	5	5	1.24179
338710839	phosphoacetylglucosamine mutase [Equus caballus]	129.803	7.92	568	62.6495	5.89697	3	3	3	1.24166
358421488	eLAV (embryonic lethal, abnormal vision, Drosophila)-like 2 (Hu antigen B)-like, partial [Bos taurus]	276.964	18.3	224	24.7196	9.45166	8	4	4	1.24139
124494254	proliferation-associated protein 2G4 [Homo sapiens]	378.652	24.62	394	43.7592	6.55127	16	6	6	1.24051
332807454	guanine nucleotide-binding protein G(I)/G(S)/G(T) subunit beta-1 [Pan troglodytes]	743.824	23.18	302	33.2851	5.66846	19	6	3	1.2405
338720874	neural cell adhesion molecule 2 [Equus caballus]	275.407	11.94	695	77.0951	5.89697	7	6	6	1.2403
338719660	protein prune homolog 2 [Equus caballus]	780.846	5.26	2700	295.557	4.41162	22	11	11	1.23961
194220424	fumarylacetoacetate hydrolase domain-containing protein 2A-like [Equus caballus]	208.245	9.9	313	34.4209	7.12256	4	2	2	1.23955
338728051	tubulin beta-5 chain-like [Equus caballus]	6030.55	28.23	666	74.2765	6.60986	162	18	6	1.23922
338716384	dihydropyrimidinase-related protein 4-like [Equus caballus]	443.994	14.95	689	74.3158	6.75635	12	7	7	1.2387
194228458	ubiquitin-like protein 4A-like [Equus caballus]	111.58	11.6	181	20.436	9.65674	3	2	2	1.23847
343958782	myosin light polypeptide 6 [Pan troglodytes]	2920.67	77.24	145	16.2798	4.65283	83	10	10	1.23836
149743579	ADP-sugar pyrophosphatase-like [Equus caballus]	334.336	30.59	219	24.2734	5.24951	9	5	5	1.23749
335283420	protein PRRC1-like, partial [Sus scrofa]	108.205	4.38	411	43.0002	6.7417	2	2	2	1.23685
338728491	elongation factor 1-delta-like [Equus caballus]	1177.37	44.92	256	28.4354	4.97021	33	11	8	1.23656
149689817	PDZ and LIM domain protein 1 [Equus caballus]	763.047	30.09	329	36.054	7.23975	20	6	6	1.23624
194219958	histidine triad nucleotide-binding protein 1-like [Equus caballus]	734.429	34.92	126	13.656	7.18115	25	4	4	1.2357
338718301	serpin B6-like isoform 1 [Equus caballus]	326.861	10.12	425	47.8786	5.56689	9	4	4	1.2332
344265303	nucleolar protein 16-like [Loxodonta africana]	112.714	20.9	177	20.9759	9.96436	4	2	2	1.23025
338711012	TATA-binding protein-associated factor 2N [Equus caballus]	127.115	18.2	599	62.1752	7.72314	3	3	3	1.22913
301783885	TSC22 domain family protein 4-like [Ailuropoda melanoleuca]	389.781	15.52	393	40.7468	6.41748	6	4	4	1.22872
149737461	legumain-like [Equus caballus]	98.633	5.54	433	49.2123	6.41748	3	2	2	1.22855
402905708	sodium/potassium-transporting ATPase subunit alpha-3, partial [Papio anubis]	1440.72	17.17	961	105.613	5.26221	30	14	6	1.22761
149691094	methylmalonyl-CoA epimerase, mitochondrial-like [Equus caballus]	114.554	19.32	176	18.9621	8.06006	3	2	2	1.22755
359321900	lymphocyte-specific protein 1 [Canis lupus familiaris]	604.328	19.67	361	39.6425	5.07178	16	8	4	1.22491
73947965	reticulocalbin-3 [Canis lupus familiaris]	294.909	8.84	328	37.6141	4.93213	5	2	2	1.22357
194226812	TRIO and F-actin-binding protein [Equus caballus]	225.155	2.62	2250	248.535	8.26514	7	5	5	1.22343
281346809	hypothetical protein PANDA_000267 [Ailuropoda melanoleuca]	408.244	10.38	260	28.6924	4.91943	9	3	3	1.22338
297462401	uncharacterized protein C17orf85 isoform 2 [Bos taurus]	247.231	6.23	610	69.2579	6.48096	5	3	3	1.22325
397477903	DNA-directed RNA polymerase II subunit RPB1 [Pan paniscus]	104.055	2.68	1719	190.968	7.13721	2	2	2	1.22302
149749045	centrosomal protein of 170 kDa isoform 1 [Equus caballus]	406.611	6.95	1583	175.136	7.07861	10	8	8	1.22293
281182775	RNA-binding protein 12 [Papio anubis]	217.796	3.75	1466	155.847	6.82959	7	5	5	1.22178
149728121	HCLS1-binding protein 3-like [Equus caballus]	143.976	7.16	433	47.2953	4.94482	3	2	2	1.22111
338721607	optineurin-like [Equus caballus]	632.69	12.95	579	66.7347	5.14795	15	7	7	1.22108
55778532	Chmp5 protein, partial [Rattus norvegicus]	227.935	27.96	186	21.0025	4.64014	4	3	3	1.22086
338726272	eukaryotic translation initiation factor 4B isoform 2 [Equus caballus]	1511.65	19.58	572	64.5991	6.22705	37	9	9	1.22019
148699047	mCG6542, isoform CRA_d [Mus musculus]	71.9348	8.74	206	23.6624	11.4292	2	2	2	1.22012
344281229	PDZ and LIM domain protein 3-like isoform 2 [Loxodonta africana]	323.628	14.38	313	33.9881	7.94287	6	3	3	1.22007
12408675	prefoldin subunit 2 [Homo sapiens]	670.494	52.6	154	16.6376	6.58057	18	6	6	1.21921
149721423	fatty acid-binding protein, epidermal-like [Equus caballus]	1951.73	90.37	135	15.1405	6.15088	73	15	14	1.21905
194209277	cytosol aminopeptidase [Equus caballus]	2405	42	519	56.0307	7.66455	59	17	17	1.21901
355698725	karyopherin alpha 4 [Mustela putorius furo]	197.967	13.7	73	8.83148	8.17725	6	2	2	1.21733
50949291	hypothetical protein [Homo sapiens]	155.335	16.59	205	23.901	6.46826	4	3	3	1.21591
338723828	drebrin-like protein-like isoform 2 [Equus caballus]	1223.63	36.45	428	48.2246	4.89404	32	12	12	1.21563
344274312	peptidyl-prolyl cis-trans isomerase F, mitochondrial-like [Loxodonta africana]	320.918	16.02	206	21.8692	9.40771	6	3	3	1.21478
149758799	n-alpha-acetyltransferase 10, NatA catalytic subunit-like [Equus caballus]	129.677	14.04	235	26.5059	5.64307	4	3	3	1.21339
149721181	protein disulfide-isomerase TMX3 [Equus caballus]	237.748	13.44	454	51.743	5.04639	8	6	5	1.21108
338720427	a-kinase anchor protein 2-like [Equus caballus]	1076.84	19.73	958	105.341	5.13525	23	12	6	1.20929
344253828	Clathrin light chain A [Cricetulus griseus]	243.218	40.71	140	16.282	4.98291	12	7	7	1.20927
194212513	ran-binding protein 3-like [Equus caballus]	221.715	7.36	557	59.7304	5.47803	4	3	2	1.20832
188036239	Chain A, Set79-Er-Adomet Complex	274.999	14.45	256	28.5157	4.95752	5	3	3	1.20778
296486083	6-phosphogluconolactonase [Bos taurus]	716.237	34.11	258	27.5136	5.84619	15	7	7	1.20767
338719391	tumor protein D54 isoform 2 [Equus caballus]	778.594	28.64	206	22.2612	5.50342	17	6	6	1.20762
194222192	UBX domain-containing protein 4-like [Equus caballus]	268.914	19.06	509	56.7056	6.23975	7	6	6	1.20746
344243312	Ubiquitin carboxyl-terminal hydrolase 15 [Cricetulus griseus]	88.4848	2.3	870	99.9504	5.021	2	2	2	1.20641
114051431	protein FAM136A [Bos taurus]	81.7559	13.04	138	15.6726	7.59131	2	2	2	1.20616
149714541	LIM domain and actin-binding protein 1 isoform 1 [Equus caballus]	137.715	5.66	760	84.9085	7.38623	4	4	4	1.20571
334962391	syndecan binding protein (syntenin) [Equus caballus]	142.345	9.36	299	32.5558	7.48877	4	2	2	1.20562
332815197	abl interactor 2 [Pan troglodytes]	151.845	14.29	392	43.3946	5.32568	4	4	3	1.20428
338717250	multimerin-2-like [Equus caballus]	427.861	9.48	918	100.354	5.88428	11	7	7	1.20406
149744153	UPF0364 protein C6orf211 homolog [Equus caballus]	102.562	6.12	441	50.892	6.3667	3	3	3	1.20381
57043225	ATPase inhibitor, mitochondrial isoform 1 [Canis lupus familiaris]	160.446	16.04	106	12.1633	9.34912	7	2	2	1.20333
348577781	arf-GAP domain and FG repeats-containing protein 1-like isoform 3 [Cavia porcellus]	328.034	9.2	522	54.1344	8.92432	6	4	4	1.20328
148678258	mCG22989, isoform CRA_a [Mus musculus]	530.41	48.99	149	16.9138	6.96143	17	7	7	1.20324
281353464	hypothetical protein PANDA_013052 [Ailuropoda melanoleuca]	330.866	9.45	614	69.5951	5.12256	13	7	2	1.20256
149728221	ruvB-like 1 [Equus caballus]	200.365	10.31	456	50.1893	6.49365	5	4	4	1.20058
338722850	melanoma inhibitory activity protein 3 [Equus caballus]	205.046	3.16	1899	211.909	4.76709	5	4	4	1.20057
197102747	SWI/SNF-related matrix-associated actin-dependent regulator of chromatin subfamily E member 1 [Pongo abelii]	147.352	9.41	393	44.7426	4.83057	4	3	3	1.2005
149732489	lactoylglutathione lyase-like [Equus caballus]	186.355	22.28	184	20.7433	5.31299	6	2	2	1.20049
