# Supplementary material for: Proteomic Profiling of Cranial (Superior) Cervical Ganglia Reveals Beta-Amyloid and Ubiquitin Proteasome System Perturbations in an Equine Multiple System Neuropathy
Source: Mol Cell Proteomics. 2015 Sep 13;14(11):3072–86. doi: 10.1074/mcp.M115.054635 (PMC4638047; doi:10.1074/mcp.M115.054635)
Supplement: Supplemental Data [file supp_M115.054635_mcp.M115.054635-5.xlsx]

## Sheet: Supp Table 2
Supplementary Table 2: Proteins decreased by greater than 20% in EGS (Min 2 unique peptides)
Accession (GI)	Description	Score	Coverage	# AAs	MW [kDa]	calc. pI	# PSMs	# Peptides	# Unique Peptides	Ratio EGS vs Control
281339129	hypothetical protein PANDA_021900 [Ailuropoda melanoleuca]	250.063	14.29	105	11.1025	7.86963	7	2	2	0.258943
69885049	myelin basic protein isoform 3 [Mus musculus]	510.131	40.24	169	18.4764	11.1509	17	8	4	0.352296
356494359	immunoglobulin lambda light chain constant region [Equus caballus]	360.015	46.23	106	11.3727	8.29443	11	6	3	0.425311
47523806	four and a half LIM domains 1 protein, isoform C [Sus scrofa]	320.183	13.51	296	33.6436	8.41162	10	3	3	0.460214
351696925	Liver carboxylesterase [Heterocephalus glaber]	64.587	2.11	521	57.5943	6.49365	3	2	2	0.490041
338714310	prolyl endopeptidase-like isoform 3 [Equus caballus]	123.82	4.81	665	76.7817	6.30322	3	2	2	0.519803
344246965	Small glutamine-rich tetratricopeptide repeat-containing protein beta [Cricetulus griseus]	159.905	8.43	261	28.8742	6.12549	5	2	2	0.533078
395831479	histone H1.2-like [Otolemur garnettii]	868.858	29.11	213	21.4528	11.0044	26	9	2	0.540948
338725850	caprin-2 [Equus caballus]	222.925	2.95	1254	138.695	7.6499	4	3	3	0.558545
338715996	histidine-rich glycoprotein-like [Equus caballus]	213.784	5.73	436	49.1385	7.37158	10	4	4	0.561202
32442221	immunoglobulin gamma 3 heavy chain constant region [Equus caballus]	91.6148	7.93	353	38.7074	7.59131	2	2	2	0.566169
71043798	cathepsin D precursor [Canis lupus familiaris]	689.663	13.66	410	44.2917	7.82568	23	6	3	0.56892
338728175	double-stranded RNA-binding protein Staufen homolog 2 isoform 2 [Equus caballus]	145.275	6.33	537	58.8533	9.51025	4	3	3	0.571203
194219249	4-aminobutyrate aminotransferase, mitochondrial isoform 1 [Equus caballus]	122.256	10.64	451	51.0957	8.20654	3	3	3	0.576547
311247238	kinesin light chain 2 isoform 2 [Sus scrofa]	190.738	6.06	545	59.6515	7.12256	4	3	2	0.576715
332223320	transmembrane emp24 domain-containing protein 10-like [Nomascus leucogenys]	202.958	17.21	215	24.4748	7.44482	8	3	3	0.588293
119915896	eukaryotic translation elongation factor 1 epsilon-1-like isoform 1 [Bos taurus]	362.636	26.87	134	14.9168	6.94678	12	2	2	0.604386
90076256	unnamed protein product [Macaca fascicularis]	8471.21	50.57	615	69.6261	5.14795	340	37	4	0.604715
194208742	cadherin-1-like [Equus caballus]	68.8873	2.19	915	100.889	5.021	2	2	2	0.60737
338723941	NAC-alpha domain-containing protein 1-like [Equus caballus]	1430.83	21.94	1094	115.022	4.17041	33	13	13	0.6163
334332557	thioredoxin-related transmembrane protein 2-like isoform 2 [Monodelphis domestica]	112.766	8.91	258	29.9364	8.55811	2	2	2	0.617236
149698478	hydroxyacyl-coenzyme A dehydrogenase, mitochondrial-like [Equus caballus]	369.303	12.2	418	45.2065	7.97217	11	4	4	0.624183
149743790	bifunctional aminoacyl-tRNA synthetase isoform 1 [Equus caballus]	578.75	8.8	1512	170.197	7.51807	14	12	12	0.625346
149708156	tenascin-R [Equus caballus]	79.8648	1.69	1358	149.129	4.89404	2	2	2	0.63006
194210990	ATP synthase subunit b, mitochondrial-like [Equus caballus]	234.75	17.19	256	28.7295	9.30518	7	6	6	0.634706
338713183	leucyl-tRNA synthetase, cytoplasmic isoform 4 [Equus caballus]	507.54	4.99	1122	128.076	6.97607	12	4	4	0.637697
194228717	cysteine-rich protein 2-like [Equus caballus]	624.86	30.83	240	25.8218	8.73389	25	5	5	0.638168
332222679	intracellular hyaluronan-binding protein 4-like [Nomascus leucogenys]	76.3085	3.74	455	50.5024	8.98291	2	2	2	0.640588
18606296	Similar to GNAS complex locus, partial [Homo sapiens]	382.234	12.28	342	39.707	5.64307	10	4	2	0.641215
149710090	microtubule-associated protein 2 isoform 1 [Equus caballus]	3415.63	25.64	1837	199.123	4.88135	97	39	16	0.643525
301766900	interferon-inducible double stranded RNA-dependent protein kinase activator A-like [Ailuropoda melanoleuca]	91.6548	9.58	313	34.3666	8.55811	2	2	2	0.645089
194387670	unnamed protein product [Homo sapiens]	431.215	23.73	177	19.1553	10.8286	11	5	5	0.645668
3913070	RecName: Full=Apolipoprotein E; Short=Apo-E	75.1552	18.69	107	12.3745	8.47021	3	2	2	0.64655
149698131	microtubule-associated protein 9 [Equus caballus]	106.246	5.42	646	74.4243	8.86572	3	3	3	0.65039
338722520	aminoacyl tRNA synthase complex-interacting multifunctional protein 1-like [Equus caballus]	776.891	20.98	553	60.4537	9.65674	20	9	9	0.655717
149736922	ubiquitin-associated protein 2 isoform 1 [Equus caballus]	296.814	5.93	1129	117.981	7.1958	6	4	4	0.661957
338727764	phospholipase B domain containing 2 [Equus caballus]	143.072	6.72	491	54.7536	7.40088	3	3	3	0.664275
16552647	unnamed protein product [Homo sapiens]	101.883	1.99	856	96.9371	6.91748	3	2	2	0.666365
388453259	alpha-internexin [Macaca mulatta]	10111.1	48.9	499	55.3114	5.40186	291	28	11	0.666895
299522	cathepsin D {EC 3.4.23.5} [cattle, Peptide Partial, 346 aa]	415.546	13.58	346	37.6868	5.68115	13	4	2	0.667678
338720118	kinectin isoform 2 [Equus caballus]	1489.69	18.54	1300	149.749	5.61768	42	25	25	0.668289
306922601	hypothetical protein, 3 prime [Microtus ochrogaster]	91.2513	6.29	429	47.4261	5.35107	2	2	2	0.668518
338712085	prothrombin-like [Equus caballus]	479.332	13.67	622	70.2403	5.8335	13	6	6	0.669229
194222214	kinesin heavy chain isoform 5C [Equus caballus]	1051.31	11.7	923	105.638	6.48096	26	11	3	0.669308
301754613	CAP-Gly domain-containing linker protein 1-like isoform 2 [Ailuropoda melanoleuca]	299.908	6.25	1392	155.761	5.2876	7	7	2	0.674659
20149844	Chain A, Human Vimentin Coil 1a Fragment (1a)	320.918	100	39	4.64643	4.64014	15	5	2	0.677362
18996197	immunoglobulin gamma 6 heavy chain constant region [Equus caballus]	845.384	23.46	324	35.917	7.82568	21	6	3	0.680448
228480300	cytochrome b5 [Equus caballus]	256.968	23.88	134	15.2617	5.32568	8	5	5	0.681908
338714629	inter-alpha-trypsin inhibitor heavy chain H3 [Equus caballus]	188.423	4.6	891	99.5075	5.78271	7	4	4	0.685391
149725485	glutathione S-transferase P-like [Equus caballus]	481.734	16.67	210	23.428	6.90283	10	2	2	0.688549
194221516	beta-galactosidase-like [Equus caballus]	340.03	4.52	641	71.9823	6.63916	6	2	2	0.6887
149732356	complement C2 [Equus caballus]	268.048	7.19	751	83.0296	8.1626	9	4	4	0.689824
348579095	synemin-like [Cavia porcellus]	567.422	3.06	1243	140.211	5.0083	19	5	3	0.693635
149701783	diphosphomevalonate decarboxylase [Equus caballus]	110.13	6.75	400	43.5333	7.07861	3	2	2	0.694462
54020966	annexin A2 [Sus scrofa]	5467.61	55.75	339	38.5087	6.93213	151	26	3	0.697335
26351109	unnamed protein product [Mus musculus]	508.21	17.76	259	28.8	5.5542	12	4	3	0.697674
354467602	kinesin-like protein KIF2A-like [Cricetulus griseus]	172.125	5.92	659	74.8921	6.40479	4	3	3	0.697733
194234197	protein AHNAK2-like, partial [Equus caballus]	2389.44	43.26	527	55.2703	5.8335	56	22	4	0.698498
338720591	spectrin alpha chain, brain [Equus caballus]	8354.48	23.53	2452	282.329	5.33838	238	52	2	0.70011
338723562	g-rich sequence factor 1 [Equus caballus]	518.352	14.64	362	41.4635	5.45264	13	4	4	0.700179
338713375	calcium/calmodulin-dependent protein kinase type IV-like [Equus caballus]	190.089	8.03	473	52.0719	6.0874	5	3	3	0.702586
149699374	lysyl-tRNA synthetase isoform 1 [Equus caballus]	198.197	4.36	597	68.0397	6.354	5	4	4	0.703827
149715335	methionyl-tRNA synthetase, cytoplasmic [Equus caballus]	286.285	3.33	900	100.941	6.3667	4	2	2	0.705512
149714100	kinesin family member 21A [Equus caballus]	1434.44	11.37	1786	199.144	7.00537	39	20	20	0.707519
338714835	coatomer subunit beta' [Equus caballus]	109.895	4.38	913	103.437	5.23682	2	2	2	0.709906
338727465	heparin cofactor 2 [Equus caballus]	197.719	10.48	496	56.6572	6.96143	6	5	5	0.712893
42528291	immunoglobulin gamma 7 heavy chain [Equus caballus]	947.454	24.09	328	35.6988	7.6499	34	7	2	0.713262
338729054	MAP7 domain-containing protein 2-like [Equus caballus]	319.297	7.85	675	76.0651	8.74854	6	3	3	0.713397
297707566	elongation factor 1-alpha 2-like, partial [Pongo abelii]	2373	29.46	258	27.7335	9.39307	83	5	3	0.713737
194213817	tubby protein homolog [Equus caballus]	105.815	5.53	561	61.8242	9.45166	2	2	2	0.715387
119578464	peripherin, isoform CRA_a [Homo sapiens]	11777.8	67.94	471	53.7465	5.46533	402	46	2	0.717818
149743552	ras suppressor protein 1-like [Equus caballus]	454.127	26.71	277	31.4527	8.63135	11	4	4	0.718818
4091776	Sam68-like phosphotyrosine protein beta, partial [Homo sapiens]	158.94	10.23	264	29.3406	9.5835	5	3	3	0.719417
149721132	protein ERGIC-53 [Equus caballus]	163.174	5.44	515	57.9071	6.53662	6	3	3	0.719835
148684867	mCG19714, isoform CRA_f [Mus musculus]	910.46	13.33	420	47.7162	8.55811	24	5	5	0.719963
149731458	fetuin-B-like [Equus caballus]	182.526	6.81	382	41.7912	6.43018	7	4	4	0.725001
194209060	ras GTPase-activating protein-binding protein 2 isoform 2 [Equus caballus]	744.49	18.26	482	54.0699	5.5542	25	8	6	0.72506
345800594	agrin isoform 1 [Canis lupus familiaris]	1097.28	3.62	2046	216.466	6.3667	33	5	4	0.725845
338727927	dystrobrevin alpha [Equus caballus]	174.274	8.44	391	43.5679	5.5415	4	3	2	0.726583
194208268	neurofilament light polypeptide-like [Equus caballus]	13260.2	57.35	544	61.5943	4.65283	385	37	33	0.729376
255522848	glyceraldehyde-3-phosphate dehydrogenase [Equus caballus]	6147.29	52.85	333	35.8012	8.1333	242	19	4	0.729379
149744781	SH3 domain-binding glutamic acid-rich-like protein-like [Equus caballus]	456.759	57.89	114	12.7383	5.24951	10	5	5	0.730297
194228265	inositol polyphosphate 5-phosphatase OCRL-1 [Equus caballus]	97.6048	2.8	893	103.514	6.31592	2	2	2	0.731498
300387607	immunoglobulin lambda light chain V-J region [Equus caballus]	501.974	24.75	202	20.7652	5.41455	15	4	2	0.733466
3088347	ribosomal protein L9 [Homo sapiens]	105.88	23.4	47	5.14766	4.64014	3	2	2	0.733616
311277211	methyl-CpG-binding protein 2-like [Sus scrofa]	584.629	19.42	479	51.6453	9.94971	17	9	9	0.73426
395820080	early endosome antigen 1 [Otolemur garnettii]	588.049	8.36	1411	161.886	5.69385	17	10	2	0.737415
126343280	isoleucyl-tRNA synthetase, cytoplasmic [Monodelphis domestica]	86.3463	1.51	1257	143.34	6.80029	3	2	2	0.738091
149728678	glutaminyl-tRNA synthetase-like [Equus caballus]	300.586	10.45	775	87.5205	6.7124	11	7	7	0.738429
15072454	von Willebrand factor A-related protein [Mus musculus]	474.084	7.23	415	44.709	6.69775	19	2	2	0.739281
149689918	dnaJ homolog subfamily C member 12-like [Equus caballus]	164.945	24.24	198	23.4013	5.22412	4	4	4	0.740711
338721467	acyl-CoA-binding domain-containing protein 5 isoform 1 [Equus caballus]	116.745	4.54	529	59.2046	5.16064	2	2	2	0.740906
194228802	melanoma-associated antigen D4 isoform 2 [Equus caballus]	356.103	14.5	738	81.4379	6.87354	7	5	5	0.741278
351712731	Microtubule-associated protein RP/EB family member 2, partial [Heterocephalus glaber]	394.633	27.87	244	27.7227	5.52881	12	4	4	0.741982
194226653	early endosome antigen 1 [Equus caballus]	636.872	11.24	1494	169.967	6.18896	21	15	8	0.742181
345322815	ras-related protein Rab-10-like [Ornithorhynchus anatinus]	297.069	26	200	22.5956	8.38232	9	5	3	0.743451
149689549	ornithine aminotransferase, mitochondrial [Equus caballus]	601.785	23.01	439	48.3782	7.28369	16	11	11	0.744795
148675598	mCG10748, isoform CRA_b [Mus musculus]	359.097	19.49	118	13.4171	9.21729	9	2	2	0.745711
141797011	IQ motif containing GTPase activating protein 1 [Homo sapiens]	358.933	5.85	1657	189.162	6.48096	13	10	9	0.745793
395531693	sodium/potassium-transporting ATPase subunit alpha-2-like isoform 3 [Sarcophilus harrisii]	1370.59	13.78	1009	110.834	5.70654	30	12	4	0.746371
149758208	phosphoribosyl pyrophosphate synthase-associated protein 2-like [Equus caballus]	313.159	19.24	369	40.8533	7.1665	8	5	3	0.746887
149756505	UDP-glucose:glycoprotein glucosyltransferase 1 [Equus caballus]	454.001	6.49	1557	177.323	5.63037	10	7	7	0.746899
999883	Chain A, Crystal Structure Of Cellular Retinoic-Acid-Binding Proteins I And Ii In Complex With All-Trans-Retinoic Acid And A Synthetic Retinoid	343.976	39.71	136	15.4507	5.37646	11	5	5	0.748853
338714040	leucine-rich PPR motif-containing protein, mitochondrial [Equus caballus]	277.041	3.39	1503	169.963	5.59229	6	5	5	0.749039
338723566	protein RUFY3 isoform 3 [Equus caballus]	962.265	26.21	435	49.1753	5.46533	26	11	11	0.7494
296477596	myosin, heavy polypeptide 14-like [Bos taurus]	912.547	10.67	2006	228.688	5.57959	24	17	2	0.74947
194225538	collagen alpha-1(XV) chain [Equus caballus]	172.835	4.08	1423	144.992	4.97021	4	4	4	0.749861
338723515	general vesicular transport factor p115 isoform 2 [Equus caballus]	432.959	10.38	963	107.669	4.83057	13	7	7	0.75138
2443814	myristoyl CoA:protein N-myristoyltransferase [Homo sapiens]	434.704	10.88	478	54.9109	8.1626	10	6	6	0.752174
73535753	Chain A, Gdp-Bound Rab2a Gtpase	425.128	25.86	174	19.6821	6.94678	14	3	3	0.752452
149690711	protein FAM190B-like isoform 2 [Equus caballus]	104.455	3.96	834	92.7355	6.7417	2	2	2	0.753248
338716037	NADH dehydrogenase [ubiquinone] 1 beta subcomplex subunit 5, mitochondrial-like isoform 2 [Equus caballus]	105.936	20.59	136	15.43	8.66064	3	2	2	0.75378
332264587	ataxin-10 isoform 2 [Nomascus leucogenys]	163.925	5.84	411	46.1981	5.08447	6	2	2	0.7538
291389298	coatomer protein complex, subunit zeta 1 [Oryctolagus cuniculus]	184.645	20.9	177	20.1294	4.80518	4	2	2	0.753903
395842152	cold shock domain-containing protein E1 isoform 1 [Otolemur garnettii]	419.838	10.56	767	85.7084	6.20166	13	8	8	0.755832
402869844	beta-sarcoglycan isoform 2 [Papio anubis]	163.436	12.96	247	26.8173	6.78564	3	2	2	0.757461
194225948	protein PRRC2B [Equus caballus]	336.724	4.21	2231	242.643	8.1333	8	6	6	0.758347
149720864	transthyretin-like [Equus caballus]	1488.56	32.65	147	15.852	5.49072	71	5	5	0.758641
55741801	tyrosine 3-monooxygenase [Canis lupus familiaris]	2091.62	19.6	495	55.6443	6.40479	53	11	5	0.758684
397485709	keratin, type I cytoskeletal 9 [Pan paniscus]	126.387	7.2	542	56.0035	5.12256	2	2	2	0.758819
90083024	unnamed protein product [Macaca fascicularis]	187.219	14.77	237	26.4926	9.74463	5	3	3	0.76016
338713436	thrombospondin-4-like [Equus caballus]	131.635	2.3	870	95.8276	4.62744	4	2	2	0.760773
338719770	spectrin beta chain, erythrocyte [Equus caballus]	354.818	4.71	2337	268.785	5.43994	11	9	9	0.761389
149691939	tropomodulin-2 isoform 1 [Equus caballus]	836.493	35.33	351	39.5017	5.35107	23	9	8	0.762834
338721582	nebulette isoform 2 [Equus caballus]	224.119	20.87	230	26.6041	8.45557	6	5	5	0.762951
149694327	complement component C8 beta chain [Equus caballus]	99.3048	4.24	590	66.8558	8.22119	2	2	2	0.764698
338715083	collagen alpha-5(VI) chain [Equus caballus]	271.764	2.3	2527	279.272	6.90283	11	6	2	0.765042
26335903	unnamed protein product [Mus musculus]	121.18	17.5	160	18.8879	5.30029	3	2	2	0.766462
344268760	PTB domain-containing engulfment adapter protein 1-like [Loxodonta africana]	84.6748	10.53	304	34.3725	7.88428	2	2	2	0.769372
344238996	Protein SET [Cricetulus griseus]	209.848	18.24	148	17.0492	3.99268	6	2	2	0.77096
296471552	spectrin, beta, non-erythrocytic 2-like [Bos taurus]	258.336	6.09	1068	120.615	7.06396	6	5	3	0.771259
306922414	isocitrate dehydrogenase 1 [Equus caballus]	1412.47	35.75	414	46.8156	7.47412	47	16	15	0.771895
119623978	tenascin XB, isoform CRA_b [Homo sapiens]	326.354	4.01	4040	436.026	5.2876	9	7	7	0.772555
126352659	peroxisomal multifunctional enzyme type 2 [Equus caballus]	583.088	20.95	735	79.4559	8.42627	14	9	9	0.772839
149694037	thyroid hormone receptor-associated protein 3 [Equus caballus]	412.42	8.77	958	108.917	10.1548	11	6	6	0.772972
61743961	AHNAK nucleoprotein isoform 1 [Mus musculus]	9521.65	32.3	5656	603.866	6.30322	354	80	2	0.773157
12847951	unnamed protein product [Mus musculus]	105.075	15.25	177	19.3056	8.14795	2	2	2	0.774224
149691893	talin-2 [Equus caballus]	4604.82	29.03	2542	271.435	5.52881	125	59	46	0.7745
390465776	MAP7 domain-containing protein 1 [Callithrix jacchus]	196.379	4.07	664	72.2729	10.2866	5	3	3	0.775675
149701611	afamin [Equus caballus]	88.9848	4.97	604	68.8262	5.63037	2	2	2	0.776205
34784468	CAMSAP1L1 protein, partial [Homo sapiens]	256.989	7.96	678	76.8859	6.97607	5	4	4	0.776344
311222955	beta-actin [Myodes glareolus]	9759.75	59.77	353	39.0947	5.69385	410	23	2	0.776607
338716592	SH3 and PX domain-containing protein 2A [Equus caballus]	180.11	2.6	963	105.416	8.99756	3	2	2	0.779056
395828223	bifunctional protein NCOAT-like [Otolemur garnettii]	492.576	10.45	737	82.858	4.86865	13	5	5	0.77932
338717007	microtubule-associated protein 1A-like [Equus caballus]	2449	16.11	3073	334.91	4.88135	71	37	36	0.780174
149724785	replication protein A 70 kDa DNA-binding subunit [Equus caballus]	153.999	6.97	603	66.9095	7.7085	4	3	3	0.780348
194376026	unnamed protein product [Homo sapiens]	120.6	5.92	524	57.9579	9.08545	3	2	2	0.781385
194226843	SUN domain-containing protein 2-like [Equus caballus]	280.444	11.57	726	81.6933	6.7124	10	7	7	0.781465
194217097	integrin alpha-3 isoform 1 [Equus caballus]	297.354	5.16	1065	117.794	6.69775	6	4	4	0.782356
194208266	neurofilament medium polypeptide-like [Equus caballus]	9051.94	39.88	850	95.6821	4.83057	349	38	5	0.783103
149723070	prolyl endopeptidase [Equus caballus]	123.412	3.99	752	85.201	5.47803	2	2	2	0.783242
281353139	hypothetical protein PANDA_003327 [Ailuropoda melanoleuca]	101.455	15.02	233	25.4877	9.36377	4	3	3	0.783811
4218034	GTP-binding regulatory protein Gi alpha-2 chain [Homo sapiens]	534.312	31.47	197	22.086	5.49072	12	5	2	0.78406
126352483	band 3 anion transport protein [Equus caballus]	272.731	9.31	934	104.223	5.16064	6	6	6	0.784179
338718185	dystonin isoform 1 [Equus caballus]	2968.89	9.39	5176	590.408	5.63037	79	38	37	0.784337
146331800	mitochondrial phosphate carrier protein precursor-like protein [Callithrix jacchus]	151.605	9.44	180	20.2718	9.80322	4	2	2	0.784338
149743042	casein kinase I isoform epsilon-like [Equus caballus]	350.394	13.7	416	47.2722	9.65674	8	5	5	0.784507
51831151	immunoglobulin mu heavy chain constant chain secreted form [Equus caballus]	166.155	12.67	450	49.4066	5.80811	5	3	3	0.784553
338712665	CAP-Gly domain-containing linker protein 2 [Equus caballus]	679.886	20.15	908	101.362	6.87354	26	18	6	0.78582
194214989	protein LYRIC [Equus caballus]	386.804	13.75	502	55.7271	9.01221	11	7	7	0.786214
297280463	coatomer subunit alpha-like [Macaca mulatta]	562.733	8.44	1138	128.213	7.29834	12	6	6	0.788135
149066613	kinesin family member 5A [Rattus norvegicus]	1112.82	13.35	936	105.844	5.96045	26	11	3	0.78867
119582023	sarcoglycan, delta (35kDa dystrophin-associated glycoprotein), isoform CRA_b [Homo sapiens]	314.202	16.05	243	27.1054	9.17334	7	4	4	0.789142
291407691	ribosomal protein S4, X-linked X-like isoform 3 [Oryctolagus cuniculus]	126.115	8.37	227	25.5428	9.86182	4	3	3	0.789151
149036038	FK506 binding protein 8, isoform CRA_b [Rattus norvegicus]	83.0448	11.74	281	30.8151	9.5542	2	2	2	0.789494
149731759	serpin B9 [Equus caballus]	196.795	6.93	375	42.3772	5.40186	4	2	2	0.78975
338719910	protein KIAA0284-like [Equus caballus]	842.682	13.53	1197	130.129	5.2749	19	12	12	0.790601
194214464	erythrocyte membrane protein band 4.1-like 3 [Equus caballus]	2473.17	20.63	1076	118.864	5.40186	58	18	17	0.790693
6531399	growth arrest-specific 7-cb protein [Mus musculus]	456.068	19.41	340	39.5849	7.23975	11	5	5	0.793183
148669464	annexin A11, isoform CRA_a [Mus musculus]	166.355	12.63	293	33.0909	7.97217	5	4	3	0.793225
332240695	stathmin-2-like [Nomascus leucogenys]	749.62	41.07	168	19.5623	7.28369	26	7	4	0.794518
355679756	ClpB caseinolytic peptidase B-like protein [Mustela putorius furo]	118.125	10.43	326	37.5595	8.20654	2	2	2	0.794599
350585205	periaxin [Sus scrofa]	1551.86	17.48	1390	146.214	8.44092	48	22	5	0.794674
159164397	Chain A, Solution Structure Of Rsgi Ruh-071, A Gtf2i Domain In Human Cdna	128.853	28.07	114	12.3674	9.48096	3	3	3	0.795129
22748717	adenylosuccinate synthetase isozyme 1 isoform 2 [Homo sapiens]	147.595	5.91	457	50.177	8.5874	4	3	3	0.795846
10433686	unnamed protein product [Homo sapiens]	352.041	26.92	182	20.6115	5.71924	11	4	4	0.796162
149708147	antithrombin-III [Equus caballus]	3626.58	23.76	463	52.3368	6.72705	84	11	5	0.796206
194224764	retinal dehydrogenase 1-like [Equus caballus]	929.847	27.89	484	53.13	7.09326	34	12	2	0.796293
119936170	NIK and IKK(beta) binding protein [Bos taurus]	56.6423	2.07	773	85.6931	6.39209	2	2	2	0.79732
149053062	fragile X mental retardation gene 2, autosomal homolog (predicted) [Rattus norvegicus]	234.938	6.38	580	63.7091	7.76709	6	4	2	0.798346
194226102	patatin-like phospholipase domain containing 7 [Equus caballus]	97.4048	2.46	1260	138.766	6.88818	2	2	2	0.798557
304434809	glucocorticoid receptor [Equus caballus]	149.915	5.42	775	85.2614	6.55127	4	4	4	0.799177
183227696	annexin A2 [Equus caballus]	5519.85	58.11	339	38.6188	7.34229	154	28	5	0.799537
338721271	ADP-ribosylation factor-binding protein GGA1-like [Equus caballus]	211.345	8.66	635	69.7428	5.38916	4	4	4	0.799595
149737596	thyroid receptor-interacting protein 11-like [Equus caballus]	111.635	1.41	1979	227.433	5.31299	4	3	3	0.799672
338713102	clathrin interactor 1-like [Equus caballus]	303.101	10.49	648	70.8641	5.98584	7	5	5	0.800253
